# Supplementary material for: Imp/IGF2BP and Syp/SYNCRIP temporal RNA interactomes uncover combinatorial networks of regulators of Drosophila brain development
Source: Sci Adv. 2025 Feb 7;11(6):eadr6682. doi: 10.1126/sciadv.adr6682 (PMC11804933; doi:10.1126/sciadv.adr6682)
Supplement: Supplementary file 2 — Data S1 to S5 [file sciadv.adr6682_data_s1_to_s5.zip]

Archive with 5 entries (5 files):
- adr6682_data_s1.csv
- adr6682_data_s2.csv
- adr6682_data_s3.csv
- adr6682_data_s4.csv
- adr6682_data_s5.xlsx
