# Supplementary material for: Imp/IGF2BP and Syp/SYNCRIP temporal RNA interactomes uncover combinatorial networks of regulators of Drosophila brain development
Source: Sci Adv. 2025 Feb 7;11(6):eadr6682. doi: 10.1126/sciadv.adr6682 (PMC11804933; doi:10.1126/sciadv.adr6682)
Supplement: Supplementary file 2 — Data S1 to S5 [file sciadv.adr6682_data_s1_to_s5.zip › adr6682_data_s1.csv]

exp_string	gene_id	gene_name	gene_biotype	n_binding_site	binding_feature	l2fc_xlsite	padj_xlsite	l2fc_bsmax	padj_bsmin	feature_pct_UTR5	feature_pct_CDS	feature_pct_UTR3	feature_pct_intron	feature_pct_ncRNA_exon	feature_pct_ncRNA_intron	avg_iCLIP_tpm	human_homologs	mammalian_imp_target	mammalian_syp_target
L1_Imp	FBgn0000014	abd-A	protein_coding	2	UTR3	1.617308544169905	2.2335047034523905e-23	3.8162651585428495	0.011275473329063607	0	0	100	0	NA	NA	60.763608133333335	NA	FALSE	FALSE
L1_Imp	FBgn0000024	Ace	protein_coding	20	UTR3	3.4919463699233537	6.851310306307049e-120	4.22265238141654	2.7554367443881e-8	0	0	100	0	NA	NA	41.30964629333333	ACHE | BCHE	FALSE	TRUE
L1_Imp	FBgn0000036	nAChRalpha1	protein_coding	76	UTR3	3.753150133993872	5.176935130958565e-153	5.751175958677301	5.34396556479394e-15	0	0	100	0	NA	NA	47.81261988666667	CHRNA2 | CHRNA3 | CHRNA4 | CHRNA6	TRUE	TRUE
L1_Imp	FBgn0000037	mAChR-A	protein_coding	17	UTR3	3.6535301545885304	6.840156512151353e-96	3.8863032138847853	0.006783078420125035	0	0	100	0	NA	NA	22.487860059689467	CHRM1 | CHRM3 | CHRM4 | CHRM5	TRUE	TRUE
L1_Imp	FBgn0000038	nAChRbeta1	protein_coding	2	UTR3	1.9312687020297947	1.3117285124721962e-28	3.490409050989215	0.01581961786909017	0	0	100	0	NA	NA	26.386842	NA	FALSE	FALSE
L1_Imp	FBgn0000042	Act5C	protein_coding	50	UTR3	2.8281454846929908	3.570966694164305e-58	1.340178967689774	1.084156918088098e-13	0	0	100	0	NA	NA	1506.9460906666668	ACTB | ACTG1	TRUE	FALSE
L1_Imp	FBgn0000043	Act42A	protein_coding	29	UTR3	3.1054483460694913	1.54457906103312e-68	1.9747799466075862	1.5518980911663254e-7	0	0	100	0	NA	NA	68.26113333333333	ACTB | ACTG1	TRUE	FALSE
L1_Imp	FBgn0000046	Act87E	protein_coding	25	CDS:UTR3	4.087532880946736	1.0320554291818627e-116	2.5334743139024045	2.4097894701442735e-29	0	8	92	0	NA	NA	404.3375006666667	ACTB	FALSE	FALSE
L1_Imp	FBgn0000064	Ald1	protein_coding	44	UTR3	3.0250145117085254	1.1476286937566037e-55	4.430933453196046	4.469190557292436e-27	0	0	100	0	NA	NA	1132.4937814524956	ALDOA | ALDOB | ALDOC	TRUE	TRUE
L1_Imp	FBgn0000083	AnxB9	protein_coding	14	UTR3	2.255100841826825	1.4061749351449366e-37	2.8115782809124923	0.013421677141356824	0	0	100	0	NA	NA	118.06593201192213	ANXA11 | ANXA13 | ANXA2 | ANXA4 | ANXA5 | ANXA7	TRUE	FALSE
L1_Imp	FBgn0000108	Appl	protein_coding	67	UTR3	3.117295888869599	1.0396706697401495e-84	4.058495064690383	2.1911817362569395e-14	0	0	100	0	NA	NA	95.05781692318993	APLP1 | APLP2 | APP	TRUE	TRUE
L1_Imp	FBgn0000117	arm	protein_coding	7	UTR3	1.231354298903398	8.651191396222299e-13	2.5103273725218314	5.966019163543652e-4	0	0	100	0	NA	NA	14.42248414	CTNNB1 | JUP	TRUE	TRUE
L1_Imp	FBgn0000173	ben	protein_coding	21	UTR3	3.943547574199108	8.149330692598337e-104	3.7333847157114444	5.243767082615704e-25	0	0	100	0	NA	NA	168.393791	UBE2N | UBE2NL	FALSE	FALSE
L1_Imp	FBgn0000179	bi	protein_coding	7	CDS	0.7820373889556652	1.3073839129162991e-6	3.1832986613268113	8.511722296054038e-5	0	100	0	0	NA	NA	15.263454161933334	TBX2 | TBX3	FALSE	FALSE
L1_Imp	FBgn0000181	bic	protein_coding	13	UTR3	2.6753638335265655	1.729541814067625e-59	2.3228071386560853	7.883397834173138e-5	0	0	100	0	NA	NA	250.23019799999997	BTF3 | BTF3L4	TRUE	TRUE
L1_Imp	FBgn0000183	BicD	protein_coding	2	UTR3	1.1805038751602255	2.2345579271071955e-12	3.9968468031832134	0.011466959430424846	0	0	100	0	NA	NA	12.624502799999998	BICD1 | BICD2	TRUE	TRUE
L1_Imp	FBgn0000250	cact	protein_coding	2	UTR3	-0.1034232823095771	1	3.3164623128454966	0.017566772176131475	0	0	100	0	NA	NA	35.8545152131975	NFKBIA	FALSE	FALSE
L1_Imp	FBgn0000253	Cam	protein_coding	145	UTR3	4.899931065755032	6.432395974770857e-99	4.7733434137591395	2.756317733009776e-35	0	0	100	0	NA	NA	4883.5963435	CALM1 | CALM2 | CALM3 | CALML3	TRUE	TRUE
L1_Imp	FBgn0000259	CkIIbeta	protein_coding	163	CDS:intron:UTR3	4.9070760232534205	6.412369923074853e-175	4.011526083316063	7.747984125105736e-36	0	4.9079754601226995	94.47852760736197	0.6134969325153374	NA	NA	965.3713543333333	CSNK2B	TRUE	FALSE
L1_Imp	FBgn0000273	Pka-C1	protein_coding	71	UTR3	3.5214485201196335	2.339617893485501e-99	3.5586047856177614	4.1766820030077874e-70	0	0	100	0	NA	NA	376.7877424633333	PRKACA | PRKACB | PRKACG	TRUE	TRUE
L1_Imp	FBgn0000289	cg	protein_coding	12	UTR3	2.482532236216673	4.410425197879956e-49	2.41912893790892	3.6941348915167002e-6	0	0	100	0	NA	NA	62.38764443333333	NA	FALSE	FALSE
L1_Imp	FBgn0000299	Col4a1	protein_coding	30	UTR3	3.5306074014743913	1.1694099661843417e-68	2.628826554115078	8.247638789848447e-26	0	0	100	0	NA	NA	515.7904251333333	COL4A1 | COL4A2 | COL4A3 | COL4A5 | COL4A6	TRUE	FALSE
L1_Imp	FBgn0000308	chic	protein_coding	97	UTR3:UTR5	4.436138463706158	5.921126565368672e-109	3.7981633819005944	1.3338554829299236e-62	8.24742268041237	0	91.75257731958763	0	NA	NA	2217.2171985066666	PFN4	FALSE	FALSE
L1_Imp	FBgn0000319	Chc	protein_coding	8	UTR5	1.207301949869144	4.8320469497948544e-11	1.86926104364694	0.0013292545110699934	100	0	0	0	NA	NA	22.632099233333335	CLTC | CLTCL1	TRUE	TRUE
L1_Imp	FBgn0000370	crc	protein_coding	20	UTR3	2.72422872465721	2.4095583767100883e-70	1.4524530204899158	1.655852798891298e-12	0	0	100	0	NA	NA	307.0695376666667	NA	FALSE	FALSE
L1_Imp	FBgn0000382	csw	protein_coding	11	UTR3	2.7599391518772243	1.6662672705940154e-61	4.169646962364067	0.0037160925387585094	0	0	100	0	NA	NA	39.826663133333334	PTPN11 | PTPN6	TRUE	TRUE
L1_Imp	FBgn0000412	D1	protein_coding	13	UTR3	3.8422478624827012	2.4179960287971353e-78	4.443771238464168	1.9082428489766384e-8	0	0	100	0	NA	NA	72.80251	NA	FALSE	FALSE
L1_Imp	FBgn0000416	Sap-r	protein_coding	21	UTR3	2.34509774096474	5.518876318764906e-58	2.977803501920739	5.809911423340841e-5	0	0	100	0	NA	NA	57.901835133333336	PSAP | PSAPL1	TRUE	TRUE
L1_Imp	FBgn0000448	Hr3	protein_coding	8	UTR3:UTR5	1.8495910237589641	3.232303399218745e-30	2.112040976123992	0.02893943245685479	37.5	0	62.5	0	NA	NA	39.451938980866665	RORA | RORB | RORC	TRUE	TRUE
L1_Imp	FBgn0000451	ect	protein_coding	13	UTR3	2.8992974308027133	1.8619468133871e-31	1.4866105932921687	3.2440292517849935e-4	0	0	100	0	NA	NA	906.898284758	NA	FALSE	FALSE
L1_Imp	FBgn0000454	Dip-B	protein_coding	17	UTR3	3.141453841161874	1.6112663310718508e-59	3.444917106847147	7.180425586431078e-15	0	0	100	0	NA	NA	62.64216162053666	NA	FALSE	FALSE
L1_Imp	FBgn0000464	Lar	protein_coding	10	UTR3	-0.10708594483695884	1	2.621162035367408	7.182696603426462e-4	0	0	100	0	NA	NA	25.267730868584334	PTPRD | PTPRF | PTPRS	TRUE	TRUE
L1_Imp	FBgn0000479	dnc	protein_coding	59	UTR3	1.2534932274811073	3.622735736096228e-16	4.0280701429973105	3.624938415737122e-10	0	0	100	0	NA	NA	124.4938718527787	PDE4A | PDE4B | PDE4C | PDE4D	TRUE	TRUE
L1_Imp	FBgn0000541	E(bx)	protein_coding	2	CDS	1.4265716011696186	3.8649858976389445e-17	4.641655063730252	8.694212153257366e-4	0	100	0	0	NA	NA	179.2154101721562	BPTF	TRUE	TRUE
L1_Imp	FBgn0000547	ed	protein_coding	30	UTR3	0.8387640747306625	1.702372091258498e-8	3.688052043868556	1.4581612454943448e-14	0	0	100	0	NA	NA	40.96618656333333	NA	FALSE	FALSE
L1_Imp	FBgn0000557	eEF1alpha2	protein_coding	32	UTR3	4.634157789837555	7.773238436316687e-147	5.170032262850527	1.7652199183110107e-11	0	0	100	0	NA	NA	93.51793013221666	EEF1A1 | EEF1A2	FALSE	FALSE
L1_Imp	FBgn0000567	Eip74EF	protein_coding	32	UTR3	2.2525621775716633	2.7682001636880918e-45	3.032339232156637	9.266873521759168e-35	0	0	100	0	NA	NA	107.21683886666666	ELF2	TRUE	FALSE
L1_Imp	FBgn0000568	Eip75B	protein_coding	12	UTR3	0.5911490281904194	5.899400977208676e-4	3.9060914209816535	3.9814233737466714e-5	0	0	100	0	NA	NA	51.24724433377525	NA	FALSE	FALSE
L1_Imp	FBgn0000575	emc	protein_coding	41	UTR3	3.2267112979364176	2.3907255629591954e-97	2.9170316735326693	1.9369477622824e-18	0	0	100	0	NA	NA	188.15077566666665	ID1 | ID2 | ID3 | ID4	TRUE	FALSE
L1_Imp	FBgn0000578	ena	protein_coding	26	UTR3	3.1073415394497714	1.5868920105510687e-92	4.164440600611149	3.6343730057154166e-15	0	0	100	0	NA	NA	57.90187709699333	ENAH | EVL | VASP	TRUE	TRUE
L1_Imp	FBgn0000579	Eno	protein_coding	16	UTR3	1.530806745386441	5.656183462476624e-26	3.9573025694426187	1.3425734818336904e-10	0	0	100	0	NA	NA	93.59903133333333	ENO1 | ENO2 | ENO3	TRUE	TRUE
L1_Imp	FBgn0000611	exd	protein_coding	48	UTR3	4.4119583437144065	7.850879903281121e-174	4.968794418301382	2.964432971433335e-4	0	0	100	0	NA	NA	105.51562413333333	PBX1 | PBX2 | PBX3 | PBX4	TRUE	TRUE
L1_Imp	FBgn0000633	CG17716	protein_coding	4	UTR3	0.8684789382305529	5.645751823421857e-7	3.8195392537262065	0.01187590260046211	0	0	100	0	NA	NA	14.771928903228497	NA	FALSE	FALSE
L1_Imp	FBgn0000635	Fas2	protein_coding	15	UTR3	1.8720138878367283	5.537244818462247e-38	4.209463527852381	6.317297255772884e-7	0	0	100	0	NA	NA	92.58331279000001	NCAM1 | NCAM2	TRUE	TRUE
L1_Imp	FBgn0000636	Fas3	protein_coding	11	UTR3	0.795043177894632	1.2419459393729656e-4	1.9639030864932274	1.7882606740299007e-5	0	0	100	0	NA	NA	83.4866543	NA	FALSE	FALSE
L1_Imp	FBgn0000659	fkh	protein_coding	15	UTR3	3.8136527765937407	1.9378546406379237e-97	2.817316714505003	3.370273540435607e-7	0	0	100	0	NA	NA	34.7268386625	FOXA1 | FOXA2	FALSE	FALSE
L1_Imp	FBgn0000667	Actn	protein_coding	33	UTR3	3.239711413094447	1.2351611903756277e-65	3.6623523761915564	8.392106147454815e-14	0	0	100	0	NA	NA	445.1391836009088	ACTN1 | ACTN2 | ACTN3 | ACTN4	TRUE	TRUE
L1_Imp	FBgn0000719	fog	protein_coding	2	UTR3	1.380412211252958	1.5683738637371753e-22	3.1208866325287405	0.035800780944265885	0	0	100	0	NA	NA	31.6874351476202	NA	FALSE	FALSE
L1_Imp	FBgn0001090	bnb	protein_coding	75	UTR3:CDS	4.019457589190656	5.007515458583548e-111	4.239564323539797	3.8851725721498114e-35	0	8	92	0	NA	NA	526.3562666666667	NA	FALSE	FALSE
L1_Imp	FBgn0001092	Gapdh2	protein_coding	20	UTR3	2.938303603304107	2.965432691495146e-93	2.093241786385701	1.2570821939135404e-17	0	0	100	0	NA	NA	494.06498	GAPDH | GAPDHS	TRUE	FALSE
L1_Imp	FBgn0001105	Gbeta13F	protein_coding	83	CDS:UTR3	4.1362831976129515	1.0211788365458892e-84	3.9581691934407552	1.2707568862416367e-11	0	3.614457831325301	96.3855421686747	0	NA	NA	420.679426	GNB1 | GNB2 | GNB3 | GNB4	TRUE	TRUE
L1_Imp	FBgn0001112	Gld	protein_coding	28	UTR3	3.2432492332961287	1.8522572400259196e-63	3.435579739425387	4.1177452103876793e-7	0	0	100	0	NA	NA	67.1162298	CHDH	FALSE	FALSE
L1_Imp	FBgn0001122	Galphao	protein_coding	184	UTR3	4.731520947112356	3.0569065565877562e-186	4.674663595754457	1.7992630364703113e-36	0	0	100	0	NA	NA	374.9442760596687	GNAI2 | GNAO1 | GNAT3	TRUE	TRUE
L1_Imp	FBgn0001139	gro	protein_coding	8	UTR3	2.7369036309796475	2.9354846440215124e-49	2.8240824463509995	0.002437373042538924	0	0	100	0	NA	NA	33.958864462443444	TLE1 | TLE2 | TLE3 | TLE4	TRUE	TRUE
L1_Imp	FBgn0001145	Gs2	protein_coding	5	UTR3	3.0068492337689188	6.762743922229621e-77	1.6451123573835573	0.0019140135296885617	0	0	100	0	NA	NA	550.9566322817113	GLUL	TRUE	FALSE
L1_Imp	FBgn0001169	H	protein_coding	5	UTR3	2.7062498386313445	7.445501285529e-49	3.255113669030386	0.026034447447897586	0	0	100	0	NA	NA	14.756706088333333	NA	FALSE	FALSE
L1_Imp	FBgn0001197	His2Av	protein_coding	22	UTR3	3.6649083867080514	7.287521047861788e-72	2.2485570383966116	0.0015191908265931417	0	0	100	0	NA	NA	361.8450974	H2AZ1 | H2AZ2	TRUE	FALSE
L1_Imp	FBgn0001215	Hrb98DE	protein_coding	55	UTR3	2.5774215625585	9.170795782027597e-51	3.205700622436108	4.157613952740095e-26	0	0	100	0	NA	NA	593.4608029831313	HNRNPA1 | HNRNPA1L2 | HNRNPA2B1 | HNRNPA3	TRUE	TRUE
L1_Imp	FBgn0001218	Hsc70-3	protein_coding	27	UTR3	2.6660428480490785	2.418846292668215e-41	1.9589620129369818	5.865434493551883e-14	0	0	100	0	NA	NA	764.5425670039133	HSPA5	TRUE	TRUE
L1_Imp	FBgn0001235	hth	protein_coding	155	UTR3	2.6773418020097073	1.0601356516858615e-65	4.413451514989198	3.3361292656622098e-40	0	0	100	0	NA	NA	660.9348902333334	MEIS1 | MEIS2 | MEIS3	FALSE	TRUE
L1_Imp	FBgn0001253	ImpE1	protein_coding	7	UTR3	0.6991684611821278	1	1.539153682025398	0.014898860500558565	0	0	100	0	NA	NA	33.33390172237473	NA	FALSE	FALSE
L1_Imp	FBgn0001257	ImpL2	protein_coding	33	UTR3	3.40908688192786	1.1104005125577854e-126	3.1922278046706305	6.509324335680799e-29	0	0	100	0	NA	NA	149.1757867	NA	FALSE	FALSE
L1_Imp	FBgn0001297	kay	protein_coding	20	UTR3	2.4845916508546346	7.544410622418734e-73	2.9813155948370302	2.044166459288067e-17	0	0	100	0	NA	NA	75.59455063340499	FOSL1	TRUE	FALSE
L1_Imp	FBgn0001308	Khc	protein_coding	2	UTR3	1.2141559551294991	6.496762205029985e-9	3.6489254845190597	0.012597855960480022	0	0	100	0	NA	NA	8.293545333333334	KIF5A | KIF5B | KIF5C	TRUE	TRUE
L1_Imp	FBgn0001316	klar	protein_coding	2	UTR3	-1.3426349040068442	1.3025545045384337e-18	3.7658649554117147	0.01321097574022297	0	0	100	0	NA	NA	11.384061913312033	NA	FALSE	FALSE
L1_Imp	FBgn0001404	egh	protein_coding	7	UTR5	2.709913804088658	2.2755622711412993e-64	3.7558755866949047	0.0029750478493791414	100	0	0	0	NA	NA	36.412292666666666	NA	FALSE	FALSE
L1_Imp	FBgn0001624	dlg1	protein_coding	49	CDS:UTR3	2.208228298876809	1.1408784071286413e-46	3.549770599131084	6.34133574311237e-8	0	14.285714285714285	85.71428571428571	0	NA	NA	184.11631613745328	DLG1 | DLG2 | DLG3 | DLG4	TRUE	TRUE
L1_Imp	FBgn0001942	eIF4A	protein_coding	30	UTR3	2.9101051578379766	2.8366591520078248e-67	2.9608273814602666	5.0716880192388757e-26	0	0	100	0	NA	NA	1359.7047494666667	EIF4A1 | EIF4A2	FALSE	TRUE
L1_Imp	FBgn0001994	crp	protein_coding	42	UTR3	3.0228970438701825	3.731337775179308e-84	4.578375078034248	1.474905981536834e-18	0	0	100	0	NA	NA	99.26551226666666	TFAP4	FALSE	FALSE
L1_Imp	FBgn0002022	Catsup	protein_coding	9	UTR3	2.9653792511662336	2.8747468073838103e-63	3.5148268497535082	0.015875124729016785	0	0	100	0	NA	NA	35.318133333333336	SLC39A7	FALSE	FALSE
L1_Imp	FBgn0002121	l(2)gl	protein_coding	2	UTR3	1.661785389337222	3.071514397628526e-23	3.7586369065451026	0.012830328954024294	0	0	100	0	NA	NA	45.46878044981129	LLGL1 | LLGL2	FALSE	FALSE
L1_Imp	FBgn0002525	Lam	protein_coding	64	UTR3	4.707587170396851	8.896724633764373e-207	3.7841242442466654	2.7930560993026095e-34	0	0	100	0	NA	NA	238.613374	LMNA | LMNB1 | LMNB2	TRUE	TRUE
L1_Imp	FBgn0002622	RpS3	protein_coding	8	UTR3	1.406866017688692	1.1087397207839405e-21	3.34488745311617	1.3819655375467517e-60	0	0	100	0	NA	NA	236.510568	RPS3	FALSE	FALSE
L1_Imp	FBgn0002643	mam	protein_coding	18	UTR3	1.917255824966765	2.1247354212816998e-44	3.5604414004596405	1.0918995754427254e-17	0	0	100	0	NA	NA	47.536509466666665	NA	FALSE	FALSE
L1_Imp	FBgn0002645	Map205	protein_coding	19	UTR3	2.9824664919477724	9.883407177730097e-82	3.626825976365581	3.684451869712287e-7	0	0	100	0	NA	NA	66.34183256784215	NA	FALSE	FALSE
L1_Imp	FBgn0002719	Men	protein_coding	3	UTR3	1.29442552355475	3.789534514842012e-12	3.5017230329979574	6.895254838871791e-6	0	0	100	0	NA	NA	66.24802833333334	ME1 | ME2 | ME3	TRUE	TRUE
L1_Imp	FBgn0002736	mago	protein_coding	11	UTR3	4.130758576689113	9.321704948073299e-56	4.129407404210402	4.833833384515429e-4	0	0	100	0	NA	NA	46.37916666666666	MAGOH | MAGOHB	FALSE	FALSE
L1_Imp	FBgn0002772	Mlc1	protein_coding	11	UTR3	2.8335069421160184	4.503692074567502e-59	2.46151316211754	2.7654634202954897e-13	0	0	100	0	NA	NA	1663.7496042333335	NA	FALSE	FALSE
L1_Imp	FBgn0002773	Mlc2	protein_coding	24	UTR3	3.377476366692253	9.416474310515078e-70	2.2289282574585756	2.9369694466373136e-11	0	0	100	0	NA	NA	2138.0882866666666	NA	FALSE	FALSE
L1_Imp	FBgn0002789	Mp20	protein_coding	10	UTR3	2.152334697807087	4.499395484598672e-32	1.4153141882581468	9.189163906753114e-10	0	0	100	0	NA	NA	338.1814366666667	CNN1 | CNN2 | CNN3 | TAGLN2 | TAGLN3	TRUE	FALSE
L1_Imp	FBgn0002914	Myb	protein_coding	2	UTR3	2.4723109954147824	9.745487166014134e-37	3.5168875307429897	0.014988382526692049	0	0	100	0	NA	NA	47.72302466666667	MYB | MYBL1 | MYBL2	TRUE	TRUE
L1_Imp	FBgn0002921	Atpalpha	protein_coding	92	UTR3	4.564083757345775	6.932214149915751e-103	3.530626653371018	3.15980847114803e-60	0	0	100	0	NA	NA	1940.3233543607334	ATP1A1 | ATP1A2 | ATP1A3 | ATP1A4	TRUE	TRUE
L1_Imp	FBgn0002973	numb	protein_coding	5	UTR3	1.817182078914738	2.8171864758463676e-33	4.079583767164082	0.009128930433306032	0	0	100	0	NA	NA	35.68528426666667	NUMB | NUMBL	TRUE	TRUE
L1_Imp	FBgn0003016	osp	protein_coding	33	UTR3	0.571426608316906	0.018735158807317406	3.9053386681717663	3.74986040101683e-16	0	0	100	0	NA	NA	50.094955541666664	MPRIP	TRUE	TRUE
L1_Imp	FBgn0003053	peb	protein_coding	2	CDS	1.4538637349765118	1.813716407333826e-12	3.351094900716309	0.021786121386278234	0	100	0	0	NA	NA	5.384587343	RREB1	TRUE	FALSE
L1_Imp	FBgn0003093	Pkc98E	protein_coding	19	UTR3	3.2886598625221195	1.8696647057288754e-103	4.829198712893695	5.866433799313068e-5	0	0	100	0	NA	NA	57.3086112	PRKCE | PRKCH	TRUE	TRUE
L1_Imp	FBgn0003118	pnt	protein_coding	5	UTR3	-0.021992855625402204	1	4.807785544150358	5.482661995003527e-4	0	0	100	0	NA	NA	18.324144	ETS1 | ETS2	TRUE	TRUE
L1_Imp	FBgn0003137	Ppn	protein_coding	22	UTR3	3.590090460785905	3.168465720654078e-119	3.311741382021864	2.6051573750989094e-75	0	0	100	0	NA	NA	221.62343326386667	PAPLN	FALSE	FALSE
L1_Imp	FBgn0003149	Prm	protein_coding	5	UTR3	1.4186928245870358	6.25362408284816e-18	1.5862321528784873	2.0239298626176455e-21	0	0	100	0	NA	NA	156.5300554	NA	FALSE	FALSE
L1_Imp	FBgn0003165	pum	protein_coding	18	UTR3	0.21571994984409334	1	3.416694956315856	6.267374444272821e-5	0	0	100	0	NA	NA	42.019346326666664	PUM1 | PUM2	TRUE	TRUE
L1_Imp	FBgn0003169	put	protein_coding	4	UTR3	2.449325809118478	1.1466362556623557e-35	3.0673127771661304	0.01970956934257992	0	0	100	0	NA	NA	11.356091766666667	ACVR2A | ACVR2B	TRUE	TRUE
L1_Imp	FBgn0003205	Ras85D	protein_coding	42	UTR3	4.647747675736238	1.614487117582101e-132	4.052720818256295	2.0101433663991325e-6	0	0	100	0	NA	NA	97.56144266666666	HRAS | KRAS | NRAS	TRUE	TRUE
L1_Imp	FBgn0003206	Ras64B	protein_coding	45	UTR3	4.401190240384589	7.261557726911289e-143	4.270367032511819	3.6414212128701238e-6	0	0	100	0	NA	NA	141.846429	RRAS | RRAS2	TRUE	FALSE
L1_Imp	FBgn0003218	rdgB	protein_coding	4	UTR3	2.966514060636891	6.17267916569474e-63	3.9358660400016405	0.01321097574022297	0	0	100	0	NA	NA	27.846146790458167	PITPNM1 | PITPNM2 | PITPNM3	TRUE	TRUE
L1_Imp	FBgn0003257	r-l	protein_coding	6	UTR3	3.20069579848406	7.980009498097503e-55	2.8359418142454333	0.011137515308015676	0	0	100	0	NA	NA	22.345365666666666	UMPS	TRUE	FALSE
L1_Imp	FBgn0003261	Rm62	protein_coding	25	UTR3	1.847035206909855	1.3121561459616646e-34	1.5332204680157344	4.7825513294812495e-9	0	0	100	0	NA	NA	167.53036683314332	DDX17 | DDX5	FALSE	TRUE
L1_Imp	FBgn0003277	RpII215	protein_coding	18	UTR3	2.860154904716044	5.5790968509863734e-61	3.046352517151044	8.902198650657565e-8	0	0	100	0	NA	NA	15.875469	POLR2A	TRUE	TRUE
L1_Imp	FBgn0003310	S	protein_coding	9	UTR3	2.2288221413471936	1.955355843659209e-58	4.45454131592667	0.001527934245249224	0	0	100	0	NA	NA	31.168916733333333	NA	FALSE	FALSE
L1_Imp	FBgn0003345	sd	protein_coding	29	UTR3	2.2715532873684947	8.896710778208803e-46	3.0059583474032987	1.0859227246860992e-11	0	0	100	0	NA	NA	85.14956404281334	TEAD1 | TEAD2 | TEAD3 | TEAD4	TRUE	TRUE
L1_Imp	FBgn0003360	sesB	protein_coding	35	UTR3:CDS	4.391626868029961	3.487369600690689e-77	2.0257043454011296	8.354515727740517e-32	0	14.285714285714285	85.71428571428571	0	NA	NA	10811.360658000001	SLC25A31 | SLC25A4 | SLC25A5 | SLC25A6	TRUE	TRUE
L1_Imp	FBgn0003371	sgg	protein_coding	65	UTR3	1.8367995582692127	1.902805995907825e-33	4.6134580694295755	2.475897151588617e-18	0	0	100	0	NA	NA	197.81220238716693	GSK3A | GSK3B	TRUE	TRUE
L1_Imp	FBgn0003380	Sh	protein_coding	106	UTR3	2.5346854521904225	5.311128576430347e-70	4.548173173105448	5.509478962926997e-16	0	0	100	0	NA	NA	118.99525221666666	GALNT8 | KCNA1 | KCNA10 | KCNA2 | KCNA3 | KCNA4 | KCNA5 | KCNA7	TRUE	FALSE
L1_Imp	FBgn0003386	Shaw	protein_coding	2	UTR3	2.7229499928811363	3.321801428309036e-52	3.6500141662194574	0.014003879199538084	0	0	100	0	NA	NA	37.707325702871664	KCNC1 | KCNC2 | KCNC3 | KCNC4	FALSE	TRUE
L1_Imp	FBgn0003392	shi	protein_coding	13	UTR3	2.7042270462722318	2.070221061650282e-65	3.9416196494019453	0.011675814318427973	0	0	100	0	NA	NA	57.73559333127666	DNM1 | DNM2 | DNM3	TRUE	TRUE
L1_Imp	FBgn0003415	skd	protein_coding	42	UTR3	2.7509702117003005	9.095787609333166e-60	5.448002750544451	2.1454050399039177e-20	0	0	100	0	NA	NA	53.271255546626016	MED13 | MED13L	TRUE	TRUE
L1_Imp	FBgn0003416	sl	protein_coding	2	UTR3	4.023013876649462	4.862112370147847e-89	3.687308142888823	0.017929503559075036	0	0	100	0	NA	NA	14.244858	PLCG1 | PLCG2	FALSE	TRUE
L1_Imp	FBgn0003423	slgA	protein_coding	41	UTR3	2.7600014857554265	1.0428204350519911e-81	3.9984833514567466	3.4103941105342455e-5	0	0	100	0	NA	NA	100.32183757682769	PRODH | PRODH2	FALSE	FALSE
L1_Imp	FBgn0003429	slo	protein_coding	17	UTR3	1.0527720683719737	9.563476574857822e-11	3.7538182596678635	8.659415063776102e-5	0	0	100	0	NA	NA	41.1932337403289	KCNMA1 | KCNU1	TRUE	TRUE
L1_Imp	FBgn0003435	sm	protein_coding	109	UTR3	2.5583131160249772	4.555551952631326e-75	4.601727061954647	1.168927489107188e-19	0	0	100	0	NA	NA	528.7046543225421	HNRNPL | HNRNPLL	FALSE	FALSE
L1_Imp	FBgn0003447	sn	protein_coding	1	UTR3	1.4225278747248709	1.8522061547132535e-13	4.174457432338638	0.004045295064864783	0	0	100	0	NA	NA	21.77367484921727	FSCN1 | FSCN2	TRUE	TRUE
L1_Imp	FBgn0003463	sog	protein_coding	2	UTR5	1.2875862255556543	3.566399707946109e-15	3.7081073059808567	0.018508882741857142	100	0	0	0	NA	NA	13.906238633333333	CHRD	FALSE	FALSE
L1_Imp	FBgn0003502	Btk29A	protein_coding	10	UTR3	0.5497953480148365	0.010385086374102395	4.489208307697546	0.0013656108315894544	0	0	100	0	NA	NA	18.873865696666666	BTK | ITK | TEC | TXK	FALSE	FALSE
L1_Imp	FBgn0003514	sqh	protein_coding	6	UTR3	2.7715011312530806	9.037653035766086e-46	1.3172006611297187	0.0010297014430911662	0	0	100	0	NA	NA	165.097205	MYL12A | MYL12B | MYL9	TRUE	TRUE
L1_Imp	FBgn0003520	stau	protein_coding	9	UTR3	3.4220903539540863	2.807422366368121e-74	4.548861539138105	0.0024327169450535178	0	0	100	0	NA	NA	29.020420356666666	STAU1 | STAU2	TRUE	TRUE
L1_Imp	FBgn0003557	Su(dx)	protein_coding	26	UTR3	3.355918831857413	4.430983787780135e-99	3.757048009787438	1.2204747386971153e-11	0	0	100	0	NA	NA	37.10157053333333	ITCH | WWP1 | WWP2	TRUE	TRUE
L1_Imp	FBgn0003721	Tm1	protein_coding	61	UTR3	2.324941764310547	2.4405036595315004e-42	2.7204938776552248	5.0743070318774845e-43	0	0	100	0	NA	NA	1085.0359780826539	TPM1 | TPM2 | TPM3 | TPM4	TRUE	TRUE
L1_Imp	FBgn0003744	trc	protein_coding	15	UTR3	4.1708263795013485	9.425367090093914e-127	3.4763960289961937	7.886905068577341e-10	0	0	100	0	NA	NA	66.65653499999999	STK38 | STK38L	TRUE	TRUE
L1_Imp	FBgn0003870	ttk	protein_coding	28	UTR3	2.333839024298041	8.641212507459723e-61	3.908289720510699	2.3443227981212897e-7	0	0	100	0	NA	NA	64.05630676	NA	FALSE	FALSE
L1_Imp	FBgn0003884	alphaTub84B	protein_coding	5	UTR3	0.359378228522659	0.2696793579370785	1.3714286293466758	5.090500344584833e-7	0	0	100	0	NA	NA	96.22848	TUBA1A | TUBA1B | TUBA1C | TUBA3C | TUBA3D | TUBA3E | TUBA8	TRUE	TRUE
L1_Imp	FBgn0003886	alphaTub85E	protein_coding	11	UTR3:CDS	3.30295534457001	4.775510408968126e-59	2.693305046903614	1.1164455757813083e-9	0	9.090909090909092	90.9090909090909	0	NA	NA	15.869966666666667	TUBA1A | TUBA1B | TUBA1C | TUBA3C | TUBA3D | TUBA3E	TRUE	TRUE
L1_Imp	FBgn0003891	tud	protein_coding	33	UTR5:UTR3	2.7978840510016405	2.480350037429787e-69	2.97476274702108	4.8516140786020293e-17	42.42424242424242	0	57.57575757575758	0	NA	NA	27.249626666666668	TDRD15 | TDRD6	FALSE	FALSE
L1_Imp	FBgn0003933	snRNA:U5:14B	snRNA	2	ncRNA-exon	0.7583988465280841	0.0017356666031207357	3.448019804455813	4.503749348864273e-28	NA	NA	NA	NA	100	0	1993.8286666666668	NA	FALSE	FALSE
L1_Imp	FBgn0003984	vn	protein_coding	24	intron	2.551245526843412	3.11899610916082e-80	3.4488002461070577	1.4426786308608772e-19	0	0	0	100	NA	NA	94.55258586666667	NA	FALSE	FALSE
L1_Imp	FBgn0004101	bs	protein_coding	4	UTR3	1.7868782585591574	9.467366451860888e-29	4.160614264887411	0.007716127481946785	0	0	100	0	NA	NA	20.630091766721666	SRF	TRUE	FALSE
L1_Imp	FBgn0004103	Pp1-87B	protein_coding	77	UTR3:CDS	5.579355579789525	2.482478892192459e-173	3.8429999999003432	3.6242552485411436e-45	0	3.896103896103896	96.1038961038961	0	NA	NA	1659.7702833333333	PPP1CA | PPP1CB | PPP1CC	TRUE	TRUE
L1_Imp	FBgn0004177	mts	protein_coding	31	UTR3	4.100594753489031	6.142358237055132e-119	2.6589001130594094	9.309896077389848e-25	0	0	100	0	NA	NA	294.42693306666666	PPP2CA | PPP2CB	TRUE	TRUE
L1_Imp	FBgn0004179	Csp	protein_coding	4	UTR3	3.1350062182013314	2.0019549847224018e-79	1.1556037536398658	0.048632419576730784	0	0	100	0	NA	NA	96.39158993333334	DNAJC5 | DNAJC5B	FALSE	TRUE
L1_Imp	FBgn0004198	ct	protein_coding	8	UTR3	1.5993461114874024	5.550848744256119e-31	3.908943178658798	0.002322067948515245	0	0	100	0	NA	NA	27.276303946666665	CUX1 | CUX2	TRUE	TRUE
L1_Imp	FBgn0004227	nonA	protein_coding	5	UTR3	1.3874233213149199	7.967878685822281e-13	4.539760601507848	0.0013045024499688189	0	0	100	0	NA	NA	17.848293233333333	NONO | PSPC1 | SFPQ	TRUE	TRUE
L1_Imp	FBgn0004228	mex1	protein_coding	5	UTR3	2.824372824586298	8.521424537637809e-41	1.677829815151233	0.014003879199538084	0	0	100	0	NA	NA	66.3922506	NA	FALSE	FALSE
L1_Imp	FBgn0004237	Hrb87F	protein_coding	16	UTR3	2.9558374934541827	6.254930507471157e-90	3.606757803452855	3.6942233487231983e-9	0	0	100	0	NA	NA	147.91245216666667	HNRNPA1 | HNRNPA1L2 | HNRNPA2B1 | HNRNPA3	TRUE	TRUE
L1_Imp	FBgn0004242	Syt1	protein_coding	81	UTR3	3.9155431255795303	3.9687700263088893e-131	4.742291786875801	1.574771420277715e-23	0	0	100	0	NA	NA	189.60031166666667	SYT1 | SYT2 | SYT5	TRUE	TRUE
L1_Imp	FBgn0004244	Rdl	protein_coding	176	UTR3:UTR5	3.9786063781302414	1.1334719234288689e-120	4.554675874910603	3.1080549617559524e-27	7.954545454545454	0	92.04545454545455	0	NA	NA	200.69775386364105	NA	FALSE	FALSE
L1_Imp	FBgn0004362	HmgD	protein_coding	38	CDS:UTR3	4.034668948858896	8.57203409705735e-127	4.420401079278654	9.143548826166456e-14	0	5.263157894736842	94.73684210526315	0	NA	NA	351.3925571666667	NA	FALSE	FALSE
L1_Imp	FBgn0004363	porin	protein_coding	19	UTR3	2.5189485827704763	2.555953182036439e-49	2.7541699267198654	4.863323046097781e-13	0	0	100	0	NA	NA	394.9004243333333	VDAC1 | VDAC2 | VDAC3	TRUE	TRUE
L1_Imp	FBgn0004369	Ptp99A	protein_coding	2	UTR3	1.7674752667280609	3.3004257664506637e-28	3.677218078934591	0.012309546426623167	0	0	100	0	NA	NA	33.33725369119	PTPRG | PTPRZ1	TRUE	TRUE
L1_Imp	FBgn0004370	Ptp10D	protein_coding	28	UTR3	1.956799283941876	1.0253020112372915e-37	5.289267339616827	1.1482110493504204e-7	0	0	100	0	NA	NA	45.26571783280837	PTPRB | PTPRJ	TRUE	TRUE
L1_Imp	FBgn0004373	fwd	protein_coding	2	UTR5	0.8049771713778671	2.1424346993759914e-5	2.4563947715787373	0.012423932228406993	100	0	0	0	NA	NA	9.2901428	PI4KB	FALSE	FALSE
L1_Imp	FBgn0004395	unk	protein_coding	10	UTR3	3.8831806438850967	8.883271357797229e-132	3.9266749629631175	0.012832160500467515	0	0	100	0	NA	NA	41.38159324786667	UNK | UNKL	FALSE	TRUE
L1_Imp	FBgn0004396	CrebA	protein_coding	13	UTR5	2.0317157837996587	1.4551061255010562e-25	3.7894206636115695	2.1785277206403244e-5	100	0	0	0	NA	NA	78.16267133333334	CREB3L1 | CREB3L2	TRUE	TRUE
L1_Imp	FBgn0004432	Cyp1	protein_coding	42	UTR3	3.953842380133973	5.030621560049008e-129	2.7726147756455766	1.3526015470396457e-33	0	0	100	0	NA	NA	816.4479563333333	PPIA | PPIF	TRUE	FALSE
L1_Imp	FBgn0004435	Galphaq	protein_coding	25	UTR5:UTR3	3.7760455727178233	3.23122020508242e-134	3.870577024893878	3.805686391881821e-4	16	0	84	0	NA	NA	138.72726429218767	GNA11 | GNA14 | GNAQ	TRUE	TRUE
L1_Imp	FBgn0004436	Ubc6	protein_coding	69	UTR3	4.081748088976016	1.1535253744536698e-135	3.5681183504134983	2.1332871545678585e-7	0	0	100	0	NA	NA	185.22487068499615	UBE2A | UBE2B	TRUE	TRUE
L1_Imp	FBgn0004449	Ten-m	protein_coding	11	UTR3	0.7184635391591208	4.129367897338327e-6	3.528069121154285	0.0030107899691330796	0	0	100	0	NA	NA	20.7366158	TENM1 | TENM2 | TENM3 | TENM4	TRUE	TRUE
L1_Imp	FBgn0004509	Fur1	protein_coding	28	UTR3	1.3155628053819792	3.025730180148088e-18	4.101786450424218	7.306168625828643e-30	0	0	100	0	NA	NA	131.99214145	FURIN | PCSK4	TRUE	FALSE
L1_Imp	FBgn0004516	Gad1	protein_coding	17	UTR3	3.578012028297472	1.4495846690835867e-90	4.639363800116297	2.0378573191993734e-4	0	0	100	0	NA	NA	60.844818026666665	GAD1 | GAD2	FALSE	TRUE
L1_Imp	FBgn0004575	Syn	protein_coding	18	UTR3	3.244694483880994	1.5422092955804288e-106	3.9187872490632776	1.915098547646134e-5	0	0	100	0	NA	NA	44.10583025333333	SYN1 | SYN2 | SYN3	TRUE	TRUE
L1_Imp	FBgn0004580	Cbp53E	protein_coding	8	UTR3	3.9713546127627843	4.517878986771679e-144	4.413597310307141	5.644271442347731e-28	0	0	100	0	NA	NA	124.63575513333333	CALB1 | CALB2 | SCGN	TRUE	FALSE
L1_Imp	FBgn0004583	ex	protein_coding	40	UTR3	2.5469417863639334	2.328054216174156e-70	4.491887178647117	2.3107745384871447e-7	0	0	100	0	NA	NA	34.761066762	FRMD1	FALSE	FALSE
L1_Imp	FBgn0004595	pros	protein_coding	26	UTR3	3.647540067465802	1.5990615056738584e-125	3.340350858908047	7.838404092098572e-15	0	0	100	0	NA	NA	28.940795266666665	PROX1	TRUE	FALSE
L1_Imp	FBgn0004606	zfh1	protein_coding	8	UTR3	2.529114633299422	2.5834591034135397e-66	4.9057550820843865	1.377590074612317e-7	0	0	100	0	NA	NA	34.777372533333335	ZEB1 | ZEB2	TRUE	TRUE
L1_Imp	FBgn0004607	zfh2	protein_coding	9	CDS	2.294715225663041	3.2559260646535702e-40	3.622018841100625	0.01216253861436363	0	100	0	0	NA	NA	32.05733581166667	ZFHX2 | ZFHX3 | ZFHX4	TRUE	TRUE
L1_Imp	FBgn0004611	Plc21C	protein_coding	3	UTR3	1.3264312946004948	2.3954582568231005e-17	4.334220566440415	0.0021897400947553194	0	0	100	0	NA	NA	83.16456093666666	PLCB1 | PLCB2 | PLCB3	TRUE	TRUE
L1_Imp	FBgn0004636	Rap1	protein_coding	85	UTR3	5.410848467212814	2.900620951708744e-184	4.874088607773362	5.955735471916386e-43	0	0	100	0	NA	NA	670.9528036666667	RAP1A | RAP1B	TRUE	TRUE
L1_Imp	FBgn0004638	drk	protein_coding	33	UTR3	3.439523565228004	1.8345466109785523e-99	4.272599797471266	2.86654520334963e-6	0	0	100	0	NA	NA	91.68040766666667	GRB2	TRUE	TRUE
L1_Imp	FBgn0004646	ogre	protein_coding	6	UTR3	1.9798895196352997	6.047315771358715e-35	1.506908117361369	0.01221179901214591	0	0	100	0	NA	NA	36.67766024	NA	FALSE	FALSE
L1_Imp	FBgn0004648	svr	protein_coding	79	UTR3	3.670579515572316	2.452092617033156e-118	4.303720775034901	2.917044455386639e-16	0	0	100	0	NA	NA	274.1861945179106	CPD	TRUE	FALSE
L1_Imp	FBgn0004652	fru	protein_coding	21	UTR3	1.0040070243377552	9.08859857379046e-11	3.6543719727775654	1.72867878264043e-10	0	0	100	0	NA	NA	57.90786876133333	NA	FALSE	FALSE
L1_Imp	FBgn0004656	fs(1)h	protein_coding	65	UTR3	3.747885206825609	1.4420182053450016e-114	4.3015305273213595	9.475670642876026e-31	0	0	100	0	NA	NA	250.3379870912814	BRD2 | BRD3 | BRD4 | BRDT	TRUE	TRUE
L1_Imp	FBgn0004657	mys	protein_coding	55	UTR3	4.647917967281873	5.56919456770093e-150	3.3530356838741278	3.9849512955225974e-35	0	0	100	0	NA	NA	518.6444141411466	ITGB1 | ITGB2 | ITGB3 | ITGB6 | ITGB7	TRUE	TRUE
L1_Imp	FBgn0004687	Mlc-c	protein_coding	70	UTR3	4.647345811108654	7.973614800688225e-161	2.5444303345228776	6.56950987749799e-29	0	0	100	0	NA	NA	811.6481946666667	MYL1 | MYL3 | MYL4 | MYL6 | MYL6B	TRUE	FALSE
L1_Imp	FBgn0004780	Ccp84Ad	protein_coding	4	UTR3	1.2433635484024261	2.01478729209199e-11	2.1044294975503828	5.976336938496279e-5	0	0	100	0	NA	NA	43.00966666666667	NA	FALSE	FALSE
L1_Imp	FBgn0004828	His3.3B	protein_coding	37	UTR3	5.428095140775656	1.236150006182075e-196	3.6009153168019536	1.477536599211751e-63	0	0	100	0	NA	NA	2525.6118069333334	H3-3A | H3-3B	TRUE	TRUE
L1_Imp	FBgn0004838	Hrb27C	protein_coding	174	UTR3	4.414855756304855	8.447326399134944e-95	5.111832059338237	3.655636018917923e-14	0	0	100	0	NA	NA	2306.099707659211	DAZAP1	FALSE	TRUE
L1_Imp	FBgn0004859	ci	protein_coding	17	UTR3	3.9782292980407004	2.752309623245503e-102	4.552616420069202	2.3753639788897803e-8	0	0	100	0	NA	NA	41.934754900253	GLI1 | GLI2 | GLI3	TRUE	TRUE
L1_Imp	FBgn0004868	Gdi	protein_coding	31	UTR3	3.0249861733842094	8.873785207122162e-94	3.2490265394718056	1.9200587053122222e-11	0	0	100	0	NA	NA	88.482885	GDI1 | GDI2	TRUE	TRUE
L1_Imp	FBgn0004875	enc	protein_coding	21	UTR3	3.1557836319774633	8.355483847143136e-81	3.6994759127239547	3.9255071876274725e-21	0	0	100	0	NA	NA	55.55058026666667	ARPP21 | R3HDM1 | R3HDM2	TRUE	TRUE
L1_Imp	FBgn0004880	scrt	protein_coding	48	UTR5:UTR3	4.39655302991157	4.744154355770102e-114	4.564690127752574	1.625894125434946e-5	56.25	0	43.75	0	NA	NA	62.22929253333333	SCRT1 | SCRT2	TRUE	FALSE
L1_Imp	FBgn0004889	tws	protein_coding	39	UTR3:CDS	3.316347850820675	2.973009513437507e-113	3.3448845237824356	8.429390423896698e-8	0	17.94871794871795	82.05128205128204	0	NA	NA	102.7742202037	PPP2R2A | PPP2R2B | PPP2R2C | PPP2R2D	TRUE	TRUE
L1_Imp	FBgn0004907	14-3-3zeta	protein_coding	130	UTR3	4.562662402687462	1.9476857651895403e-113	5.163787546855119	9.426609684378665e-39	0	0	100	0	NA	NA	1989.4916595343755	SFN | YWHAB | YWHAE | YWHAG | YWHAH | YWHAQ | YWHAZ	TRUE	TRUE
L1_Imp	FBgn0004921	Ggamma1	protein_coding	52	UTR3	5.766193113791373	7.783378100545672e-158	3.276725490905552	8.6382027661239e-42	0	0	100	0	NA	NA	3847.0711899999997	GNG12 | GNG2 | GNG7	TRUE	TRUE
L1_Imp	FBgn0004924	Top1	protein_coding	35	UTR3	3.9380059163513543	7.704017323378078e-132	3.535685521429745	5.995634505365326e-41	0	0	100	0	NA	NA	133.7087186	TOP1 | TOP1MT	TRUE	TRUE
L1_Imp	FBgn0005278	Sam-S	protein_coding	62	UTR3	3.246220490345165	6.204606050447173e-60	3.5190946132179035	4.727583647248831e-12	0	0	100	0	NA	NA	312.57802300158295	MAT1A | MAT2A	TRUE	TRUE
L1_Imp	FBgn0005536	Mbs	protein_coding	2	CDS	0.5332466019025482	0.01062487433654313	3.8054875775263004	0.011260008215841152	0	100	0	0	NA	NA	33.31836439638662	PPP1R12A | PPP1R12B	TRUE	TRUE
L1_Imp	FBgn0005586	Rab3	protein_coding	53	UTR3	4.549900030753606	1.3557474023702588e-169	3.8807109224567284	1.4599615319992099e-15	0	0	100	0	NA	NA	115.0222886	RAB3A | RAB3B | RAB3C | RAB3D	TRUE	TRUE
L1_Imp	FBgn0005626	ple	protein_coding	17	UTR3	3.261594784646951	9.687381564673226e-68	2.6247561568516846	4.898326751919869e-6	0	0	100	0	NA	NA	32.68095146666667	TH	FALSE	FALSE
L1_Imp	FBgn0005640	Eip63E	protein_coding	10	UTR3	-0.11273551430340911	1	3.6277690165716883	6.777052545815611e-4	0	0	100	0	NA	NA	52.27105699432026	CDK14 | CDK15	TRUE	FALSE
L1_Imp	FBgn0005648	Pabp2	protein_coding	11	UTR3	3.5156165830881183	9.592621151995694e-58	3.1784146701889857	1.702729547088638e-8	0	0	100	0	NA	NA	104.47716883333334	PABPN1	FALSE	FALSE
L1_Imp	FBgn0005671	Vha55	protein_coding	35	UTR3	3.4429760391964916	4.9409806608448764e-73	5.266403599061592	4.3521331116409306e-23	0	0	100	0	NA	NA	947.6295033333333	ATP6V1B1 | ATP6V1B2	TRUE	TRUE
L1_Imp	FBgn0005677	dac	protein_coding	8	UTR3	2.212701792592764	3.5424913904875733e-22	3.188068261182359	1.1237919763198574e-4	0	0	100	0	NA	NA	10.89240068154674	DACH1 | DACH2	FALSE	TRUE
L1_Imp	FBgn0005694	Aef1	protein_coding	32	UTR3	3.8907395232547732	1.4626946894415836e-116	3.110677711880736	8.566211403896901e-16	0	0	100	0	NA	NA	304.644860411785	NA	FALSE	FALSE
L1_Imp	FBgn0005775	Con	protein_coding	12	UTR3	1.538889953582441	2.610377702306728e-14	3.5097464827597373	7.604326866646595e-9	0	0	100	0	NA	NA	25.99796782	NA	FALSE	FALSE
L1_Imp	FBgn0005777	PpD3	protein_coding	15	CDS:UTR3	4.074116437343161	3.1404670385992704e-125	5.023131303695054	4.5281324907017844e-5	0	20	80	0	NA	NA	61.65409077092119	PPP5C	FALSE	FALSE
L1_Imp	FBgn0010113	hdc	protein_coding	136	UTR5:UTR3	3.038126713135255	5.847098414650616e-88	5.497620953673559	1.2637260556282082e-12	10.294117647058822	0	89.70588235294117	0	NA	NA	84.70102246666667	HECA	TRUE	FALSE
L1_Imp	FBgn0010114	hig	protein_coding	8	intron	2.671009286131391	1.2003994706439605e-46	4.04067636704146	0.009784074913540679	0	0	0	100	NA	NA	129.79269326666667	NA	FALSE	FALSE
L1_Imp	FBgn0010226	GstS1	protein_coding	30	UTR3	4.747039614348286	3.925513259107449e-178	3.5415020675331506	8.699544234011696e-21	0	0	100	0	NA	NA	707.1050692	HPGDS	FALSE	FALSE
L1_Imp	FBgn0010228	HmgZ	protein_coding	29	UTR3	2.2986294536043395	1.071203160057689e-41	4.902607139754347	2.82830883832724e-13	0	0	100	0	NA	NA	192.33654048666668	NA	FALSE	FALSE
L1_Imp	FBgn0010238	Lac	protein_coding	50	UTR3	4.399254648464435	4.040848432772676e-158	4.884572842802912	3.456449430793537e-27	0	0	100	0	NA	NA	218.448814	NEGR1	FALSE	TRUE
L1_Imp	FBgn0010263	Rbp9	protein_coding	26	CDS:UTR3	3.626564263011685	1.1825387028241775e-72	4.405355738378744	1.237400593276973e-7	0	23.076923076923077	76.92307692307693	0	NA	NA	65.21554428784167	ELAVL1 | ELAVL2 | ELAVL3 | ELAVL4	TRUE	TRUE
L1_Imp	FBgn0010280	Taf4	protein_coding	22	CDS:UTR3	3.034410819279489	2.210095332474941e-77	3.749157011658087	2.019990257119645e-14	0	13.636363636363635	86.36363636363636	0	NA	NA	59.349335021346334	TAF4 | TAF4B	TRUE	FALSE
L1_Imp	FBgn0010300	brat	protein_coding	16	UTR3	2.8363036540660818	3.5495051979481124e-61	4.034187494955453	0.0029943833201913823	0	0	100	0	NA	NA	53.805080966666665	NA	FALSE	FALSE
L1_Imp	FBgn0010303	hep	protein_coding	23	UTR3	3.2231037798031554	2.5961906063306878e-82	5.410438317788225	6.2277900033020286e-9	0	0	100	0	NA	NA	44.3752056	MAP2K7	FALSE	FALSE
L1_Imp	FBgn0010313	corto	protein_coding	38	UTR3	3.346414603561484	2.8948619575971513e-111	4.784798136450749	6.980245045165443e-11	0	0	100	0	NA	NA	96.06459	NA	FALSE	FALSE
L1_Imp	FBgn0010333	Rac1	protein_coding	14	UTR3	3.5050009954874306	6.2150888844055166e-68	3.89994189619151	0.0076825424324203015	0	0	100	0	NA	NA	111.71406666666667	RAC1 | RAC2 | RAC3	TRUE	TRUE
L1_Imp	FBgn0010341	Cdc42	protein_coding	54	UTR3	4.175905739010453	8.478064704857739e-117	3.7862012271290784	2.7036288895731656e-26	0	0	100	0	NA	NA	357.421356	CDC42	TRUE	TRUE
L1_Imp	FBgn0010348	Arf79F	protein_coding	51	UTR3:CDS	4.287628684554212	1.1726290436868112e-112	2.1772371603389953	1.626907845016168e-12	0	9.803921568627452	90.19607843137256	0	NA	NA	1822.4598203333333	ARF1 | ARF3	TRUE	TRUE
L1_Imp	FBgn0010352	Nc73EF	protein_coding	26	UTR3	0.9706274240909188	2.8664756348699758e-8	1.4786800693969109	1.6338694783253363e-4	0	0	100	0	NA	NA	59.133735598060994	OGDH | OGDHL	TRUE	TRUE
L1_Imp	FBgn0010379	Akt1	protein_coding	54	CDS:UTR3	4.214063561868473	7.246912145061838e-162	4.267604522328065	7.594628114627189e-9	0	3.7037037037037033	96.29629629629629	0	NA	NA	86.56725493333333	AKT1 | AKT2 | AKT3	TRUE	TRUE
L1_Imp	FBgn0010399	Nmdar1	protein_coding	3	UTR3	2.1508759425713726	5.399828544987869e-26	3.1419910970175904	0.03341699163124008	0	0	100	0	NA	NA	10.8313714	GRIN1	TRUE	TRUE
L1_Imp	FBgn0010415	Sdc	protein_coding	114	UTR3:CDS	3.291856507101546	2.0158188420746073e-105	4.329694246851299	2.308689471846903e-46	0	10.526315789473683	89.47368421052632	0	NA	NA	537.7875226209464	NA	FALSE	FALSE
L1_Imp	FBgn0010424	TpnC73F	protein_coding	15	UTR3	2.090977637273257	9.955716031657394e-32	2.41494897954314	5.180669080754704e-10	0	0	100	0	NA	NA	234.6778506	NA	FALSE	FALSE
L1_Imp	FBgn0010434	cora	protein_coding	40	CDS:UTR3	3.5816719224616276	5.095042617716144e-129	2.5851862646606762	1.0137748735614676e-56	0	2.5	97.5	0	NA	NA	269.64268763333337	EPB41 | EPB41L1 | EPB41L2 | EPB41L3	TRUE	FALSE
L1_Imp	FBgn0010453	Wnt4	protein_coding	3	UTR5	3.1139360216339056	3.321039308949362e-69	3.623283212144399	0.012522037371924697	100	0	0	0	NA	NA	30.79603093333333	WNT9B	FALSE	FALSE
L1_Imp	FBgn0010470	Fkbp14	protein_coding	15	UTR3	0.9312523358043917	1.1018991609234132e-5	1.2999082667505109	0.0010522384222862312	0	0	100	0	NA	NA	100.00122507906765	FKBP14 | FKBP7	TRUE	FALSE
L1_Imp	FBgn0010473	tutl	protein_coding	3	UTR3	1.4758069407443783	2.8505352221436126e-23	4.276590552798237	0.003267818340908234	0	0	100	0	NA	NA	23.516569182666668	IGSF9 | IGSF9B	FALSE	FALSE
L1_Imp	FBgn0010482	l(2)01289	protein_coding	106	intron:UTR3:UTR5	3.051415597263426	6.353312925546265e-67	3.212525023885051	2.8444442929161347e-12	17.92452830188679	0	76.41509433962264	5.660377358490567	NA	NA	324.188329148184	NA	FALSE	FALSE
L1_Imp	FBgn0010488	NAT1	protein_coding	56	UTR3	3.9818421028889435	4.671824223338632e-111	2.675740034341413	2.729514320867493e-37	0	0	100	0	NA	NA	206.73764146666667	EIF4G2	TRUE	TRUE
L1_Imp	FBgn0010551	Phb2	protein_coding	6	UTR3	2.456280782922551	1.548857979840976e-37	1.0521162040857566	0.03585636544344724	0	0	100	0	NA	NA	398.5099266666667	PHB2	TRUE	FALSE
L1_Imp	FBgn0010638	Sec61beta	protein_coding	2	UTR3	1.858487689974549	4.337682809336094e-21	3.1302471010732797	0.003863719018618976	0	0	100	0	NA	NA	196.03133333333332	SEC61B	TRUE	FALSE
L1_Imp	FBgn0010894	sinu	protein_coding	30	UTR3	4.775679741507801	5.036247712425513e-144	3.4103470915511256	1.024246941188043e-20	0	0	100	0	NA	NA	147.787	NA	FALSE	FALSE
L1_Imp	FBgn0010909	msn	protein_coding	52	UTR3	1.9834932281245317	2.95447767326756e-42	3.6815836206598003	2.217145067208287e-4	0	0	100	0	NA	NA	75.44661626885696	MAP4K4 | MINK1 | TNIK	TRUE	TRUE
L1_Imp	FBgn0011202	dia	protein_coding	4	UTR3	2.6498730780058715	4.2022696368188135e-52	2.4326732827957933	0.001032329324595418	0	0	100	0	NA	NA	14.6230069	DIAPH1 | DIAPH2 | DIAPH3	TRUE	FALSE
L1_Imp	FBgn0011206	bol	protein_coding	54	UTR3:intron	3.2028962647930466	3.2722498200026086e-86	4.191077096234765	1.035816393821839e-26	0	0	27.77777777777778	72.22222222222221	NA	NA	212.35287988666667	BOLL | DAZL	TRUE	FALSE
L1_Imp	FBgn0011217	eff	protein_coding	92	UTR3:CDS:UTR5	4.9671714950889845	6.710872180527804e-175	3.605561755150947	2.0875708333646138e-77	18.478260869565215	11.956521739130435	69.56521739130434	0	NA	NA	1879.8983104333333	UBE2D1 | UBE2D2 | UBE2D3 | UBE2D4	TRUE	TRUE
L1_Imp	FBgn0011224	heph	protein_coding	129	UTR3:UTR5:intron	2.290758012506881	1.1176431660774345e-49	5.16500289627772	4.330816669537259e-15	25.581395348837212	0	65.11627906976744	9.30232558139535	NA	NA	258.8200306310551	PTBP1 | PTBP2 | PTBP3	TRUE	TRUE
L1_Imp	FBgn0011259	Sema1a	protein_coding	45	UTR5:UTR3	2.559831166841109	1.5724362894669406e-71	4.568788922486255	4.197607101113902e-6	4.444444444444445	0	95.55555555555556	0	NA	NA	60.42950233666667	SEMA6A | SEMA6B | SEMA6C | SEMA6D	TRUE	TRUE
L1_Imp	FBgn0011260	Sema2a	protein_coding	48	UTR5:UTR3	3.7054677638497027	5.91639383472755e-117	4.327321420561472	4.580993324561247e-10	6.25	0	93.75	0	NA	NA	65.386084663015	NA	FALSE	FALSE
L1_Imp	FBgn0011274	Dif	protein_coding	7	UTR3	2.2135164472466253	1.4530578560787117e-49	3.41628305915457	0.01911668111123238	0	0	100	0	NA	NA	28.375210466666665	REL | RELA | RELB	TRUE	FALSE
L1_Imp	FBgn0011300	babo	protein_coding	46	UTR3	2.6447327267487477	1.639623073269388e-61	3.881535020526177	1.912785650653255e-12	0	0	100	0	NA	NA	91.2652632673345	ACVR1B | ACVR1C | TGFBR1	TRUE	TRUE
L1_Imp	FBgn0011305	Rsf1	protein_coding	2	UTR3	3.7215323002159373	1.912762145946294e-46	2.2407404524423016	0.04869577631147247	0	0	100	0	NA	NA	26.1281	NA	FALSE	FALSE
L1_Imp	FBgn0011336	Stt3B	protein_coding	3	UTR3	1.5163742353547083	4.263488814799809e-20	2.9678565623005757	0.006878745739229079	0	0	100	0	NA	NA	26.782133333333334	STT3A | STT3B	TRUE	TRUE
L1_Imp	FBgn0011481	Ssdp	protein_coding	48	UTR3:UTR5	3.8883755977185235	5.097046003465006e-132	3.4947867024776107	5.897805423501935e-15	16.666666666666664	0	83.33333333333334	0	NA	NA	83.0075057771127	SSBP2 | SSBP3 | SSBP4	TRUE	TRUE
L1_Imp	FBgn0011570	cpb	protein_coding	10	UTR3	3.799180004989554	4.722861388995964e-117	1.7562829890597722	1.782678274484105e-15	0	0	100	0	NA	NA	131.9613	CAPZB	TRUE	FALSE
L1_Imp	FBgn0011573	Cdc37	protein_coding	3	UTR3	2.6782400331100393	3.2360627016618866e-35	2.7363520485580057	0.014561153342204024	0	0	100	0	NA	NA	10.631473333333334	CDC37 | CDC37L1	TRUE	TRUE
L1_Imp	FBgn0011604	Iswi	protein_coding	14	UTR3	3.9638476719491282	2.483846794248973e-97	2.861804164574567	5.030169163246074e-12	0	0	100	0	NA	NA	29.853600100987087	SMARCA1 | SMARCA5	TRUE	TRUE
L1_Imp	FBgn0011661	Moe	protein_coding	83	UTR3	3.903610928987288	2.2965051714320278e-121	3.4879662987310955	7.530148621574747e-39	0	0	100	0	NA	NA	924.7805042726773	EZR | MSN | RDX	TRUE	TRUE
L1_Imp	FBgn0011666	msi	protein_coding	56	UTR3	2.3104559990107094	5.702413705557268e-66	5.292233161777512	6.594092656714411e-7	0	0	100	0	NA	NA	49.143518566666664	MSI2	FALSE	TRUE
L1_Imp	FBgn0011710	Sep1	protein_coding	24	UTR3	3.728851120042439	9.408000250149009e-88	2.5024248417156807	0.0094882413335461609	0	0	100	0	NA	NA	48.711978333333334	SEPTIN2	TRUE	TRUE
L1_Imp	FBgn0011722	Tig	protein_coding	11	UTR3	0.4258710682285422	0.2825559555423779	3.5062516367506973	0.013440526478126335	0	0	100	0	NA	NA	8.315249999999999	NA	FALSE	FALSE
L1_Imp	FBgn0011725	twin	protein_coding	29	UTR3	1.520064583661087	1.2081481790647823e-20	4.39956762390406	1.1837618513396407e-6	0	0	100	0	NA	NA	45.744007197744345	CNOT6 | CNOT6L	TRUE	TRUE
L1_Imp	FBgn0011754	PhKgamma	protein_coding	6	UTR3	1.5049326542963741	4.217974064403373e-16	3.6253033965707595	0.009099319640263174	0	0	100	0	NA	NA	36.502196972259696	PHKG1 | PHKG2	FALSE	FALSE
L1_Imp	FBgn0011760	ctp	protein_coding	185	UTR3	4.749416902152646	1.1626333570403947e-162	4.124360953167784	2.25310118905581e-31	0	0	100	0	NA	NA	622.8243357459501	DYNLL1 | DYNLL2	TRUE	TRUE
L1_Imp	FBgn0011766	E2f1	protein_coding	53	UTR3:CDS	2.664390002810316	5.175030597689212e-76	3.7031101275365663	8.699976798087304e-23	0	26.41509433962264	73.58490566037736	0	NA	NA	132.00671119999998	E2F1 | E2F2 | E2F3	FALSE	TRUE
L1_Imp	FBgn0011817	nmo	protein_coding	16	UTR3	0.9806511268233553	2.9026898977752013e-10	3.442890326936388	3.7129985158526315e-4	0	0	100	0	NA	NA	48.370977261282626	NLK	TRUE	TRUE
L1_Imp	FBgn0011818	oaf	protein_coding	25	UTR3	3.363086487390179	6.501111524124571e-104	3.537840310803713	2.586992837252083e-4	0	0	100	0	NA	NA	54.7098436	OAF	TRUE	FALSE
L1_Imp	FBgn0011826	Pp2B-14D	protein_coding	2	UTR3	2.86495145933943	1.6726664026078443e-66	3.286400614883447	0.026000741690351832	0	0	100	0	NA	NA	19.75969625056667	PPP3CA | PPP3CB | PPP3CC	TRUE	TRUE
L1_Imp	FBgn0011837	Tis11	protein_coding	12	UTR3	0.7817487202370756	5.582906976021122e-5	3.0132605434452726	6.132660465793253e-8	0	0	100	0	NA	NA	91.78575291155995	ZFP36L1 | ZFP36L2	TRUE	FALSE
L1_Imp	FBgn0012034	AcCoAS	protein_coding	18	UTR5	2.186051242239398	4.6498660208390095e-40	2.204790753132033	1.4665599967517547e-18	100	0	0	0	NA	NA	129.494606	ACSS1 | ACSS2	FALSE	FALSE
L1_Imp	FBgn0012051	CalpA	protein_coding	13	UTR3	3.305036042560375	3.63352196319259e-71	2.283987651093128	5.347947979420551e-5	0	0	100	0	NA	NA	44.385187001666665	CAPN1 | CAPN11 | CAPN14 | CAPN2 | CAPN3 | CAPN8 | CAPN9	TRUE	TRUE
L1_Imp	FBgn0013272	Gp150	protein_coding	43	UTR3	2.4492656765927685	1.337262702837696e-66	2.871727509869338	1.024246941188043e-20	0	0	100	0	NA	NA	77.09181452172933	NA	FALSE	FALSE
L1_Imp	FBgn0013305	Nmda1	protein_coding	9	UTR3	2.7879796829529315	1.7931402323824925e-58	3.5328117914007824	0.009368244112208558	0	0	100	0	NA	NA	41.1016612	FAIM2 | GRINA | TMBIM1	TRUE	TRUE
L1_Imp	FBgn0013334	Sap47	protein_coding	198	UTR3	4.653228833645225	5.287991045336424e-162	4.681265554058335	4.11389793167906e-45	0	0	100	0	NA	NA	897.8653940682667	SYAP1	TRUE	TRUE
L1_Imp	FBgn0013342	nSyb	protein_coding	137	UTR3	5.029016660629152	2.7803451067346877e-194	4.945625743341146	7.543703289662592e-25	0	0	100	0	NA	NA	315.11502806666664	VAMP1 | VAMP2 | VAMP3	TRUE	TRUE
L1_Imp	FBgn0013343	Syx1A	protein_coding	90	UTR3:CDS	4.070428360355128	2.3202555216799205e-122	3.815447277998247	2.322508378691979e-20	0	1.1111111111111112	98.88888888888889	0	NA	NA	568.4074594333333	STX1A | STX1B | STX2 | STX3 | STX4	TRUE	TRUE
L1_Imp	FBgn0013467	igl	protein_coding	39	UTR3	3.4670091221947734	1.5904403535098911e-114	4.454510072269572	2.0409403538876014e-14	0	0	100	0	NA	NA	145.49962154347406	NA	FALSE	FALSE
L1_Imp	FBgn0013576	mtd	protein_coding	2	UTR3	0.30823369032946357	0.6048951036104381	3.629616729322204	0.013266686561035116	0	0	100	0	NA	NA	75.35671686969033	NCOA7 | OXR1	TRUE	TRUE
L1_Imp	FBgn0013720	pck	protein_coding	11	UTR3	3.783554636815613	4.318247970217102e-62	3.5746304693219995	0.01885636697245641	0	0	100	0	NA	NA	33.574326666666664	NA	FALSE	FALSE
L1_Imp	FBgn0013726	pnut	protein_coding	32	UTR3	4.932668829485524	2.1691671653683751e-181	3.5577136362394834	1.8649489985734749e-31	0	0	100	0	NA	NA	121.1332	SEPTIN7	FALSE	TRUE
L1_Imp	FBgn0013733	shot	protein_coding	4	UTR3	0.0891740155209159	1	3.4872013253056235	0.0010957726844646168	0	0	100	0	NA	NA	50.1589517649231	DST | MACF1	TRUE	TRUE
L1_Imp	FBgn0013750	Arf51F	protein_coding	43	UTR3	4.380371031136618	5.07849859718414e-116	4.5082561256271685	1.1597742423673957e-14	0	0	100	0	NA	NA	189.4047310019926	ARF6	TRUE	FALSE
L1_Imp	FBgn0013759	CASK	protein_coding	150	UTR3:UTR5	3.8823043864478914	4.65807959440284e-118	4.575661454183016	2.458948939148504e-15	32.666666666666664	0	67.33333333333333	0	NA	NA	113.81575167866936	CASK	TRUE	TRUE
L1_Imp	FBgn0013799	Deaf1	protein_coding	9	UTR3	3.533422462035406	3.2996645273509174e-91	4.062710922724865	0.009552355223034525	0	0	100	0	NA	NA	29.3319085	DEAF1	FALSE	FALSE
L1_Imp	FBgn0013954	Fkbp12	protein_coding	19	UTR3	3.5600000796094324	1.340337382986172e-66	2.7633683863866128	1.941334525946284e-5	0	0	100	0	NA	NA	510.803	FKBP1A | FKBP1B	TRUE	TRUE
L1_Imp	FBgn0013981	His4r	protein_coding	20	CDS:UTR3	4.9601916770833245	1.0431004203864142e-160	2.4378859029481994	6.256051593467677e-30	0	5	95	0	NA	NA	791.129074	H4-16 | H4C1 | H4C11 | H4C12 | H4C13 | H4C14 | H4C15 | H4C2 | H4C3 | H4C4 | H4C5 | H4C6 | H4C8 | H4C9	FALSE	FALSE
L1_Imp	FBgn0014010	Rab5	protein_coding	55	UTR3	4.52831163189001	2.0069071835927323e-109	2.7624386620918027	1.1384962953084115e-20	0	0	100	0	NA	NA	453.9726753333333	RAB5A | RAB5B | RAB5C	TRUE	TRUE
L1_Imp	FBgn0014011	Rac2	protein_coding	3	UTR3	1.65299984697737	3.4514254630597906e-23	2.8361350629867434	0.036352847391421896	0	0	100	0	NA	NA	23.317466666666668	RAC1 | RAC2 | RAC3	TRUE	TRUE
L1_Imp	FBgn0014020	Rho1	protein_coding	26	UTR3	3.626907146096114	3.738282125917305e-120	4.359102514595786	1.1447308867670665e-10	0	0	100	0	NA	NA	451.43594839509217	RHOA | RHOB | RHOC	TRUE	TRUE
L1_Imp	FBgn0014033	Sr-CI	protein_coding	5	CDS	3.2051956575703118	1.5059674208364216e-41	3.674914076945149	0.011753570273564632	0	100	0	0	NA	NA	20.716833333333334	NA	FALSE	FALSE
L1_Imp	FBgn0014037	Su(Tpl)	protein_coding	26	UTR5	1.113692848973721	3.959931918979417e-11	1.4740935301557871	5.993371641651926e-5	100	0	0	0	NA	NA	62.22407666666667	ELL | ELL2	TRUE	FALSE
L1_Imp	FBgn0014133	bif	protein_coding	13	UTR3	1.9821034106733635	2.7790056657511296e-36	3.9179854749032663	0.003242154766681956	0	0	100	0	NA	NA	23.6475929	NA	FALSE	FALSE
L1_Imp	FBgn0014135	bnl	protein_coding	10	CDS	0.78914667561349	9.274091232780533e-7	2.209184096731572	0.003487209068630366	0	100	0	0	NA	NA	29.150026633333333	FGF20	FALSE	FALSE
L1_Imp	FBgn0014163	fax	protein_coding	111	UTR3	4.725340954478648	4.6783689536388413e-132	4.5785175793799	1.4590436442907347e-23	0	0	100	0	NA	NA	482.52903135681885	FAXC	TRUE	FALSE
L1_Imp	FBgn0014184	Oda	protein_coding	50	UTR3	4.2382933048933005	5.135414610200972e-121	2.7064051718866624	7.951516582630425e-52	0	0	100	0	NA	NA	1684.97215	OAZ1 | OAZ2 | OAZ3	FALSE	TRUE
L1_Imp	FBgn0014388	sty	protein_coding	70	UTR3:UTR5	2.936167863995752	1.6656824511299842e-88	3.9678894062072145	1.7273528165023724e-16	37.142857142857146	0	62.857142857142854	0	NA	NA	167.57759583333333	SPRY1 | SPRY2 | SPRY3 | SPRY4	TRUE	TRUE
L1_Imp	FBgn0014411	Vps26	protein_coding	6	UTR3	3.2182985696113517	7.593244514970238e-53	3.2168583388249834	0.018263450035830492	0	0	100	0	NA	NA	19.009833333333333	VPS26A | VPS26B	TRUE	FALSE
L1_Imp	FBgn0014863	Mlp84B	protein_coding	8	UTR3	2.444498866444047	8.573235559505968e-43	1.0621278971956312	3.7358569454858825e-4	0	0	100	0	NA	NA	106.49797733333334	CSRP1 | CSRP2 | CSRP3	TRUE	TRUE
L1_Imp	FBgn0014870	Psi	protein_coding	17	UTR3:intron	3.3822273301868737	1.472469534363682e-96	3.231982753509134	1.5530361377443752e-4	0	0	94.11764705882352	5.88235294117647	NA	NA	37.34616293333333	FUBP1 | FUBP3 | KHSRP	TRUE	TRUE
L1_Imp	FBgn0015019	CCT3	protein_coding	9	UTR3	2.8868721180853556	2.181608405298722e-40	3.568671678962192	1.019901217999663e-6	0	0	100	0	NA	NA	45.40459666666666	CCT3	TRUE	TRUE
L1_Imp	FBgn0015024	CkIalpha	protein_coding	45	UTR3	4.022175309410868	5.2893131947434665e-86	3.271302286676214	1.220655500391326e-10	0	0	100	0	NA	NA	151.2862258	CSNK1A1 | CSNK1A1L | CSNK1D | CSNK1E	FALSE	TRUE
L1_Imp	FBgn0015218	eIF4E1	protein_coding	22	UTR5	3.1452356721338472	7.705312163103315e-65	2.391766799126566	7.801413442582839e-18	100	0	0	0	NA	NA	496.356197	EIF4E | EIF4E1B	TRUE	FALSE
L1_Imp	FBgn0015221	Fer2LCH	protein_coding	13	UTR3	2.607719393797772	1.1215753953857955e-48	1.9055659887021956	1.8509472575688275e-11	0	0	100	0	NA	NA	482.309726220526	NA	FALSE	FALSE
L1_Imp	FBgn0015222	Fer1HCH	protein_coding	37	UTR3	3.2301487224543544	4.272772594079281e-94	3.3556816380485257	1.1482763999702339e-14	0	0	100	0	NA	NA	509.7254416333334	NA	FALSE	FALSE
L1_Imp	FBgn0015269	Nf1	protein_coding	3	UTR3	2.6252761131572746	1.0849019647328288e-64	1.990157281528459	0.01401024700488574	0	0	100	0	NA	NA	30.219044385782002	NF1	TRUE	TRUE
L1_Imp	FBgn0015279	Pi3K92E	protein_coding	35	UTR3	3.652915439871468	1.8336854219855e-101	2.5704610477895304	1.679706412063324e-4	0	0	100	0	NA	NA	36.35886233912133	PIK3CA | PIK3CB | PIK3CD	TRUE	TRUE
L1_Imp	FBgn0015286	Rala	protein_coding	67	UTR3	4.208482299426538	3.1405634056627535e-161	3.8372323012479432	1.0265151898136727e-30	0	0	100	0	NA	NA	438.9243175516389	RALA | RALB	TRUE	TRUE
L1_Imp	FBgn0015320	Ubc2	protein_coding	11	UTR3	4.205307180309747	7.306847255066505e-95	3.229453007718573	8.74054361350084e-5	0	0	100	0	NA	NA	70.69268933333333	UBE2E1 | UBE2E2 | UBE2E3	TRUE	TRUE
L1_Imp	FBgn0015321	Ubc4	protein_coding	3	UTR3	3.30033461979602	4.1518149062131547e-50	3.0422248485707355	0.04088545690569903	0	0	100	0	NA	NA	28.79954366666667	UBE2K	TRUE	TRUE
L1_Imp	FBgn0015524	otp	protein_coding	13	UTR3	2.668644927710985	1.6086341077768368e-46	4.319845471219633	0.0023129426657982496	0	0	100	0	NA	NA	30.851251247752998	OTP	FALSE	FALSE
L1_Imp	FBgn0015558	tty	protein_coding	8	UTR3	2.444221088355279	2.6118391483402717e-42	3.2146419437054865	0.032255170651790864	0	0	100	0	NA	NA	22.653098570717	TTYH1 | TTYH2 | TTYH3	TRUE	TRUE
L1_Imp	FBgn0015609	CadN	protein_coding	101	UTR3	2.8764073515803514	1.8176623374008633e-86	5.880216558237076	8.171898015606774e-10	0	0	100	0	NA	NA	49.271689675396	NA	FALSE	FALSE
L1_Imp	FBgn0015622	Cnx99A	protein_coding	26	UTR3:CDS	2.772467306955387	4.81779878033992e-68	1.90695912369793	1.0450358875979984e-5	0	7.6923076923076925	92.3076923076923	0	NA	NA	82.5522688	CANX | CLGN	TRUE	TRUE
L1_Imp	FBgn0015737	Hmu	protein_coding	5	UTR3	2.5926425883791295	1.430164264988507e-63	1.96434906667438	3.6266436159728495e-4	0	0	100	0	NA	NA	137.12466666666666	APMAP	TRUE	FALSE
L1_Imp	FBgn0015754	Lis-1	protein_coding	16	UTR3	2.8982691247615313	8.125655445298325e-68	3.6744944226077276	0.006022458160796545	0	0	100	0	NA	NA	50.93537337	PAFAH1B1	TRUE	TRUE
L1_Imp	FBgn0015766	Msr-110	protein_coding	66	UTR3	2.8443442977329294	1.5991504545007908e-66	4.03094638793323	3.0891998914819732e-18	0	0	100	0	NA	NA	404.28467208231973	NA	FALSE	FALSE
L1_Imp	FBgn0015772	Nak	protein_coding	2	UTR3	1.888577000791256	7.619225354198725e-25	3.7385273504340173	0.013188100463654326	0	0	100	0	NA	NA	40.020428	AAK1 | BMP2K	TRUE	TRUE
L1_Imp	FBgn0015774	NetB	protein_coding	58	UTR3	3.2715901010121553	7.786650679843115e-101	4.539569300805548	3.2349181226258634e-13	0	0	100	0	NA	NA	54.824289788165366	NTN1 | NTN3	TRUE	TRUE
L1_Imp	FBgn0015776	nrv1	protein_coding	39	UTR3	3.113552807061822	8.074670091438494e-67	3.418249692922787	7.204325482861322e-7	0	0	100	0	NA	NA	141.0548804	ATP1B1 | ATP1B2 | ATP1B3 | ATP1B4 | ATP4B	TRUE	TRUE
L1_Imp	FBgn0015777	nrv2	protein_coding	68	UTR3:CDS:UTR5	5.31129027740843	2.9628945317687775e-227	5.913802233406716	5.283266575370359e-37	11.76470588235294	7.352941176470589	80.88235294117648	0	NA	NA	489.2776243884932	ATP1B1 | ATP1B2 | ATP1B3 | ATP1B4 | ATP4B	TRUE	TRUE
L1_Imp	FBgn0015778	rin	protein_coding	122	UTR5:UTR3	4.056599647697813	7.586191020907456e-96	3.307827584482094	8.248727754750378e-19	7.377049180327869	0	92.62295081967213	0	NA	NA	284.30697346666665	G3BP1 | G3BP2	TRUE	TRUE
L1_Imp	FBgn0015789	Rab10	protein_coding	23	UTR3	3.633222338475672	3.2389986774682233e-94	3.261110042204461	4.199675929537174e-25	0	0	100	0	NA	NA	103.39667933333334	RAB10	TRUE	TRUE
L1_Imp	FBgn0015790	Rab11	protein_coding	61	CDS:UTR3	4.4255963162951755	2.7352540094948443e-156	2.972593993559021	2.907591994116048e-48	0	4.918032786885246	95.08196721311475	0	NA	NA	601.7234629333333	RAB11A | RAB11B	TRUE	TRUE
L1_Imp	FBgn0015795	Rab7	protein_coding	13	UTR3	3.6031242503166334	1.7773257421683895e-104	2.89493181202375	0.0017102432036293618	0	0	100	0	NA	NA	137.67037866666666	RAB7A	TRUE	TRUE
L1_Imp	FBgn0015799	Rbf	protein_coding	7	UTR3	2.5735814003420234	1.1313084884213566e-51	1.5597976029676484	0.007031928310035502	0	0	100	0	NA	NA	20.232380666666668	RBL1 | RBL2	FALSE	FALSE
L1_Imp	FBgn0015838	Vang	protein_coding	4	UTR3	4.1313691191329776	7.779125906712617e-98	4.045735020165043	0.0021498432584825303	0	0	100	0	NA	NA	26.93122	VANGL1 | VANGL2	TRUE	TRUE
L1_Imp	FBgn0015903	apt	protein_coding	7	UTR3	2.4324463049196052	1.9529217182505035e-45	3.98539526618564	0.009559637404909328	0	0	100	0	NA	NA	47.194996243333335	NA	FALSE	FALSE
L1_Imp	FBgn0015949	hrg	protein_coding	3	UTR3	2.668058075060015	5.378849057216849e-48	4.003179171466181	0.010875114723092896	0	0	100	0	NA	NA	19.565202412833333	PAPOLA | PAPOLB | PAPOLG	TRUE	TRUE
L1_Imp	FBgn0016031	lama	protein_coding	6	UTR5	1.609878731760343	2.2622111128079495e-19	1.7195565429352444	0.012326598697275797	100	0	0	0	NA	NA	24.159034266666666	PLBD1 | PLBD2	TRUE	FALSE
L1_Imp	FBgn0016041	Tom40	protein_coding	56	UTR3	4.561722017829639	6.710924747018355e-146	3.603651566376924	9.9931132132911e-20	0	0	100	0	NA	NA	296.3593333333333	TOMM40 | TOMM40L	TRUE	FALSE
L1_Imp	FBgn0016070	smg	protein_coding	3	UTR5	2.5163287713147637	1.8464761727788882e-40	3.780589340624116	0.012051998750561153	100	0	0	0	NA	NA	25.395088667566	SAMD4A | SAMD4B	TRUE	TRUE
L1_Imp	FBgn0016075	vkg	protein_coding	30	UTR3	2.3901439384851915	8.558158895579711e-75	4.9309520577048875	4.518806987359623e-45	0	0	100	0	NA	NA	123.385601403429	COL4A1 | COL4A6	TRUE	FALSE
L1_Imp	FBgn0016685	Nlp	protein_coding	30	UTR3	3.7731150561512417	4.630216008179517e-89	1.3650472136988336	1.8808543598931703e-8	0	0	100	0	NA	NA	457.82063266666665	NPM2 | NPM3	FALSE	FALSE
L1_Imp	FBgn0016693	Past1	protein_coding	16	UTR3	2.453100307821346	1.0853913466348872e-64	1.7995978810978472	3.697302589553935e-12	0	0	100	0	NA	NA	65.597951	EHD1 | EHD2 | EHD3 | EHD4	TRUE	TRUE
L1_Imp	FBgn0016694	Pdp1	protein_coding	88	UTR3:CDS:UTR5	2.414473687026482	1.4563421308024095e-36	3.509667710796704	2.1013532466398236e-24	11.363636363636363	34.090909090909086	54.54545454545454	0	NA	NA	372.11544025883666	DBP | HLF | TEF	FALSE	TRUE
L1_Imp	FBgn0016797	fz2	protein_coding	34	UTR3:UTR5	1.7940866740222845	3.330009227811821e-33	3.1736050138483893	7.370409255218743e-9	11.76470588235294	0	88.23529411764706	0	NA	NA	70.8936999230553	FZD5 | FZD8	TRUE	FALSE
L1_Imp	FBgn0016930	Dyrk2	protein_coding	9	UTR3	1.706633230291722	9.497071105246458e-33	3.6538000456751956	3.1716846174931323e-12	0	0	100	0	NA	NA	46.73084417030666	DYRK2 | DYRK3 | DYRK4	TRUE	TRUE
L1_Imp	FBgn0016975	stnB	protein_coding	17	UTR3	2.300846847482103	2.7649584175870413e-40	4.126703573109189	0.0074074248510996	0	0	100	0	NA	NA	36.08059437533397	STON1 | STON1-GTF2A1L | STON2	TRUE	TRUE
L1_Imp	FBgn0016976	stnA	protein_coding	17	UTR3	2.300846847482103	2.7649584175870413e-40	4.126703573109189	0.0074074248510996	0	0	100	0	NA	NA	36.08059437533397	NA	FALSE	FALSE
L1_Imp	FBgn0016977	spen	protein_coding	113	CDS:UTR3	2.8032348305333947	1.5010876593711116e-50	3.903330836780761	1.6293418285836466e-18	0	74.33628318584071	25.663716814159294	0	NA	NA	101.54830222903075	SPEN	TRUE	TRUE
L1_Imp	FBgn0017418	ari-1	protein_coding	55	UTR3	4.931330873156584	9.358907783776511e-224	3.5473610831316456	5.626209262524696e-56	0	0	100	0	NA	NA	190.00279793333334	ARIH1	TRUE	TRUE
L1_Imp	FBgn0017572	Mo25	protein_coding	45	UTR3	4.45319968626765	2.741512664415434e-158	2.0139095720059847	7.580460653450953e-25	0	0	100	0	NA	NA	154.17235400200002	CAB39 | CAB39L	TRUE	TRUE
L1_Imp	FBgn0017581	Lk6	protein_coding	87	UTR3:UTR5	3.8456814539580257	1.010578391804605e-80	5.121729792385845	1.2231109891345677e-24	22.988505747126435	0	77.01149425287356	0	NA	NA	334.4155433333333	MKNK1 | MKNK2	TRUE	TRUE
L1_Imp	FBgn0019925	Surf4	protein_coding	32	UTR3	3.8527260715639	6.1234263117609766e-83	1.423632169858808	9.718517603467519e-13	0	0	100	0	NA	NA	550.5898346666667	SURF4	TRUE	FALSE
L1_Imp	FBgn0019960	Mitofilin	protein_coding	9	UTR3	1.6288640058654145	7.946797040009171e-20	4.028820926960238	6.777957320224954e-4	0	0	100	0	NA	NA	18.225733333333334	IMMT	TRUE	TRUE
L1_Imp	FBgn0019968	Khc-73	protein_coding	14	UTR3	2.5842028863327355	4.779847758654495e-60	4.472176588539513	3.1308736334787553e-4	0	0	100	0	NA	NA	24.651555407068226	KIF13A | KIF13B	TRUE	TRUE
L1_Imp	FBgn0020238	14-3-3epsilon	protein_coding	136	UTR3	5.4325465067240115	3.965404768253393e-137	4.301392508376534	1.9616201461506935e-39	0	0	100	0	NA	NA	3246.4738756	YWHAB | YWHAE	TRUE	TRUE
L1_Imp	FBgn0020255	Ran	protein_coding	40	UTR3:CDS	4.34000459688742	1.5020811617204497e-117	2.4337917113704	1.8873378723473071e-22	0	2.5	97.5	0	NA	NA	850.4827783006666	RAN	TRUE	FALSE
L1_Imp	FBgn0020279	lig	protein_coding	60	UTR3	4.883571355063748	2.370639369073625e-187	4.256353644634208	6.795942398492888e-54	0	0	100	0	NA	NA	444.63433319066667	UBAP2 | UBAP2L	TRUE	TRUE
L1_Imp	FBgn0020294	ko	protein_coding	3	UTR3	0.3218942864543513	0.43659892437790576	4.268876477417575	0.002848401196696488	0	0	100	0	NA	NA	9.79893438	STOX1	TRUE	TRUE
L1_Imp	FBgn0020306	dom	protein_coding	8	UTR3	0.20368520269141363	1	3.651722913860052	9.781724090003867e-44	0	0	100	0	NA	NA	420.82122530141953	EP400 | SRCAP	TRUE	TRUE
L1_Imp	FBgn0020309	crol	protein_coding	14	UTR3	2.432112220738177	1.821433076070539e-48	3.8756479800259305	0.010011438513996069	0	0	100	0	NA	NA	76.077289410497	NA	FALSE	FALSE
L1_Imp	FBgn0020443	eRF3	protein_coding	55	UTR3	4.920637953032866	4.5449177989002125e-179	3.408003170296218	5.476789865055288e-35	0	0	100	0	NA	NA	838.8061746000001	GSPT1 | GSPT2	TRUE	FALSE
L1_Imp	FBgn0020493	Dad	protein_coding	5	UTR3	1.3799857312578399	1.323316304161162e-15	4.308273399105818	0.0024082842813378694	0	0	100	0	NA	NA	24.925998152946665	SMAD6 | SMAD7	TRUE	FALSE
L1_Imp	FBgn0020496	CtBP	protein_coding	150	UTR3	4.306772134341878	8.412247054442948e-145	4.480282687627368	3.7837226224723522e-47	0	0	100	0	NA	NA	504.2199958886667	CTBP1 | CTBP2	TRUE	TRUE
L1_Imp	FBgn0020497	emb	protein_coding	38	UTR3	4.199553296620136	4.004439115161182e-145	3.5552164427250386	3.1322653835636017e-21	0	0	100	0	NA	NA	92.55455066666667	XPO1	TRUE	TRUE
L1_Imp	FBgn0020510	Abi	protein_coding	32	UTR3	4.281754426912386	3.469271337458956e-111	3.5488090176627405	2.1457668562537096e-6	0	0	100	0	NA	NA	83.51499344713334	ABI1 | ABI2	TRUE	TRUE
L1_Imp	FBgn0020620	RN-tre	protein_coding	2	UTR3	2.7339821035620617	1.04881707669286e-52	3.248634238411273	0.028343065759724707	0	0	100	0	NA	NA	32.92297652958333	USP6NL	TRUE	TRUE
L1_Imp	FBgn0020622	Pi3K21B	protein_coding	24	UTR3	3.354522902703396	7.11899149843239e-112	4.339206473880236	4.312706337535889e-6	0	0	100	0	NA	NA	62.561026698320994	PIK3R1 | PIK3R2 | PIK3R3	TRUE	TRUE
L1_Imp	FBgn0020626	Osbp	protein_coding	19	UTR3	3.736461315960729	2.441432735380162e-98	3.7831307771455256	1.947780643510686e-5	0	0	100	0	NA	NA	35.787533333333336	OSBP | OSBP2	TRUE	FALSE
L1_Imp	FBgn0020637	Lcp65Ag2	protein_coding	6	UTR3	3.286816486160194	8.87687628777366e-74	3.873733874528506	5.4112190274342e-8	0	0	100	0	NA	NA	1104.4125366666667	NA	FALSE	FALSE
L1_Imp	FBgn0020638	Lcp65Ag1	protein_coding	4	UTR3	1.6356330942445605	1.151808805509889e-18	1.996820987383823	5.557252246990896e-13	0	0	100	0	NA	NA	121.69557	NA	FALSE	FALSE
L1_Imp	FBgn0020653	Trxr-1	protein_coding	7	UTR3	1.3151374172898307	3.5310507957600494e-18	1.817448341218952	2.0117640897179535e-4	0	0	100	0	NA	NA	34.02817066666667	TXNRD1 | TXNRD2	TRUE	FALSE
L1_Imp	FBgn0020655	ArfGAP1	protein_coding	14	UTR3	2.83909749116285	1.0408498888646565e-58	1.474818727479924	0.001164118525710936	0	0	100	0	NA	NA	34.315179666666666	ARFGAP1	FALSE	TRUE
L1_Imp	FBgn0020767	Spred	protein_coding	35	UTR3	3.4700274900484605	2.5025370540911816e-106	3.543300550618766	2.981445655982692e-13	0	0	100	0	NA	NA	60.834088566666665	SPRED1 | SPRED2 | SPRED3	TRUE	TRUE
L1_Imp	FBgn0021800	Reph	protein_coding	43	UTR3	4.793985173936782	2.5096060495209727e-174	6.877631258859232	4.063661437705333e-7	0	0	100	0	NA	NA	71.09510823333333	NA	FALSE	FALSE
L1_Imp	FBgn0021895	ytr	protein_coding	87	UTR3	5.795780792027985	3.118301210399157e-178	4.720325598575713	8.501357406929174e-37	0	0	100	0	NA	NA	2106.032683666667	SNRNP27	TRUE	TRUE
L1_Imp	FBgn0022023	eIF3h	protein_coding	9	UTR3:CDS	2.6039785906636177	1.7325320607847341e-46	1.672667979176626	5.3913827061378194e-8	0	11.11111111111111	88.88888888888889	0	NA	NA	70.18577583333334	EIF3H	TRUE	TRUE
L1_Imp	FBgn0022097	Vha36-1	protein_coding	13	CDS:UTR3	3.454250929850865	9.515213015729857e-86	1.5875712753438531	5.71297628229822e-10	0	7.6923076923076925	92.3076923076923	0	NA	NA	109.24476666666668	ATP6V1D	TRUE	FALSE
L1_Imp	FBgn0022238	lolal	protein_coding	55	UTR3:CDS	4.988188713922643	1.0263912496315005e-182	3.8448288250174874	5.842992615983564e-47	0	1.8181818181818181	98.18181818181819	0	NA	NA	603.1916876	NA	FALSE	FALSE
L1_Imp	FBgn0022349	CG1910	protein_coding	6	UTR3	3.0377553750510424	9.094502244285766e-87	3.9193582643910734	0.010053290752983177	0	0	100	0	NA	NA	44.73683436666666	NA	FALSE	FALSE
L1_Imp	FBgn0022382	Pka-R2	protein_coding	44	UTR3:CDS	2.19233618859989	1.3282196464235355e-51	4.393885111925848	7.059734081380776e-5	0	11.363636363636363	88.63636363636364	0	NA	NA	94.9607307977548	PRKAR1A | PRKAR1B | PRKAR2A | PRKAR2B	TRUE	TRUE
L1_Imp	FBgn0022764	Sin3A	protein_coding	13	UTR3	1.1206071524470609	4.3794378490132417e-13	3.639076736523256	4.0467840214279925e-6	0	0	100	0	NA	NA	74.23592580666666	SIN3A | SIN3B	TRUE	TRUE
L1_Imp	FBgn0022893	Df31	protein_coding	45	UTR3	5.0241243513258205	9.38116769619728e-137	4.013210753359525	1.8927062955258876e-33	0	0	100	0	NA	NA	1385.1829361333332	NA	FALSE	FALSE
L1_Imp	FBgn0022959	yps	protein_coding	75	UTR3:CDS	4.658378756501679	1.8847841652231635e-132	3.7878846419909395	1.1007938693014896e-29	0	4	96	0	NA	NA	1136.3775057	YBX1 | YBX2 | YBX3	TRUE	TRUE
L1_Imp	FBgn0022960	vimar	protein_coding	6	UTR3	3.005843791760092	3.777563855865017e-63	3.767747480710777	0.012340790700180428	0	0	100	0	NA	NA	23.255489683333334	RAP1GDS1	TRUE	TRUE
L1_Imp	FBgn0022985	qkr58E-2	protein_coding	22	UTR3	3.6164195594565314	7.280819405757874e-98	3.1038831274273453	1.456510653985996e-7	0	0	100	0	NA	NA	94.55409433333334	KHDRBS1	TRUE	FALSE
L1_Imp	FBgn0022986	qkr58E-1	protein_coding	5	UTR3	3.558247261001655	5.56918131025242e-61	2.2046643441817166	0.014006305612777213	0	0	100	0	NA	NA	59.59400566666667	KHDRBS1 | KHDRBS2 | KHDRBS3	TRUE	TRUE
L1_Imp	FBgn0022987	qkr54B	protein_coding	2	UTR3	4.698286031946218	1.76749454237333e-154	3.75117532219133	0.013547735251377226	0	0	100	0	NA	NA	63.653177	KHDRBS1 | KHDRBS2 | KHDRBS3	TRUE	TRUE
L1_Imp	FBgn0023083	fray	protein_coding	7	UTR3	1.2833753443830889	5.015605825812898e-16	2.259203544300407	7.779707905223726e-5	0	0	100	0	NA	NA	29.803292329568706	OXSR1 | STK39	TRUE	TRUE
L1_Imp	FBgn0023095	caps	protein_coding	36	UTR3	1.829171088610889	2.1416707514284902e-40	4.1405511249105205	2.281000137152048e-16	0	0	100	0	NA	NA	56.57819695347334	NA	FALSE	FALSE
L1_Imp	FBgn0023212	EloB	protein_coding	7	UTR3	3.3400182903975733	6.187947988212333e-66	3.963507213686329	0.0018855052972663075	0	0	100	0	NA	NA	61.35975466666667	ELOB	FALSE	FALSE
L1_Imp	FBgn0023213	eIF4G1	protein_coding	21	CDS:intron	2.0336592682467973	4.07772136080827e-43	3.04183479353011	2.1614401277247317e-8	0	95.23809523809523	0	4.761904761904762	NA	NA	89.56976454433334	EIF4G1 | EIF4G3	TRUE	TRUE
L1_Imp	FBgn0023215	Mnt	protein_coding	76	UTR5:UTR3	3.5750984574230302	6.543197881796763e-136	5.160169033193039	9.514796462775985e-34	32.89473684210527	0	67.10526315789474	0	NA	NA	223.08714056666668	MNT	TRUE	TRUE
L1_Imp	FBgn0023526	CG2865	protein_coding	6	UTR3	1.1073982988088993	1.7617071038393853e-9	4.1927375014677635	0.0057831275019311155	0	0	100	0	NA	NA	32.013267	NA	FALSE	FALSE
L1_Imp	FBgn0023529	CG2918	protein_coding	9	UTR3	1.3493801053551364	5.406890583338488e-11	1.2070130538671748	0.00163982179504429	0	0	100	0	NA	NA	48.948538666666664	HYOU1	TRUE	TRUE
L1_Imp	FBgn0024183	vig	protein_coding	25	UTR3	3.64433312751072	3.322524087210652e-95	3.16706675496299	6.373293273794699e-12	0	0	100	0	NA	NA	201.79279979602396	HABP4 | SERBP1	TRUE	FALSE
L1_Imp	FBgn0024232	gprs	protein_coding	3	UTR3	2.1028193899724017	1.1648148124283521e-30	3.6991654918830723	0.014075944159478477	0	0	100	0	NA	NA	12.957882870333334	NA	FALSE	FALSE
L1_Imp	FBgn0024236	foi	protein_coding	26	UTR3	3.435270928180888	9.315268375045652e-120	3.1004964801247383	1.257831150292095e-15	0	0	100	0	NA	NA	58.440707333479914	SLC39A10 | SLC39A6	TRUE	TRUE
L1_Imp	FBgn0024244	drm	protein_coding	60	UTR3	4.818868518923951	9.978874022107737e-184	3.698569162326107	3.0024328914673173e-27	0	0	100	0	NA	NA	235.67005813333333	NA	FALSE	FALSE
L1_Imp	FBgn0024273	WASp	protein_coding	22	UTR3	2.965227845523291	4.105177602924389e-54	3.9188216531312245	2.064981953549868e-6	0	0	100	0	NA	NA	59.365623680000006	WAS | WASL	TRUE	TRUE
L1_Imp	FBgn0024326	Mkk4	protein_coding	3	UTR3	3.982573052394014	3.1048625266482705e-94	3.1729313111582695	0.031851985044107564	0	0	100	0	NA	NA	32.0894	MAP2K4	TRUE	TRUE
L1_Imp	FBgn0024432	Dlc90F	protein_coding	5	UTR3	3.7177445870421417	2.9501238441058753e-80	2.117597612306658	4.018334479151891e-5	0	0	100	0	NA	NA	118.337	DYNLT1 | DYNLT3	TRUE	FALSE
L1_Imp	FBgn0024555	flfl	protein_coding	5	UTR3	2.584667334981351	9.150071904637206e-71	2.9109853007769333	0.0018653831456779029	0	0	100	0	NA	NA	28.806219799999997	PPP4R3A | PPP4R3B | PPP4R3C	TRUE	FALSE
L1_Imp	FBgn0024728	Slip1	protein_coding	6	UTR3	2.367543268424573	8.132312130599296e-40	2.574180840181627	0.04545046120324023	0	0	100	0	NA	NA	25.361821733333333	PDZD4 | PDZRN3 | PDZRN4	TRUE	TRUE
L1_Imp	FBgn0024734	PRL-1	protein_coding	80	UTR3	4.354733068320084	1.8236161797105143e-147	4.067187872505783	2.9572831141356845e-39	0	0	100	0	NA	NA	704.9863530333333	PTP4A1 | PTP4A2 | PTP4A3	TRUE	TRUE
L1_Imp	FBgn0024804	Dbp80	protein_coding	6	CDS	-1.105386338588737	1.552016031854768e-14	2.370782939654458	0.03308918205955511	0	100	0	0	NA	NA	60.828137880216666	DDX19A | DDX19B | DDX25	TRUE	FALSE
L1_Imp	FBgn0024921	Tnpo	protein_coding	16	UTR3	2.5138090737732917	4.758525634508082e-46	2.399050980653464	8.091315633329063e-6	0	0	100	0	NA	NA	54.46565916666666	TNPO1 | TNPO2	TRUE	TRUE
L1_Imp	FBgn0024941	RSG7	protein_coding	28	UTR3	4.852498086101979	4.920288335710529e-152	3.358884295592916	8.978987087946746e-14	0	0	100	0	NA	NA	42.44427533333334	RGS6 | RGS7	FALSE	TRUE
L1_Imp	FBgn0024947	NTPase	protein_coding	8	UTR3	2.2302379526006533	3.1418661869361767e-48	3.157060001629492	0.02455224107478047	0	0	100	0	NA	NA	49.40435375788934	ENTPD5 | ENTPD6	FALSE	FALSE
L1_Imp	FBgn0024963	GluClalpha	protein_coding	15	UTR3	2.087687381102095	2.0628412832053002e-45	5.460837626321671	1.2542094440963925e-4	0	0	100	0	NA	NA	41.46282847070812	GLRA1 | GLRA2 | GLRA3 | GLRB	FALSE	FALSE
L1_Imp	FBgn0024985	Rilpl	protein_coding	1	UTR3	3.033957887482672	6.475411911384594e-70	3.678284295731869	0.011502751789974713	0	0	100	0	NA	NA	61.97650417	RILPL1	TRUE	TRUE
L1_Imp	FBgn0024987	ssx	protein_coding	5	UTR3	3.345201678623262	6.046108138906953e-94	1.8107875619326068	0.009960554118797439	0	0	100	0	NA	NA	62.333758666856056	NA	FALSE	FALSE
L1_Imp	FBgn0025390	Mur2B	protein_coding	14	CDS	1.8146562574451963	8.042839391134792e-27	4.472205780791057	0.0015108472305669718	0	100	0	0	NA	NA	45.45421697339674	NA	FALSE	FALSE
L1_Imp	FBgn0025391	Scgdelta	protein_coding	20	UTR3	3.9563607716436935	3.975763272631636e-98	4.082880352514027	0.00591678288727733	0	0	100	0	NA	NA	42.144299812999996	SGCD | SGCG | SGCZ	FALSE	TRUE
L1_Imp	FBgn0025394	inc	protein_coding	9	CDS:UTR3	2.9835187430772794	2.2284073994912643e-74	3.9501136170042748	2.254668375877838e-5	0	11.11111111111111	88.88888888888889	0	NA	NA	52.05336246666667	KCTD17 | KCTD2 | KCTD5	TRUE	TRUE
L1_Imp	FBgn0025455	CycT	protein_coding	4	UTR3	2.095365723604541	1.2630453605021642e-45	3.7546976738045195	0.012933021086995462	0	0	100	0	NA	NA	21.332260899999998	CCNT1 | CCNT2	TRUE	FALSE
L1_Imp	FBgn0025525	bab2	protein_coding	19	UTR3	1.3923544391574811	2.3687698262971317e-24	3.1900775773368957	6.623840837594034e-4	0	0	100	0	NA	NA	24.789449733333335	NA	FALSE	FALSE
L1_Imp	FBgn0025574	Pli	protein_coding	1	UTR3	1.2854323417513438	1.3601735608112066e-13	3.180829204219245	0.036815084687034046	0	0	100	0	NA	NA	20.489618933333333	PELI1 | PELI2 | PELI3	TRUE	TRUE
L1_Imp	FBgn0025608	Faf2	protein_coding	3	UTR3	2.4006792078805157	4.8368959237486516e-24	3.1285730256273316	0.03518414693840469	0	0	100	0	NA	NA	10.577520666666667	FAF2	TRUE	FALSE
L1_Imp	FBgn0025631	moody	protein_coding	10	UTR3	3.216937687997194	4.4008134795193246e-85	2.698592969651268	0.004792735555745215	0	0	100	0	NA	NA	33.038713	NA	FALSE	FALSE
L1_Imp	FBgn0025639	Hmt4-20	protein_coding	16	UTR3	2.6824687128927636	2.6595275012806504e-57	5.544338368317681	1.1788771925174047e-4	0	0	100	0	NA	NA	21.017147366666666	KMT5B | KMT5C	TRUE	FALSE
L1_Imp	FBgn0025683	CG3164	protein_coding	15	UTR3	1.7152169608601766	1.0848812464970455e-28	3.1892123779337616	3.5846396954493766e-5	0	0	100	0	NA	NA	161.8322593342968	ABCG1 | ABCG4	TRUE	FALSE
L1_Imp	FBgn0025702	Srpk79D	protein_coding	2	UTR3	3.047190533107746	3.713135239025442e-68	3.153209362357197	0.03529322610005781	0	0	100	0	NA	NA	22.792409764379567	NA	FALSE	TRUE
L1_Imp	FBgn0025726	unc-13	protein_coding	10	CDS	2.433152395618479	9.048178821113471e-43	3.5703894303257964	0.012099892293352245	0	100	0	0	NA	NA	98.35775333333333	UNC13A | UNC13B | UNC13C	TRUE	TRUE
L1_Imp	FBgn0025741	PlexA	protein_coding	23	UTR3	2.7288672639048324	7.693748796768873e-66	3.4877394564974282	2.477548593728202e-4	0	0	100	0	NA	NA	56.2638686	PLXNA1 | PLXNA2 | PLXNA3 | PLXNA4 | PLXNB3	TRUE	TRUE
L1_Imp	FBgn0025800	Smox	protein_coding	21	UTR3	3.157323698278479	9.390801074001616e-87	4.158686812056713	1.4136318365043864e-11	0	0	100	0	NA	NA	49.640934666666666	SMAD2 | SMAD3	TRUE	TRUE
L1_Imp	FBgn0025833	CG8910	protein_coding	12	UTR3	2.4873164009134996	1.0710699304521653e-41	3.4977386617775497	9.856775735931114e-5	0	0	100	0	NA	NA	20.18239315	NA	FALSE	FALSE
L1_Imp	FBgn0025836	RhoGAP1A	protein_coding	22	UTR3	1.825533816378071	3.062808967219285e-28	2.7723668003966795	2.779368975678376e-9	0	0	100	0	NA	NA	35.41444453333334	ABR | BCR	TRUE	TRUE
L1_Imp	FBgn0025865	Cortactin	protein_coding	15	UTR3:CDS	3.462417666678531	4.469612464920001e-66	3.677682941235225	0.0010434370407198165	0	13.333333333333334	86.66666666666667	0	NA	NA	42.817661179561334	CTTN | HCLS1	FALSE	FALSE
L1_Imp	FBgn0025866	CalpB	protein_coding	27	UTR3	4.00030049739562	2.5147810035649906e-108	4.41568416004603	2.1013896119684295e-8	0	0	100	0	NA	NA	37.541866666666664	CAPN1 | CAPN11 | CAPN13 | CAPN14 | CAPN2 | CAPN3 | CAPN8 | CAPN9	TRUE	TRUE
L1_Imp	FBgn0026059	Mhcl	protein_coding	27	intron:UTR3	3.0580303919104783	4.517273275490024e-78	3.155681002411761	1.551461553796133e-16	0	0	14.814814814814813	85.18518518518519	NA	NA	774.8627594670097	MYO18A | MYO18B	TRUE	TRUE
L1_Imp	FBgn0026061	Mipp1	protein_coding	23	UTR3	3.0517045241267495	8.661958811424199e-67	2.03974298523937	2.8529509998208723e-14	0	0	100	0	NA	NA	156.0297924	MINPP1	TRUE	FALSE
L1_Imp	FBgn0026077	Gasp	protein_coding	47	UTR3:CDS	4.958677811277159	1.0896018305603616e-113	2.5148602664808313	1.9377287443727832e-44	0	12.76595744680851	87.2340425531915	0	NA	NA	12376.569519333332	NA	FALSE	FALSE
L1_Imp	FBgn0026083	tyf	protein_coding	7	UTR3	1.8822451826913802	1.7086461418919657e-41	3.2246764644125117	0.0275980178002599	0	0	100	0	NA	NA	20.03013406666667	NA	FALSE	FALSE
L1_Imp	FBgn0026084	cib	protein_coding	35	UTR3	4.8608060330699425	1.89996129511192e-169	3.3475303915673966	2.7206264791186827e-41	0	0	100	0	NA	NA	1526.2621524457286	NA	FALSE	FALSE
L1_Imp	FBgn0026144	CBP	protein_coding	18	CDS:UTR3	3.8874554814813886	4.4565451167363907e-138	3.2127809682941053	2.8847686033066195e-46	0	11.11111111111111	88.88888888888889	0	NA	NA	193.73814276666667	NA	FALSE	FALSE
L1_Imp	FBgn0026179	siz	protein_coding	2	UTR3	0.43945538212974594	0.02948692882646497	3.637614153395697	0.012122486359608985	0	0	100	0	NA	NA	26.93171106666667	IQSEC1 | IQSEC2 | IQSEC3	TRUE	TRUE
L1_Imp	FBgn0026189	prominin-like	protein_coding	54	UTR3	3.5510180992206006	7.581368276422364e-134	5.572611136651817	2.0746044812962595e-10	0	0	100	0	NA	NA	66.19875862666666	PROM1 | PROM2	TRUE	FALSE
L1_Imp	FBgn0026192	par-6	protein_coding	6	UTR3	3.496611365284163	5.25221410794939e-73	3.730522902258692	0.013782395225107163	0	0	100	0	NA	NA	24.505833333333335	PARD6A | PARD6B | PARD6G	TRUE	FALSE
L1_Imp	FBgn0026197	lncRNA:noe	ncRNA	59	ncRNA-exon	6.040138443853346	2.0199751159015251e-199	4.507180657296433	1.0147225638554895e-27	NA	NA	NA	NA	100	0	508.471	NA	FALSE	FALSE
L1_Imp	FBgn0026206	mei-P26	protein_coding	249	UTR3	5.191045528818523	2.8683607385166674e-209	5.547843653003883	3.9685411828121995e-35	0	0	100	0	NA	NA	125.37319699999999	NA	FALSE	FALSE
L1_Imp	FBgn0026250	eIF1A	protein_coding	82	UTR3	4.829856665105695	2.8388210555990052e-160	3.664279781215502	4.848875974527802e-29	0	0	100	0	NA	NA	1914.7293034000002	EIF1AX | EIF1AY	TRUE	TRUE
L1_Imp	FBgn0026262	bip2	protein_coding	13	CDS	3.0761189738999537	6.775955577569718e-83	3.744583748667455	0.007883060267408048	0	100	0	0	NA	NA	53.195943666666665	TAF3	TRUE	TRUE
L1_Imp	FBgn0026313	X11L	protein_coding	6	UTR3	4.44095656531324	4.1232053394348294e-131	3.852796465545108	0.0031467840384688276	0	0	100	0	NA	NA	29.229950666666664	APBA1 | APBA2 | APBA3	TRUE	TRUE
L1_Imp	FBgn0026375	RhoGAPp190	protein_coding	20	UTR3	2.838978654769251	8.074456255440564e-79	4.185482137578764	2.0518494607767163e-4	0	0	100	0	NA	NA	36.2788124646271	ARHGAP35 | ARHGAP5	TRUE	FALSE
L1_Imp	FBgn0026401	Nipped-B	protein_coding	37	CDS	2.560705922390963	1.367724300336375e-80	5.248187634239775	7.6892226957113315e-22	0	100	0	0	NA	NA	70.07561104	NIPBL	TRUE	TRUE
L1_Imp	FBgn0026403	Ndg	protein_coding	4	UTR3	0.7001302773534456	0.019050275208233464	1.6684610113953813	0.009557681346003684	0	0	100	0	NA	NA	17.5148024	NID1 | NID2	TRUE	FALSE
L1_Imp	FBgn0026409	Mpcp2	protein_coding	27	UTR3	4.7541859168574705	2.2486432796092725e-95	2.1864325915470486	2.510775245021804e-13	0	0	100	0	NA	NA	4030.7423403958396	SLC25A3	TRUE	TRUE
L1_Imp	FBgn0026418	Hsc70Cb	protein_coding	19	UTR3	2.4069949165810502	3.529985505271305e-36	2.210648121936498	8.745740441476415e-11	0	0	100	0	NA	NA	62.458347133333334	HSPA4 | HSPA4L | HSPH1	TRUE	TRUE
L1_Imp	FBgn0026439	Eaat1	protein_coding	53	UTR3	5.348227641894248	2.0401662127408977e-194	4.296852500735358	2.5284719687580032e-24	0	0	100	0	NA	NA	181.48055359537577	SLC1A1 | SLC1A2 | SLC1A3 | SLC1A4 | SLC1A5 | SLC1A6 | SLC1A7	TRUE	TRUE
L1_Imp	FBgn0026575	hang	protein_coding	2	UTR3	1.4060378670910116	8.006376963216843e-19	3.2866055867421666	0.025368774177620075	0	0	100	0	NA	NA	12.000629033333334	NA	FALSE	FALSE
L1_Imp	FBgn0026616	alpha-Man-IIb	protein_coding	6	UTR3	2.6859360331125064	3.48331918402818e-49	3.1359036121977755	0.0033272020881663406	0	0	100	0	NA	NA	2.4167547000000003	MAN2A1 | MAN2A2	TRUE	FALSE
L1_Imp	FBgn0026869	Thd1	protein_coding	10	CDS	2.075017979395716	7.342280647376718e-39	3.7234918867962152	1.0314718561350465e-4	0	100	0	0	NA	NA	43.27467026666667	TDG	TRUE	FALSE
L1_Imp	FBgn0027101	Dyrk3	protein_coding	14	CDS	2.599603134669291	5.500038310048176e-43	3.600804188059991	0.0034297633551858215	0	100	0	0	NA	NA	42.824973	DYRK2 | DYRK3	FALSE	TRUE
L1_Imp	FBgn0027108	Inx2	protein_coding	36	UTR3	3.728462045866902	9.528938390914743e-81	3.1297587137624534	1.3037953312726316e-25	0	0	100	0	NA	NA	288.50596187940005	NA	FALSE	FALSE
L1_Imp	FBgn0027111	miple1	protein_coding	63	UTR3	5.770989631107747	5.528054863587259e-240	3.919579397977181	8.643250161283378e-32	0	0	100	0	NA	NA	401.3432518755334	NA	FALSE	FALSE
L1_Imp	FBgn0027291	Idh3a	protein_coding	26	UTR3	3.35648082454757	3.487369600690689e-77	3.654861610811096	2.4328692497400294e-13	0	0	100	0	NA	NA	320.58664973333333	IDH3A	TRUE	TRUE
L1_Imp	FBgn0027329	CCT6	protein_coding	14	UTR3	2.559392610128623	2.432759947731275e-45	2.4725551534746266	0.0011605802439192915	0	0	100	0	NA	NA	49.968209333333334	CCT6A | CCT6B	FALSE	TRUE
L1_Imp	FBgn0027338	Kap-alpha3	protein_coding	29	UTR3:UTR5	3.3954259514885865	4.2068846911375855e-102	3.4141721330962223	2.0111448459680905e-9	6.896551724137931	0	93.10344827586206	0	NA	NA	115.695983894	KPNA3 | KPNA4	TRUE	TRUE
L1_Imp	FBgn0027339	jim	protein_coding	290	UTR3:UTR5	5.450916511229927	1.6194036359969395e-207	5.489034769748522	9.6764337547907385e-43	21.379310344827587	0	78.62068965517241	0	NA	NA	232.19612263333335	NA	FALSE	FALSE
L1_Imp	FBgn0027341	Gfat1	protein_coding	13	UTR3	0.11121023812388406	1	1.5429333001385628	1.71281938231602e-6	0	0	100	0	NA	NA	37.60428594574273	GFPT1 | GFPT2	TRUE	TRUE
L1_Imp	FBgn0027492	wdb	protein_coding	74	UTR3	2.95305640669019	9.169366731509138e-75	4.3671406009607745	1.76515439943942e-14	0	0	100	0	NA	NA	115.02950708286217	PPP2R5A | PPP2R5B | PPP2R5C | PPP2R5E	TRUE	TRUE
L1_Imp	FBgn0027493	AdSS	protein_coding	28	UTR3	2.402321372348993	3.509570901206768e-52	2.4381073409995024	2.6403332933321223e-5	0	0	100	0	NA	NA	105.66500966666668	NA	FALSE	FALSE
L1_Imp	FBgn0027495	Smyd4-4	protein_coding	10	UTR3	3.688673555652568	6.790200545783175e-63	4.175731071869862	0.00348925398633609	0	0	100	0	NA	NA	18.551833333333335	SMYD4	TRUE	FALSE
L1_Imp	FBgn0027527	Osi6	protein_coding	69	UTR3	4.004702208346968	4.4130087705280715e-41	2.4065988190706444	4.545572036280342e-11	0	0	100	0	NA	NA	15627.328027122685	NA	FALSE	FALSE
L1_Imp	FBgn0027538	beta4GalNAcTA	protein_coding	5	UTR3	3.4004886916334303	2.8944111755651757e-59	2.271073052274745	0.0014128881694976348	0	0	100	0	NA	NA	31.967866666666666	B4GALT1 | B4GALT2 | B4GALT3 | B4GALT4	TRUE	FALSE
L1_Imp	FBgn0027548	nito	protein_coding	6	UTR3	2.899022846388665	7.419606851430488e-68	4.290981031052804	0.002505622236961794	0	0	100	0	NA	NA	31.03732333333333	RBM15 | RBM15B	FALSE	FALSE
L1_Imp	FBgn0027556	CG4928	protein_coding	13	UTR3	1.0903740855716206	3.0591751329273068e-9	3.0871084566797813	1.7638869321860197e-5	0	0	100	0	NA	NA	104.88979213333333	UNC93A	FALSE	FALSE
L1_Imp	FBgn0027596	Kank	protein_coding	21	UTR3	2.049168171576679	5.115724201111383e-45	2.5461744184999855	1.4746773484310448e-7	0	0	100	0	NA	NA	53.29797453333333	KANK1 | KANK2 | KANK3 | KANK4	TRUE	FALSE
L1_Imp	FBgn0027608	CG2082	protein_coding	22	UTR3	3.649417076543402	9.501736455396509e-74	4.404508917079032	2.8244742593828805e-5	0	0	100	0	NA	NA	93.14679275736667	NDRG2	FALSE	FALSE
L1_Imp	FBgn0027610	Dic1	protein_coding	28	UTR3	2.850408591845336	2.306941846008323e-79	2.6207320696770453	2.1423191259145024e-7	0	0	100	0	NA	NA	93.8259948	SLC25A10	FALSE	FALSE
L1_Imp	FBgn0027619	eIF3j	protein_coding	11	UTR3	3.0476463042842012	3.9174571737044544e-55	2.138279910148111	2.238843001031197e-4	0	0	100	0	NA	NA	83.39115666666667	EIF3J	TRUE	FALSE
L1_Imp	FBgn0027621	Pfrx	protein_coding	7	UTR3	1.0866507391786133	6.270313702580401e-12	4.584255285252566	0.001002201695765344	0	0	100	0	NA	NA	28.25623792252102	PFKFB1 | PFKFB2 | PFKFB3 | PFKFB4	TRUE	TRUE
L1_Imp	FBgn0027657	glob1	protein_coding	14	UTR3	2.5031687864135974	1.230903644840706e-45	3.788586849179723	6.176770539796786e-6	0	0	100	0	NA	NA	67.15445675118866	CYGB	TRUE	FALSE
L1_Imp	FBgn0027835	Dp1	protein_coding	108	UTR3	3.725262778275855	9.60773653862789e-89	2.254037267748738	1.5467433274220935e-12	0	0	100	0	NA	NA	549.123962476939	HDLBP	TRUE	FALSE
L1_Imp	FBgn0027865	Tsp96F	protein_coding	21	UTR3	3.831596592618709	1.4814531868756252e-128	4.241048879665171	3.9814233737466714e-5	0	0	100	0	NA	NA	55.177861300000004	CD81	TRUE	TRUE
L1_Imp	FBgn0027932	Akap200	protein_coding	45	UTR3	4.39538760334064	2.253848157783776e-137	3.3790012674505556	5.840345848640997e-26	0	0	100	0	NA	NA	601.7720689796447	NA	FALSE	FALSE
L1_Imp	FBgn0027948	msps	protein_coding	6	UTR3	2.3544478847352535	6.969701917149774e-49	1.826507977316906	0.0025771735431555022	0	0	100	0	NA	NA	13.211555323020054	CKAP5	FALSE	TRUE
L1_Imp	FBgn0027951	MTA1-like	protein_coding	4	UTR3	2.7854101268106723	1.5723055450857919e-63	2.841373752501107	0.04181343578145975	0	0	100	0	NA	NA	26.6620779	MTA1 | MTA2 | MTA3	FALSE	TRUE
L1_Imp	FBgn0028325	Pdha	protein_coding	21	UTR3	2.704591488780693	2.0124014278700103e-56	1.83389446259726	1.2821958547222754e-13	0	0	100	0	NA	NA	128.75035518933333	PDHA1 | PDHA2	TRUE	TRUE
L1_Imp	FBgn0028327	l(1)G0320	protein_coding	29	UTR3	3.704600911037544	6.331483659171884e-65	2.6183177039287044	6.081555143740629e-5	0	0	100	0	NA	NA	951.6485219333333	SSR1	TRUE	FALSE
L1_Imp	FBgn0028331	l(1)G0289	protein_coding	45	UTR3	4.251874239054383	3.3087703669253254e-147	4.084098609426719	2.042562240942885e-27	0	0	100	0	NA	NA	295.1914121801123	PLXDC1 | PLXDC2	TRUE	TRUE
L1_Imp	FBgn0028341	Ptpmeg2	protein_coding	19	UTR3	1.7394973591699558	8.198411848584728e-34	5.0882665175432535	6.575504367601e-4	0	0	100	0	NA	NA	35.404760374628665	PTPN9	TRUE	TRUE
L1_Imp	FBgn0028360	Cdc7	protein_coding	18	UTR3	3.4967890620681437	2.653836835587258e-81	4.9568152678117645	8.555891865213496e-7	0	0	100	0	NA	NA	34.392896	CDC7	TRUE	TRUE
L1_Imp	FBgn0028371	jbug	protein_coding	2	intron	0.32060166547737157	0.6985276652617675	4.154144447489201	0.0070648612735304955	0	0	0	100	NA	NA	46.47681792525933	NA	FALSE	FALSE
L1_Imp	FBgn0028397	Tob	protein_coding	23	UTR3:UTR5	3.7479120062875233	1.9002349452649032e-116	3.452738165684911	4.338359902571778e-13	82.6086956521739	0	17.391304347826086	0	NA	NA	50.36959413333333	TOB1 | TOB2	TRUE	TRUE
L1_Imp	FBgn0028400	Syt4	protein_coding	82	UTR3	5.44749893594042	2.9628945317687775e-227	3.8882513499608273	1.5937459268660557e-46	0	0	100	0	NA	NA	315.76508766666666	SYT11 | SYT4	TRUE	TRUE
L1_Imp	FBgn0028408	Drep2	protein_coding	47	UTR3	4.659173844330008	1.3443191004420335e-173	4.979816174763891	2.5481720871423304e-7	0	0	100	0	NA	NA	62.82978726666667	NA	FALSE	FALSE
L1_Imp	FBgn0028430	He	protein_coding	17	CDS	5.508937180206955	1.4321090390659255e-122	3.0593769561333626	7.003995552376237e-11	0	100	0	0	NA	NA	268.54846933333334	NA	FALSE	FALSE
L1_Imp	FBgn0028494	CG6424	protein_coding	10	UTR5	1.0123156176804537	1.4949415831678682e-7	3.644125214896098	0.0013470632019572941	100	0	0	0	NA	NA	18.113592255033335	FAM13A | FAM13B	TRUE	TRUE
L1_Imp	FBgn0028550	Atf3	protein_coding	80	UTR3	2.9366219927381727	9.880794002030291e-65	3.9454140161303157	9.272588894069513e-11	0	0	100	0	NA	NA	117.48666348066666	NA	FALSE	FALSE
L1_Imp	FBgn0028582	lqf	protein_coding	25	UTR3	2.9736813129111788	8.08321849388459e-82	3.040883028695368	1.8220472528110757e-16	0	0	100	0	NA	NA	59.78181897333333	EPN1 | EPN2 | EPN3	TRUE	TRUE
L1_Imp	FBgn0028662	VhaPPA1-1	protein_coding	15	UTR3	1.988043522108163	3.9187409576587e-43	2.201453091184694	1.543236438114886e-7	0	0	100	0	NA	NA	86.01234818366666	ATP6V0B	FALSE	TRUE
L1_Imp	FBgn0028664	VhaM9.7-c	protein_coding	13	UTR3	4.2352647634942	8.656078629978304e-89	3.5127414522997147	1.2741626782902658e-4	0	0	100	0	NA	NA	79.7693	ATP6V0E1 | ATP6V0E2	TRUE	FALSE
L1_Imp	FBgn0028689	Rpn6	protein_coding	2	UTR3	2.209480325508481	9.82382925262167e-30	4.318161116192324	0.002284112227583333	0	0	100	0	NA	NA	24.272745666666665	PSMD11	TRUE	FALSE
L1_Imp	FBgn0028704	Nckx30C	protein_coding	40	UTR3:UTR5	3.1713392300645857	9.156056391312558e-86	5.038136194713501	4.978022241454574e-12	17.5	0	82.5	0	NA	NA	65.27285645454685	SLC24A1 | SLC24A2	TRUE	TRUE
L1_Imp	FBgn0028734	Fmr1	protein_coding	51	UTR3	4.4996863177872	1.0142671297612374e-154	3.968722644303256	4.693680871111991e-33	0	0	100	0	NA	NA	194.52625667933336	FMR1 | FXR1 | FXR2	TRUE	TRUE
L1_Imp	FBgn0028741	fab1	protein_coding	12	CDS:UTR5	2.83357962851963	1.1778712390178863e-63	2.4470800725724944	1.562616607143044e-7	83.33333333333334	16.666666666666664	0	0	NA	NA	5.480134466666667	PIKFYVE	TRUE	TRUE
L1_Imp	FBgn0028743	Dhit	protein_coding	30	UTR3:intron	4.1275345919940225	4.525549236203964e-158	4.561762914172224	5.185119943372981e-11	0	0	93.33333333333333	6.666666666666667	NA	NA	302.4052104333333	RGS17 | RGS19 | RGS20	TRUE	TRUE
L1_Imp	FBgn0028833	Dak1	protein_coding	18	UTR3	3.5265039780434595	1.6297540520043355e-79	2.612437132673858	5.252336038748154e-6	0	0	100	0	NA	NA	77.10363333333333	CMPK1	TRUE	TRUE
L1_Imp	FBgn0028863	CG4587	protein_coding	9	UTR3	4.069952536965784	1.3471657428231546e-116	4.858755141367074	6.23221197769955e-4	0	0	100	0	NA	NA	38.472441382666666	CACNA2D3 | CACNA2D4	FALSE	TRUE
L1_Imp	FBgn0028875	nAChRalpha5	protein_coding	9	UTR3	2.484704733744567	5.648115308520066e-59	5.86005257793455	2.291131107677094e-5	0	0	100	0	NA	NA	42.94725952	AC243734.1 | AC254952.1 | CHRFAM7A | CHRNA7	FALSE	FALSE
L1_Imp	FBgn0028894	GMF	protein_coding	9	UTR3	4.57761897202176	1.3202844758784985e-59	3.585257704320287	0.013204231162426269	0	0	100	0	NA	NA	54.39816666666667	GMFB | GMFG	TRUE	TRUE
L1_Imp	FBgn0028938	Vajk1	protein_coding	20	UTR3	3.000669282163191	9.74447177405239e-70	2.2414571488009805	2.3740929570480165e-8	0	0	100	0	NA	NA	78.3333	NA	FALSE	FALSE
L1_Imp	FBgn0028953	CG14478	protein_coding	6	UTR3	2.1865494749169416	9.030116600535639e-40	2.81910946305312	1.98441445298846e-6	0	0	100	0	NA	NA	28.8706722	NA	FALSE	FALSE
L1_Imp	FBgn0028991	seq	protein_coding	6	UTR5	2.101077709021485	1.9923546271019583e-48	3.2320067926248486	0.024049772587114656	100	0	0	0	NA	NA	11.625588533333334	NA	FALSE	FALSE
L1_Imp	FBgn0028993	scro	protein_coding	5	CDS	2.851200452029452	4.366158050748702e-53	3.8298054241866253	0.011776902765206796	0	100	0	0	NA	NA	54.90270247530165	NKX2-1 | NKX2-4	FALSE	FALSE
L1_Imp	FBgn0029133	REG	protein_coding	16	UTR3	3.793014370432791	1.3374426491721723e-101	2.195111748634695	7.96403198424986e-16	0	0	100	0	NA	NA	130.35189333333332	PSME3	TRUE	FALSE
L1_Imp	FBgn0029152	Mkrn1	protein_coding	3	UTR3	3.555771464345293	9.475814922335447e-81	3.730989943099392	0.012934794477391142	0	0	100	0	NA	NA	30.32156966666667	MKRN1 | MKRN2 | MKRN3	TRUE	FALSE
L1_Imp	FBgn0029155	Men-b	protein_coding	79	UTR3	4.330050299031013	7.28167882320186e-132	3.281485816497692	8.104381664191063e-19	0	0	100	0	NA	NA	423.84211453333336	ME1 | ME2 | ME3	TRUE	TRUE
L1_Imp	FBgn0029504	CHES-1-like	protein_coding	7	UTR3	1.3119463880980093	9.073359826229412e-18	3.9980566179458688	2.0920445212439575e-13	0	0	100	0	NA	NA	35.0243003	NA	FALSE	FALSE
L1_Imp	FBgn0029506	Tsp42Ee	protein_coding	6	UTR3	2.1748017205678254	7.048862149848743e-46	3.8130894211939195	0.012219883817570491	0	0	100	0	NA	NA	68.20907995311067	NA	FALSE	FALSE
L1_Imp	FBgn0029666	CG10803	protein_coding	12	UTR3	4.493099939414541	1.1402124175142246e-150	4.477717430500961	0.0018494438529348528	0	0	100	0	NA	NA	52.5656396748699	RO60	TRUE	FALSE
L1_Imp	FBgn0029687	Vap33	protein_coding	95	UTR3	4.011656314201192	1.6938975318654462e-122	4.5245960870456585	8.386097974883693e-11	0	0	100	0	NA	NA	273.0681601333333	VAPA | VAPB	TRUE	TRUE
L1_Imp	FBgn0029708	CG3556	protein_coding	9	UTR3	4.547797943757287	9.605819123374998e-98	4.270642322416456	0.0027539546126052095	0	0	100	0	NA	NA	28.3716	NA	FALSE	FALSE
L1_Imp	FBgn0029715	CG11444	protein_coding	30	UTR3:CDS	4.489184875077065	2.4014011545580015e-123	1.9466224389632327	1.6081310402514876e-15	0	6.666666666666667	93.33333333333333	0	NA	NA	249.31419866666667	PDAP1	TRUE	TRUE
L1_Imp	FBgn0029746	CG15465	protein_coding	38	UTR3	0.9854449931493521	3.2992008276281404e-11	4.5353153698700055	3.90598681247031e-9	0	0	100	0	NA	NA	11.6060921410673	NA	FALSE	FALSE
L1_Imp	FBgn0029761	SK	protein_coding	41	UTR3	2.54279989742816	1.85948617932881e-75	4.244812742895012	1.964224037158296e-18	0	0	100	0	NA	NA	97.91356158005627	KCNN1 | KCNN2 | KCNN3	TRUE	TRUE
L1_Imp	FBgn0029801	CG15771	protein_coding	23	UTR3	4.227661814018104	2.8387769062351495e-134	3.304625975686426	6.951649949392525e-26	0	0	100	0	NA	NA	145.921853	NANP	TRUE	FALSE
L1_Imp	FBgn0029814	CG15765	protein_coding	22	UTR3	3.1250655272958006	4.469612464920001e-66	6.554654902609888	2.1877794584343855e-6	0	0	100	0	NA	NA	40.588135933333334	NA	FALSE	FALSE
L1_Imp	FBgn0029851	CG14445	protein_coding	7	UTR3	3.201108853301484	1.6237428238241559e-90	1.150121854797984	0.02288498407897979	0	0	100	0	NA	NA	129.21337666666668	NA	FALSE	FALSE
L1_Imp	FBgn0029881	pigs	protein_coding	56	UTR3	2.674547448197611	2.4336434729612105e-89	4.886310302278352	1.3406808376159698e-11	0	0	100	0	NA	NA	75.58845588333334	GAS2L1 | GAS2L2	TRUE	FALSE
L1_Imp	FBgn0029887	CG3198	protein_coding	8	UTR3	3.013531435633326	5.4788047730484086e-64	2.736199344386436	2.6802349355329234e-5	0	0	100	0	NA	NA	26.506966666666667	LUC7L3	FALSE	TRUE
L1_Imp	FBgn0029895	CG14441	protein_coding	2	UTR3	1.80596616562016	1.873546270659333e-28	3.600917255015416	0.01405512853183543	0	0	100	0	NA	NA	14.777283733333332	NA	FALSE	FALSE
L1_Imp	FBgn0029896	CG3168	protein_coding	14	UTR3:CDS	3.0909508870004117	2.7079287052958524e-68	4.538257705947092	5.419164194846014e-11	0	7.142857142857142	92.85714285714286	0	NA	NA	82.55312292829633	SV2A | SV2B | SV2C	TRUE	TRUE
L1_Imp	FBgn0029903	pod1	protein_coding	84	UTR3	4.581581048683037	2.5591511347768236e-201	4.1703552445840035	1.0979398413975945e-23	0	0	100	0	NA	NA	107.53441219536734	CORO7	TRUE	FALSE
L1_Imp	FBgn0029971	ND-MNLL	protein_coding	3	UTR3	1.6621715100866707	4.670083802835368e-11	2.3697094338920777	0.002712265680313317	0	0	100	0	NA	NA	6.841489999999999	NA	FALSE	FALSE
L1_Imp	FBgn0029975	spidey	protein_coding	2	UTR3	1.9960607485662591	2.2976835122671666e-20	3.416037677846088	0.014215725556940225	0	0	100	0	NA	NA	17.216945333333335	HSD17B12 | HSD17B3	TRUE	TRUE
L1_Imp	FBgn0029979	mahe	protein_coding	36	UTR3	4.017385313408926	1.3935003363303725e-136	3.7516610486831397	0.0031518945755800655	0	0	100	0	NA	NA	56.123347333333335	DDX17 | DDX5	FALSE	TRUE
L1_Imp	FBgn0029990	CG2233	protein_coding	13	CDS	2.113327636521445	9.071505829541907e-7	2.0050126973024085	5.271228198439293e-4	0	100	0	0	NA	NA	110.3463	NA	FALSE	FALSE
L1_Imp	FBgn0029992	Upf2	protein_coding	9	UTR3	3.6116782715687243	7.697663960991564e-87	3.1791694329849323	7.535922615417559e-4	0	0	100	0	NA	NA	21.285733333333333	UPF2	TRUE	TRUE
L1_Imp	FBgn0029996	UbcE2H	protein_coding	49	UTR3:UTR5	4.619485719544301	1.2240307523029868e-145	3.9258573641096737	9.928217252312322e-25	36.734693877551024	0	63.26530612244898	0	NA	NA	196.0582327977	UBE2H	FALSE	TRUE
L1_Imp	FBgn0029997	CG2258	protein_coding	3	UTR3	3.6735075835866637	3.5025150577442296e-69	2.0713587734304695	0.03511858004695699	0	0	100	0	NA	NA	13.013479993333334	NCKIPSD	FALSE	FALSE
L1_Imp	FBgn0030018	slpr	protein_coding	3	CDS	1.4062588230370416	1.127419193520362e-9	3.335456403439265	0.02570423733402857	0	100	0	0	NA	NA	6.4811898	MAP3K10 | MAP3K11 | MAP3K21 | MAP3K9	TRUE	TRUE
L1_Imp	FBgn0030038	CG1440	protein_coding	39	UTR3	3.485205459508114	5.6037718920667906e-86	1.795765186878028	2.5171554990027357e-8	0	0	100	0	NA	NA	93.48706996666667	BLMH	TRUE	FALSE
L1_Imp	FBgn0030049	Trf4-1	protein_coding	3	UTR3	2.523442111552863	2.3177676318614363e-56	2.838869791788351	0.010272022998843786	0	0	100	0	NA	NA	180.13121486877736	TENT4A | TENT4B	TRUE	FALSE
L1_Imp	FBgn0030234	CG15211	protein_coding	15	UTR5:intron	2.760962098366845	1.737813430889643e-64	3.6943569782860752	0.008183893098887271	80	0	0	20	NA	NA	336.07753609680003	NA	FALSE	TRUE
L1_Imp	FBgn0030243	CG2186	protein_coding	3	UTR3	2.730038898196779	1.2772961523853963e-59	3.441698945086	0.019142958862511918	0	0	100	0	NA	NA	31.807555333333333	NA	FALSE	FALSE
L1_Imp	FBgn0030268	Klp10A	protein_coding	35	UTR3	3.9617083719058246	3.669247367491663e-128	4.425768841930508	2.039884596224804e-6	0	0	100	0	NA	NA	62.123063333333334	KIF2A | KIF2B | KIF2C	TRUE	TRUE
L1_Imp	FBgn0030276	Dlic	protein_coding	30	UTR3	3.491973204716415	2.051217186018533e-83	2.324422716841071	3.781964114369958e-11	0	0	100	0	NA	NA	115.6396204	DYNC1LI1 | DYNC1LI2	FALSE	TRUE
L1_Imp	FBgn0030328	Amun	protein_coding	92	UTR3	5.5529531357776225	6.149993765129765e-189	4.234575975735054	1.006900077755171e-46	0	0	100	0	NA	NA	448.6831913333333	NA	FALSE	FALSE
L1_Imp	FBgn0030336	CG1578	protein_coding	5	UTR3	2.3419414695206107	1.0924012172564728e-44	2.012082227150278	0.008937652196471382	0	0	100	0	NA	NA	18.105871343	DPH6	TRUE	FALSE
L1_Imp	FBgn0030340	CG15740	protein_coding	7	UTR3	0.742681911910443	5.892220371342561e-4	2.66469095188698	3.677210917006758e-9	0	0	100	0	NA	NA	56.59215333333333	NA	FALSE	FALSE
L1_Imp	FBgn0030349	CG10353	protein_coding	3	UTR3	0.6149789360194093	8.158151349014057e-4	2.5079279981883857	0.022301201217847125	0	0	100	0	NA	NA	24.199533314602576	ANO1 | ANO2 | ANO4 | ANO5 | ANO6	TRUE	TRUE
L1_Imp	FBgn0030354	Upf1	protein_coding	3	UTR3	2.142030226247592	4.564120230327538e-21	3.2606241166367758	0.027210384872828227	0	0	100	0	NA	NA	4.6928133333333335	UPF1	FALSE	FALSE
L1_Imp	FBgn0030394	Cpr11A	protein_coding	23	UTR3	2.0986490781577327	2.0829669762357268e-38	1.676705076153161	3.4101986133762387e-10	0	0	100	0	NA	NA	138.13999866666666	NA	FALSE	FALSE
L1_Imp	FBgn0030400	Pits	protein_coding	35	UTR3	2.556305155761361	1.7764795638572908e-43	5.572007531819328	1.6877841224415172e-6	0	0	100	0	NA	NA	54.88317194077666	IRF2BP1 | IRF2BP2 | IRF2BPL	TRUE	FALSE
L1_Imp	FBgn0030459	CG12723	protein_coding	2	CDS	1.5413356432654868	1.252355804880103e-19	2.34774008331919	3.384081094961488e-18	0	100	0	0	NA	NA	115.73866666666666	NA	FALSE	FALSE
L1_Imp	FBgn0030468	CG1622	protein_coding	10	UTR3	3.5117682154323724	5.1457052438306694e-58	3.478386362122857	0.008597086131135585	0	0	100	0	NA	NA	36.10899970782593	PRPF38B	FALSE	TRUE
L1_Imp	FBgn0030505	NFAT	protein_coding	2	UTR3	0.6359367229834866	1.3637349112312293e-4	4.408962671368582	0.0017155236894805647	0	0	100	0	NA	NA	36.93067246915652	NA	FALSE	TRUE
L1_Imp	FBgn0030512	Nadsyn	protein_coding	4	UTR5	2.140974039714589	5.761558668368388e-42	3.010280342618286	4.371414211012863e-4	100	0	0	0	NA	NA	30.568569814544368	NADSYN1	FALSE	FALSE
L1_Imp	FBgn0030520	Pdcd4	protein_coding	14	UTR3	2.825422593887834	1.0346201383650453e-46	3.0695509218021373	0.003639288178934221	0	0	100	0	NA	NA	47.67703388666666	PDCD4	TRUE	FALSE
L1_Imp	FBgn0030521	CtsB1	protein_coding	7	UTR3	2.7296838709150517	6.14844022104357e-42	1.1756906491468657	0.001153899746918413	0	0	100	0	NA	NA	56.7156596	CTSB	TRUE	TRUE
L1_Imp	FBgn0030529	Clic	protein_coding	22	UTR3:CDS	2.459756455776726	4.812256864628617e-56	2.5885547985765327	1.2508889941711412e-22	0	18.181818181818183	81.81818181818183	0	NA	NA	141.68310733333334	CLIC1 | CLIC2 | CLIC3 | CLIC4 | CLIC5	TRUE	TRUE
L1_Imp	FBgn0030574	sbm	protein_coding	27	UTR3	2.446830379336382	1.953247604668276e-55	4.665570210521867	1.5769723926285278e-7	0	0	100	0	NA	NA	64.27320314661944	SLC7A5 | SLC7A6 | SLC7A8 | SLC7A9	TRUE	TRUE
L1_Imp	FBgn0030581	CG14408	protein_coding	11	UTR3	3.4641546815782216	9.160037820050226e-81	3.9865789596841066	0.010933624651446368	0	0	100	0	NA	NA	70.94463533333334	NA	FALSE	FALSE
L1_Imp	FBgn0030590	CG9518	protein_coding	5	UTR3	1.4717129470117125	7.733722069746355e-13	3.475835406386252	0.017445636979232463	0	0	100	0	NA	NA	11.120818015297933	CHDH	FALSE	FALSE
L1_Imp	FBgn0030617	CG9095	protein_coding	48	UTR3	2.165714070996232	1.5535279767816612e-23	2.466206481267349	2.3703560871281957e-11	0	0	100	0	NA	NA	148.17784316666666	NA	FALSE	FALSE
L1_Imp	FBgn0030672	CG9281	protein_coding	23	UTR3	5.269258641008877	2.585945435300165e-175	2.9767700412718616	1.2084182582510732e-40	0	0	100	0	NA	NA	932.7406805333334	ABCF2	TRUE	FALSE
L1_Imp	FBgn0030680	CG8944	protein_coding	6	UTR3	3.427598608146873	3.396119438845982e-70	2.747883681313186	2.939391269739773e-4	0	0	100	0	NA	NA	16.819426333333332	NA	FALSE	FALSE
L1_Imp	FBgn0030703	MSBP	protein_coding	2	UTR3	2.519617299897723	1.2487020809885388e-41	3.346748891657285	0.02335879606129854	0	0	100	0	NA	NA	46.96288128047224	PGRMC1 | PGRMC2	TRUE	TRUE
L1_Imp	FBgn0030719	eIF5	protein_coding	35	UTR3:UTR5	3.58131322789773	5.233488891844658e-86	2.10725936602032	2.82192467377016e-22	82.85714285714286	0	17.142857142857142	0	NA	NA	190.52669313333334	EIF5	TRUE	TRUE
L1_Imp	FBgn0030749	AnxB11	protein_coding	6	UTR3	3.013367989240504	7.135080529136316e-72	4.13655051621653	0.008381383050456912	0	0	100	0	NA	NA	63.737602	ANXA10 | ANXA11 | ANXA13 | ANXA4 | ANXA5 | ANXA7	TRUE	FALSE
L1_Imp	FBgn0030753	rngo	protein_coding	29	UTR3	5.520606179328912	1.3672298467378106e-209	5.468365668931374	4.573169581105619e-39	0	0	100	0	NA	NA	157.18457966666665	DDI1 | DDI2	TRUE	FALSE
L1_Imp	FBgn0030763	CG9782	protein_coding	11	UTR3	2.765596081480067	2.594308193041059e-48	2.172994739859022	3.3287975019024447e-10	0	0	100	0	NA	NA	185.95200133333333	NA	FALSE	FALSE
L1_Imp	FBgn0030766	mthl1	protein_coding	7	UTR3	2.0042531373208567	7.051815350999172e-36	2.5349330524661826	0.0024041062443376318	0	0	100	0	NA	NA	12.6289908	NA	FALSE	FALSE
L1_Imp	FBgn0030791	CG9132	protein_coding	10	UTR3	3.801193922625507	4.7745099187207797e-113	1.8085842158949619	2.560393982684792e-4	0	0	100	0	NA	NA	83.57797599999999	NECAP1 | NECAP2	TRUE	FALSE
L1_Imp	FBgn0030796	CG4829	protein_coding	19	UTR5	3.094252248183912	5.432322928860505e-75	3.6070714348061013	4.3792772574880944e-8	100	0	0	0	NA	NA	294.5156580666667	GGT1 | GGT2 | GGT5	FALSE	FALSE
L1_Imp	FBgn0030809	Ubr1	protein_coding	3	UTR3	1.8772500385781297	1.0740253045126025e-31	3.055583222304868	0.04178568400186755	0	0	100	0	NA	NA	17.521787500000002	UBR1 | UBR2	TRUE	TRUE
L1_Imp	FBgn0030812	wcy	protein_coding	53	UTR3	4.254584799831186	5.050480672716854e-150	4.444419265207482	3.3647931975617696e-18	0	0	100	0	NA	NA	82.139992554811	WAC	TRUE	TRUE
L1_Imp	FBgn0030816	CG16700	protein_coding	2	UTR3	2.620106859474124	3.07081904771451e-44	2.69478871241445	0.03741739936905992	0	0	100	0	NA	NA	38.40267266666667	SLC36A1 | SLC36A2 | SLC36A3 | SLC36A4	TRUE	TRUE
L1_Imp	FBgn0030890	CG7536	protein_coding	14	UTR3	4.022484745185732	1.0145100789072788e-108	4.515457013310884	2.755762714957792e-8	0	0	100	0	NA	NA	47.705058566666665	XPR1	TRUE	TRUE
L1_Imp	FBgn0030893	RhoGAP16F	protein_coding	6	UTR3	3.8433438836984193	6.252276416038839e-68	1.3135793931540962	0.04704355679228264	0	0	100	0	NA	NA	24.851042666666668	NA	FALSE	FALSE
L1_Imp	FBgn0030897	Frq1	protein_coding	64	UTR3	4.738137244982524	5.856260505456225e-165	5.128545659103411	1.968817362836209e-36	0	0	100	0	NA	NA	186.1838797109169	NCS1	TRUE	FALSE
L1_Imp	FBgn0030913	CG6123	protein_coding	15	UTR3	3.2309061586585264	5.206765999800484e-59	4.44609819439528	0.0026569795896735408	0	0	100	0	NA	NA	18.30211756	NA	FALSE	FALSE
L1_Imp	FBgn0030928	CG15044	protein_coding	10	UTR3	3.589411709589303	2.4432806478482503e-45	4.070480217459543	0.005855740442186045	0	0	100	0	NA	NA	50.0772	NA	FALSE	FALSE
L1_Imp	FBgn0030930	Pgant7	protein_coding	15	UTR3	3.005050375736147	8.77250088142627e-55	2.7282512083274026	0.004003348641734291	0	0	100	0	NA	NA	27.20390006666667	GALNT7	TRUE	TRUE
L1_Imp	FBgn0030941	wgn	protein_coding	6	UTR3	2.0851464772803356	1.3053976969789204e-27	4.751777380373145	6.272577982898288e-4	0	0	100	0	NA	NA	15.3396459	NA	FALSE	FALSE
L1_Imp	FBgn0030997	CG7990	protein_coding	21	UTR3	4.648912045391522	4.3329907082302365e-133	4.63731180079075	1.4439141890528605e-5	0	0	100	0	NA	NA	64.77344093333333	NA	FALSE	FALSE
L1_Imp	FBgn0031016	kek5	protein_coding	4	UTR3	0.27542127528709387	1	3.766770215955132	0.012422525738873282	0	0	100	0	NA	NA	11.057477013333333	NA	FALSE	FALSE
L1_Imp	FBgn0031020	Naa15-16	protein_coding	16	UTR3	2.8786665681508263	2.624852625773723e-64	2.1602924029224346	5.974426088688479e-11	0	0	100	0	NA	NA	38.69086	NAA15 | NAA16	TRUE	TRUE
L1_Imp	FBgn0031030	Tao	protein_coding	15	UTR3:CDS	3.0596614294814097	4.809235563953476e-84	3.8567535834128717	0.01070784539870254	0	6.666666666666667	93.33333333333333	0	NA	NA	64.51009020000001	TAOK1 | TAOK2 | TAOK3	TRUE	TRUE
L1_Imp	FBgn0031047	Rcd-1	protein_coding	8	UTR3	2.4352662855166454	3.62652841498197e-36	4.060775044775076	0.0022736516753277714	0	0	100	0	NA	NA	21.553143333333335	CNOT9	TRUE	FALSE
L1_Imp	FBgn0031064	CG12531	protein_coding	77	UTR3	5.2432182893305415	4.623824988336893e-189	5.752741603504064	3.932992073051415e-11	0	0	100	0	NA	NA	72.19757466666667	SLC7A14	FALSE	TRUE
L1_Imp	FBgn0031089	CG9572	protein_coding	3	UTR3	1.4949075108325167	4.21651814934323e-9	3.5066840821374483	0.020040435780528762	0	0	100	0	NA	NA	9.645581758999999	NA	FALSE	FALSE
L1_Imp	FBgn0031090	Rab35	protein_coding	10	UTR3:UTR5	3.6150234321858217	2.3626450814236652e-90	3.645265640506085	1.3481043350907618e-4	20	0	80	0	NA	NA	62.17366043333333	RAB35	TRUE	FALSE
L1_Imp	FBgn0031107	HERC2	protein_coding	2	UTR3	1.5427331977015148	7.53925194738124e-18	3.9689373589361585	0.01194795694616077	0	0	100	0	NA	NA	2.4964733333333333	HERC2	FALSE	TRUE
L1_Imp	FBgn0031118	RhoGAP19D	protein_coding	5	UTR3:UTR5	0.7581840460041446	1.741928427326633e-5	4.212204183230231	0.0042757013869139035	60	0	40	0	NA	NA	13.818418883810532	ARHGAP21 | ARHGAP23	TRUE	TRUE
L1_Imp	FBgn0031150	bves	protein_coding	4	UTR3	1.8690732364255906	8.167397535757992e-36	3.4126034228444353	0.014300095759385921	0	0	100	0	NA	NA	33.78210640257233	BVES	TRUE	TRUE
L1_Imp	FBgn0031260	Spp	protein_coding	8	UTR3	1.527230001190325	7.245080112750278e-14	4.350566503177695	0.002290079479807339	0	0	100	0	NA	NA	35.44206666666667	HM13	FALSE	TRUE
L1_Imp	FBgn0031268	cold	protein_coding	13	UTR3	4.25750401464443	1.6925884851052568e-78	4.5008452985207485	0.001269876809809523	0	0	100	0	NA	NA	65.82434333333333	NA	FALSE	FALSE
L1_Imp	FBgn0031294	IA-2	protein_coding	179	UTR3	4.660365315319176	1.417627878584437e-153	5.186155659132685	1.7785239907205638e-41	0	0	100	0	NA	NA	277.42005613333333	PTPRN | PTPRN2	TRUE	TRUE
L1_Imp	FBgn0031306	CG4577	protein_coding	6	UTR3	3.0660321837888187	3.495225397984086e-67	4.042891605393303	0.005296356521195395	0	0	100	0	NA	NA	40.5836064	NA	FALSE	FALSE
L1_Imp	FBgn0031307	MFS3	protein_coding	3	UTR3	0.6011952284107378	7.932917013233196e-4	1.8700107112710658	0.0160490895412622	0	0	100	0	NA	NA	14.223663833333333	NA	FALSE	FALSE
L1_Imp	FBgn0031424	VGlut	protein_coding	43	UTR3	4.515207902861376	2.581933123760868e-172	5.249536915071869	5.744186694077786e-26	0	0	100	0	NA	NA	76.58279694666666	SLC17A6 | SLC17A7 | SLC17A8	TRUE	TRUE
L1_Imp	FBgn0031453	Bacc	protein_coding	96	UTR5:CDS:UTR3	4.7397599207283125	7.172804419369808e-125	4.5125015693989825	4.558596580454444e-23	6.25	3.125	90.625	0	NA	NA	791.335623031663	NA	FALSE	FALSE
L1_Imp	FBgn0031530	Pgant2	protein_coding	8	UTR3	1.3171948726960145	7.969119178966043e-18	2.330025029590566	4.888576345101896e-5	0	0	100	0	NA	NA	32.407164933333334	GALNT2	TRUE	TRUE
L1_Imp	FBgn0031580	CG15423	protein_coding	2	UTR3	3.1204329614331217	1.1247394713014507e-30	3.534596194461173	0.019685393581012574	0	0	100	0	NA	NA	52.69786666666667	NA	FALSE	FALSE
L1_Imp	FBgn0031589	Naprt	protein_coding	3	UTR3	1.6158926197987276	2.770170203076962e-22	3.1323288303099415	0.0035471742673928944	0	0	100	0	NA	NA	25.7550284250864	NAPRT	FALSE	FALSE
L1_Imp	FBgn0031629	Clect27	protein_coding	35	UTR3	4.339364138203595	2.8587966336672055e-114	2.217881027673353	1.4904954140366327e-19	0	0	100	0	NA	NA	3410.9840162386663	NA	FALSE	FALSE
L1_Imp	FBgn0031670	SelT	protein_coding	3	UTR3	2.1356135816758863	1.6793188659478614e-20	2.693184059821053	0.01794297118018042	0	0	100	0	NA	NA	28.913906666666666	SELENOT	TRUE	TRUE
L1_Imp	FBgn0031698	Ncoa6	protein_coding	34	UTR3	3.512890002503827	2.344214110927567e-115	3.8592061578894565	6.246141873212387e-22	0	0	100	0	NA	NA	35.84209453	NA	FALSE	FALSE
L1_Imp	FBgn0031759	lid	protein_coding	3	CDS	2.1624322074972717	1.1312393747619e-36	3.135703414498548	0.034355849510412075	0	100	0	0	NA	NA	15.891862366666667	KDM5A | KDM5B | KDM5C | KDM5D	TRUE	TRUE
L1_Imp	FBgn0031769	CG9135	protein_coding	9	UTR3	4.155142452095234	3.2105862222523956e-105	2.938620819667156	8.735982210383691e-4	0	0	100	0	NA	NA	49.78644726666666	RCC2	TRUE	TRUE
L1_Imp	FBgn0031770	CG13995	protein_coding	2	UTR3	3.600747246855369	3.395620451872474e-61	4.276352610263106	0.003297063716722157	0	0	100	0	NA	NA	18.403612	NA	FALSE	FALSE
L1_Imp	FBgn0031835	CG11319	protein_coding	3	UTR3	1.8917122372882984	6.142234419733415e-30	3.821613509024525	0.011275473329063607	0	0	100	0	NA	NA	20.196081678666665	DPP10 | DPP6	TRUE	TRUE
L1_Imp	FBgn0031885	Mnn1	protein_coding	11	UTR3	3.538216668871269	1.1066163667551156e-83	4.590612485136295	0.0011029224836546293	0	0	100	0	NA	NA	20.397833333333335	MEN1	TRUE	FALSE
L1_Imp	FBgn0031896	CG4502	protein_coding	23	UTR3	4.290361785834841	1.3538576605288278e-117	4.285923657440002	6.099606936308948e-11	0	0	100	0	NA	NA	78.63476012666666	UBE2QL1	TRUE	FALSE
L1_Imp	FBgn0031908	CG5177	protein_coding	4	UTR3	0.4809609159333015	0.05450974015381944	1.964689140272929	0.047689725823573365	0	0	100	0	NA	NA	25.847553333333334	NA	FALSE	FALSE
L1_Imp	FBgn0031992	Acbp1	protein_coding	9	UTR3:CDS	3.8330322434943747	3.2822780645177083e-71	3.6443432947794308	9.223236326189609e-4	0	22.22222222222222	77.77777777777779	0	NA	NA	93.6436	ACBD7 | DBI	TRUE	FALSE
L1_Imp	FBgn0032021	CG7781	protein_coding	81	UTR3:intron	5.410386217132738	2.6321105732047843e-202	3.9435466653370463	2.2161941235661953e-20	0	0	98.76543209876543	1.2345679012345678	NA	NA	398.1402071333334	NA	FALSE	FALSE
L1_Imp	FBgn0032048	Dh31	protein_coding	2	UTR3	2.5636163977601667	1.9503821120544943e-33	3.600906915259623	0.014044839860274492	0	0	100	0	NA	NA	36.93671891333334	NA	FALSE	FALSE
L1_Imp	FBgn0032129	jp	protein_coding	8	UTR3:UTR5	2.1360308941134605	6.564997218735978e-46	3.116351566584499	0.009376066813047892	37.5	0	62.5	0	NA	NA	60.106996200000005	JPH1 | JPH2 | JPH3	TRUE	FALSE
L1_Imp	FBgn0032151	nAChRalpha6	protein_coding	41	UTR3:UTR5	2.42069418187657	1.1515780441479372e-67	4.333123189803514	4.49878321941583e-6	43.90243902439025	0	56.09756097560976	0	NA	NA	63.38802344610521	AC243734.1 | AC254952.1 | CHRFAM7A | CHRNA7	FALSE	FALSE
L1_Imp	FBgn0032218	CG5381	protein_coding	14	CDS	3.0609921270980025	6.596178173380516e-68	4.887115695794402	7.033975699110242e-4	0	100	0	0	NA	NA	50.184708566666664	NA	FALSE	FALSE
L1_Imp	FBgn0032229	CG5045	protein_coding	14	CDS:UTR3	4.0587261070991	6.0534858084205786e-86	2.3551056754614446	1.5702309448152718e-9	0	21.428571428571427	78.57142857142857	0	NA	NA	60.997733333333336	CLPP	FALSE	FALSE
L1_Imp	FBgn0032297	CG17124	protein_coding	22	UTR3	2.985346607852336	2.990643322789653e-79	3.436329733078561	7.077159539016301e-16	0	0	100	0	NA	NA	71.16735293353334	PPP1R14A | PPP1R14B | PPP1R14C	FALSE	TRUE
L1_Imp	FBgn0032341	Reps	protein_coding	4	UTR3	3.4312453948935606	6.1055225954495614e-86	3.685343036560891	0.010517934502673184	0	0	100	0	NA	NA	21.905710666666668	REPS1 | REPS2	TRUE	TRUE
L1_Imp	FBgn0032378	CycY	protein_coding	50	UTR3	4.894535370688582	1.922515618072184e-183	4.032166079664767	1.025410557373202e-17	0	0	100	0	NA	NA	131.58866	CCNY | CCNYL1	TRUE	FALSE
L1_Imp	FBgn0032388	CG6686	protein_coding	3	UTR3	2.5225650981628354	4.835647951647614e-24	5.068308717395723	3.6308077313167744e-4	0	0	100	0	NA	NA	7.733715787176666	SART1	TRUE	FALSE
L1_Imp	FBgn0032420	CG6583	protein_coding	10	UTR3	4.72269046500082	5.637230894470196e-98	2.799840627563949	5.5794792498587365e-6	0	0	100	0	NA	NA	113.68923333333333	NA	FALSE	FALSE
L1_Imp	FBgn0032586	Tpr2	protein_coding	12	UTR3	1.8589608619162086	8.254629964548491e-34	2.3918870623419113	4.562362618334223e-5	0	0	100	0	NA	NA	57.088540085733335	DNAJC7	TRUE	FALSE
L1_Imp	FBgn0032640	Sgt	protein_coding	2	UTR3	2.0300997012548994	5.508110095710895e-22	3.854989445091553	0.011049788908036557	0	0	100	0	NA	NA	10.096176666666667	SGTA | SGTB	FALSE	FALSE
L1_Imp	FBgn0032689	CG10413	protein_coding	21	UTR3	3.354220972955522	1.4784710449947736e-90	4.130667320750288	0.0018653831456779029	0	0	100	0	NA	NA	30.455274199999998	SLC12A9	FALSE	FALSE
L1_Imp	FBgn0032773	fon	protein_coding	6	UTR3	0.14915620267838875	1	4.0440721042445915	0.010173009079826404	0	0	100	0	NA	NA	31.576665867321875	NA	FALSE	FALSE
L1_Imp	FBgn0032811	CG10268	protein_coding	7	UTR3	5.447056680781786	3.6208754634876838e-99	5.146013157043255	4.985183853243164e-11	0	0	100	0	NA	NA	79.99356666666667	PMVK	FALSE	FALSE
L1_Imp	FBgn0032895	twit	protein_coding	28	UTR3	6.050418985609194	7.122402379533768e-167	5.043046167463845	2.278271377996229e-23	0	0	100	0	NA	NA	198.11796633333336	NA	FALSE	FALSE
L1_Imp	FBgn0032901	sky	protein_coding	29	UTR3	1.6042548080580936	1.3031557511172558e-25	4.284906391417442	7.880157479173892e-18	0	0	100	0	NA	NA	53.00717830397444	TBC1D24	FALSE	TRUE
L1_Imp	FBgn0032938	CG8671	protein_coding	5	UTR3	1.1712086568144235	1.1758309790906018e-12	3.886997308887965	0.010023544033305696	0	0	100	0	NA	NA	25.23980643333333	FAM102A | FAM102B	TRUE	TRUE
L1_Imp	FBgn0032946	nrv3	protein_coding	205	UTR5:UTR3	4.934359552607839	1.3283903781773049e-155	4.35712648207995	5.368513891728159e-62	6.829268292682928	0	93.17073170731707	0	NA	NA	532.9549165350409	ATP1B1 | ATP1B2 | ATP1B3 | ATP1B4 | ATP4B	TRUE	TRUE
L1_Imp	FBgn0032955	CG2201	protein_coding	10	UTR3	2.0902660666271373	7.127177237384876e-37	3.2081906255837573	0.0016083987269197564	0	0	100	0	NA	NA	33.863841119523	CHKA | CHKB	FALSE	TRUE
L1_Imp	FBgn0033033	scaf	protein_coding	18	UTR3	0.8208868594822485	4.0329674604023993e-4	2.766071986058334	0.0021737150162120266	0	0	100	0	NA	NA	37.96642513333333	NA	FALSE	FALSE
L1_Imp	FBgn0033095	chk	protein_coding	15	UTR3	1.9237713562813084	1.2185891920174316e-35	2.7925064956448904	1.9584868435986732e-5	0	0	100	0	NA	NA	17.630509646666667	SLC16A14 | SLC16A4	TRUE	FALSE
L1_Imp	FBgn0033124	Tsp42Ec	protein_coding	3	UTR3	2.4996058702701354	3.142497185338606e-28	2.818968886796511	0.03586169668158235	0	0	100	0	NA	NA	16.776658533333332	NA	FALSE	FALSE
L1_Imp	FBgn0033159	Dscam1	protein_coding	19	UTR3	1.3721621829757074	1.1789861226700603e-18	3.8329244825603466	2.2857601416954195e-14	0	0	100	0	NA	NA	23.98488747974367	DSCAM | DSCAML1	FALSE	TRUE
L1_Imp	FBgn0033166	Eaf	protein_coding	16	UTR5	3.0507631681786544	2.8194899356617155e-101	1.8276749407358295	1.9402380322419858e-11	100	0	0	0	NA	NA	294.61611593333333	EAF1 | EAF2	TRUE	FALSE
L1_Imp	FBgn0033194	Vps13	protein_coding	8	CDS:UTR3	1.2023808280871031	1.952840439090406e-12	2.028419419798434	2.9329761790833055e-5	0	87.5	12.5	0	NA	NA	22.470348041015672	VPS13A | VPS13C	TRUE	TRUE
L1_Imp	FBgn0033224	Nop17l	protein_coding	6	UTR3	1.9262816674874925	1.8742669032737e-29	2.1163998625349043	0.010004546291739065	0	0	100	0	NA	NA	17.1948186	DNAAF2	FALSE	FALSE
L1_Imp	FBgn0033252	CG12769	protein_coding	30	UTR3	2.937369171321827	5.5033187207143454e-74	4.134766905347058	2.5460409398535625e-28	0	0	100	0	NA	NA	91.87601766666667	NA	FALSE	FALSE
L1_Imp	FBgn0033307	CG14752	protein_coding	2	UTR3	-0.02346890407973427	1	3.48612391298447	2.1967911663920518e-5	0	0	100	0	NA	NA	25.099890000000002	NA	FALSE	FALSE
L1_Imp	FBgn0033382	Hydr1	protein_coding	5	UTR3	3.377565105769364	2.4708460751738225e-55	3.348343822050952	0.023434392808943973	0	0	100	0	NA	NA	22.873512333333334	ABHD1 | ABHD3	FALSE	FALSE
L1_Imp	FBgn0033434	CG1902	protein_coding	15	UTR3	2.8767326834828397	3.370717167413561e-68	2.843500885577829	0.0031021901863754857	0	0	100	0	NA	NA	67.40999786666667	NA	FALSE	FALSE
L1_Imp	FBgn0033460	Sec24AB	protein_coding	5	UTR3	2.4853132757539362	3.401428521499986e-41	3.3145921747573097	0.009990367043089749	0	0	100	0	NA	NA	23.339302933333332	SEC24A | SEC24B	TRUE	TRUE
L1_Imp	FBgn0033463	CG1513	protein_coding	21	UTR3	4.280191910977835	1.925201478684027e-145	3.8686483560491647	4.864491651138393e-25	0	0	100	0	NA	NA	87.58151773333333	OSBPL9	TRUE	TRUE
L1_Imp	FBgn0033476	oys	protein_coding	42	UTR3	3.1150331257097785	3.0326168142847646e-84	4.028618390935463	1.3748111125284305e-9	0	0	100	0	NA	NA	63.65142613333333	MBOAT1 | MBOAT2	TRUE	TRUE
L1_Imp	FBgn0033484	CG2269	protein_coding	61	UTR3	4.670779343999037	2.4947862051194847e-165	5.21136687977704	8.877180196110445e-7	0	0	100	0	NA	NA	87.3665698133	NA	FALSE	FALSE
L1_Imp	FBgn0033497	CG12912	protein_coding	5	UTR3	1.767038140684007	1.1587364468369394e-26	2.112040976123992	0.02893943245685479	0	0	100	0	NA	NA	2.6149125033333336	NA	FALSE	FALSE
L1_Imp	FBgn0033504	CAP	protein_coding	22	UTR3	1.1854623776533326	1.383040927144461e-13	3.497950580861113	9.215573598177294e-12	0	0	100	0	NA	NA	201.72443276892741	NA	FALSE	TRUE
L1_Imp	FBgn0033529	CG17765	protein_coding	21	UTR3	4.405904670667765	3.370636586035671e-121	3.6748626031727065	4.882066171827483e-11	0	0	100	0	NA	NA	148.49568866666667	PEF1	FALSE	FALSE
L1_Imp	FBgn0033551	CG7222	protein_coding	14	UTR3	4.8083309400758845	1.4335977564570448e-86	4.26720373486742	0.004546874085785903	0	0	100	0	NA	NA	52.87398666666667	DESI2	TRUE	FALSE
L1_Imp	FBgn0033636	tou	protein_coding	13	UTR3	1.2210064490235675	8.343460552658417e-14	3.4609124230792916	7.267981980829206e-8	0	0	100	0	NA	NA	55.4804527	BAZ2A | BAZ2B	TRUE	TRUE
L1_Imp	FBgn0033639	CG9003	protein_coding	5	UTR3	2.9481732122272373	9.053982944551017e-49	3.8096631396584293	0.011732634856584155	0	0	100	0	NA	NA	68.35668926666666	FBXL2 | FBXL20	TRUE	TRUE
L1_Imp	FBgn0033649	pyr	protein_coding	11	CDS	2.650056837486215	2.5173145101067223e-39	4.808974065076358	5.8625538814630495e-6	0	100	0	0	NA	NA	27.85057253333333	NA	FALSE	FALSE
L1_Imp	FBgn0033730	Cpr49Ag	protein_coding	2	UTR3	2.9376289530601785	4.292460503067074e-49	3.5950008003335086	0.0132250760917779	0	0	100	0	NA	NA	78.44616666666667	NA	FALSE	FALSE
L1_Imp	FBgn0033777	CG17574	protein_coding	6	UTR3	1.4258444979935865	1.5786495489344882e-13	1.7300243667827857	0.01706373754145763	0	0	100	0	NA	NA	80.212968469248	NA	FALSE	FALSE
L1_Imp	FBgn0033802	CG17724	protein_coding	6	UTR5	2.117921473328357	3.8394701289204904e-50	3.2320067926248486	0.024049772587114656	100	0	0	0	NA	NA	18.45535332	NA	FALSE	FALSE
L1_Imp	FBgn0033872	CG6329	protein_coding	122	UTR3	5.154086169336499	1.2372751198122954e-187	5.42231918012115	5.470961223323092e-17	0	0	100	0	NA	NA	258.9996397005198	NA	FALSE	FALSE
L1_Imp	FBgn0033876	Syngr	protein_coding	28	UTR3	4.8535648445006565	7.84482027308527e-127	5.060918153243744	6.1717008149318566e-12	0	0	100	0	NA	NA	73.329195	SYNGR1 | SYNGR2 | SYNGR3	TRUE	FALSE
L1_Imp	FBgn0033915	CG8485	protein_coding	9	CDS	3.562593848875575	7.78691730766635e-55	3.6748161641068253	0.005061592566506716	0	100	0	0	NA	NA	18.473630333333332	SNRK	TRUE	FALSE
L1_Imp	FBgn0033919	CG8547	protein_coding	10	UTR3	2.4193054012179824	2.4480426841025948e-54	4.088915895325843	0.008561130465786543	0	0	100	0	NA	NA	46.245835785690765	NA	FALSE	FALSE
L1_Imp	FBgn0033934	CG17385	protein_coding	12	UTR3:CDS	4.447805704135125	3.790054042775874e-81	4.094321207157453	1.0306505940779318e-6	0	58.333333333333336	41.66666666666667	0	NA	NA	55.692699999999995	NA	FALSE	FALSE
L1_Imp	FBgn0033958	jef	protein_coding	4	UTR3	4.597793973191422	4.5939175767424474e-126	3.7619301977319615	0.009037547253371248	0	0	100	0	NA	NA	33.47105533333333	MFSD6	TRUE	FALSE
L1_Imp	FBgn0033968	hui	protein_coding	2	UTR3	0.9151710847962146	6.767712077441122e-5	2.330095503526623	1.1360421092364258e-21	0	0	100	0	NA	NA	125.873326	NA	FALSE	FALSE
L1_Imp	FBgn0034011	CG8160	protein_coding	38	UTR3	4.86246732992372	6.039262606917878e-99	2.777051286332524	5.143180057968558e-15	0	0	100	0	NA	NA	1063.5376666666666	NA	FALSE	FALSE
L1_Imp	FBgn0034022	CG12964	protein_coding	14	CDS	2.0788740370085956	2.722244269826937e-29	1.5596826641499575	2.2149400139871564e-10	0	100	0	0	NA	NA	190.49916933333333	NA	FALSE	FALSE
L1_Imp	FBgn0034051	Mlf	protein_coding	14	UTR3	2.560740681211725	2.905276205075095e-39	2.6398724394567488	0.00795455342781035	0	0	100	0	NA	NA	57.808077966666666	MLF1 | MLF2	TRUE	TRUE
L1_Imp	FBgn0034068	casp	protein_coding	21	UTR3	3.8376023832543233	1.4814704505336546e-109	3.0749206811947403	3.983846618964248e-7	0	0	100	0	NA	NA	47.36363481	FAF1	TRUE	TRUE
L1_Imp	FBgn0034070	SP2353	protein_coding	16	UTR3	3.4418307348531267	1.0452495322394466e-69	5.279392692979994	1.92972451766684e-5	0	0	100	0	NA	NA	18.753541833333333	EGFLAM	FALSE	FALSE
L1_Imp	FBgn0034072	Dg	protein_coding	21	UTR3	3.125938008475962	1.957011788929866e-98	3.25208976040779	1.1234181578764858e-16	0	0	100	0	NA	NA	57.00286041333333	DAG1	TRUE	TRUE
L1_Imp	FBgn0034087	clu	protein_coding	19	UTR3	2.402486027923531	4.195481661335126e-57	2.442679049391754	3.5705400515850233e-6	0	0	100	0	NA	NA	37.308801	CLUH	FALSE	FALSE
L1_Imp	FBgn0034091	mrj	protein_coding	13	UTR3	1.8914303121962635	1.7261259174939516e-39	3.9734614041314944	3.765982027382094e-20	0	0	100	0	NA	NA	79.10333883738888	DNAJB2 | DNAJB6 | DNAJB7 | DNAJB8	TRUE	TRUE
L1_Imp	FBgn0034135	Syn2	protein_coding	5	UTR3	4.828071999805225	1.3232526463122224e-98	2.6256656372496026	1.9797348279010948e-5	0	0	100	0	NA	NA	26.415758866666668	SNTG1 | SNTG2	FALSE	TRUE
L1_Imp	FBgn0034145	CG5065	protein_coding	15	UTR3	2.322604604655116	1.8575769873059953e-32	2.4409041385020425	8.297763302233156e-8	0	0	100	0	NA	NA	77.4119276	FAR1 | FAR2	TRUE	TRUE
L1_Imp	FBgn0034158	CG5522	protein_coding	6	UTR3	2.964383033698115	1.031634158048037e-58	4.422503596221503	0.002047177504504467	0	0	100	0	NA	NA	22.994112605961334	RALGPS1 | RALGPS2	TRUE	TRUE
L1_Imp	FBgn0034204	CG10953	protein_coding	7	UTR3:CDS	3.2765687795686373	2.9303999430670294e-36	4.842314014848173	4.018334479151891e-5	0	57.14285714285714	42.857142857142854	0	NA	NA	1776.8897333333334	NA	FALSE	FALSE
L1_Imp	FBgn0034223	Tes	protein_coding	2	UTR3	4.430348358418175	3.7612337596712116e-64	3.3413705903339097	0.023137318144597466	0	0	100	0	NA	NA	14.4587	LMCD1 | TES	TRUE	FALSE
L1_Imp	FBgn0034237	eIF3b	protein_coding	9	UTR3	3.523979543644932	6.240609552199248e-91	1.676810434675264	1.6040449439306853e-10	0	0	100	0	NA	NA	330.201	EIF3B	FALSE	TRUE
L1_Imp	FBgn0034282	Mapmodulin	protein_coding	72	UTR3	4.314960921577981	2.3406154099784473e-163	3.9179220567714568	5.140558229626471e-17	0	0	100	0	NA	NA	240.49334246666666	ANP32A | ANP32B | ANP32C | ANP32E	TRUE	TRUE
L1_Imp	FBgn0034408	sano	protein_coding	12	UTR3	0.614944479412625	0.004001920543923721	4.178269893558406	0.0017871841387941529	0	0	100	0	NA	NA	31.93276354166589	NA	FALSE	FALSE
L1_Imp	FBgn0034420	CG10737	protein_coding	14	UTR3	1.8837232519926883	2.6756421819402113e-25	3.3854225757002268	2.1174655386467812e-4	0	0	100	0	NA	NA	154.64219332058	NA	FALSE	FALSE
L1_Imp	FBgn0034432	CG7461	protein_coding	16	UTR3	2.499770615979641	3.744222073215626e-49	3.0175433330305657	5.873854457609391e-9	0	0	100	0	NA	NA	38.16856666666666	ACADVL	FALSE	FALSE
L1_Imp	FBgn0034476	Toll-7	protein_coding	14	UTR3	3.91731480563433	5.625972379385133e-92	4.94921034820509	3.4267337411977983e-6	0	0	100	0	NA	NA	21.6546	NA	FALSE	FALSE
L1_Imp	FBgn0034551	CG15225	protein_coding	14	CDS:UTR3	3.2013669734948063	2.87300048560674e-12	2.2473431975537013	7.288694909090288e-12	0	42.857142857142854	57.14285714285714	0	NA	NA	1951.35	NA	FALSE	FALSE
L1_Imp	FBgn0034577	cpa	protein_coding	19	UTR3	3.499566482198296	3.0439275366278284e-72	2.046812992984338	1.8223356482763973e-6	0	0	100	0	NA	NA	61.649166666666666	CAPZA1 | CAPZA2	TRUE	TRUE
L1_Imp	FBgn0034583	CG10527	protein_coding	2	UTR3	1.7693386319106197	3.964947466255732e-23	3.9617363720458583	0.012605814696982215	0	0	100	0	NA	NA	32.1604615	NA	FALSE	FALSE
L1_Imp	FBgn0034674	CG9304	protein_coding	5	UTR3	3.3217077322801867	3.9600929115717354e-51	1.4762563810468672	0.0234640366904561	0	0	100	0	NA	NA	16.5568	NA	FALSE	FALSE
L1_Imp	FBgn0034691	Synj	protein_coding	2	UTR3	3.4932112410781837	2.0652737856431543e-69	3.670887539514609	0.011134783611867542	0	0	100	0	NA	NA	19.158277166666668	SYNJ1 | SYNJ2	TRUE	TRUE
L1_Imp	FBgn0034720	Liprin-gamma	protein_coding	20	UTR3	2.3496523518171157	4.971152926211189e-52	4.962862721187839	4.1854389941018403e-4	0	0	100	0	NA	NA	48.44751702871958	KAZN	TRUE	FALSE
L1_Imp	FBgn0034731	CG10384	protein_coding	4	UTR3	2.717426927152042	6.562014093735913e-44	3.0015374748924994	0.0234640366904561	0	0	100	0	NA	NA	13.1771838	NA	FALSE	FALSE
L1_Imp	FBgn0034753	CG2852	protein_coding	8	UTR3	2.378454979156658	4.971771060063324e-56	1.093654272395047	1.4097300823520917e-4	0	0	100	0	NA	NA	156.55048	PPIB | PPIC	TRUE	TRUE
L1_Imp	FBgn0034758	CG13510	protein_coding	15	CDS:UTR3	2.8135365439085414	1.284005022707274e-56	2.6057879013230902	1.2371522360476479e-6	0	20	80	0	NA	NA	175.48688213333332	LITAF	TRUE	FALSE
L1_Imp	FBgn0034759	CG13511	protein_coding	15	UTR5	2.8135365439085414	1.295201731898027e-56	2.6057879013230902	1.2371522360476479e-6	100	0	0	0	NA	NA	2.089336933333333	NA	FALSE	FALSE
L1_Imp	FBgn0034763	RYBP	protein_coding	10	UTR3	4.193648365978909	9.9865160796658e-121	3.305465611049071	2.7745048582256755e-4	0	0	100	0	NA	NA	60.830368	RYBP | YAF2	TRUE	TRUE
L1_Imp	FBgn0034789	PIP5K59B	protein_coding	7	UTR3	3.6041951048868106	1.2542108822926478e-62	5.351270386920924	1.4205255976241607e-4	0	0	100	0	NA	NA	29.129025303333332	PIP5K1A | PIP5K1B | PIP5K1C	TRUE	TRUE
L1_Imp	FBgn0034797	nahoda	protein_coding	25	UTR3	1.0675422608912952	4.355955760199281e-12	3.8680174771523914	9.862990427657477e-5	0	0	100	0	NA	NA	46.9248838	NA	FALSE	FALSE
L1_Imp	FBgn0034802	CNBP	protein_coding	59	UTR3	4.945630248732531	1.6458050223388952e-92	3.1728698787211846	4.620944512077601e-28	0	0	100	0	NA	NA	6434.182	CNBP | ZCCHC13	TRUE	TRUE
L1_Imp	FBgn0034860	CG9812	protein_coding	3	UTR3	2.356276119976374	5.0392846403554174e-42	2.286891236002166	0.043426472949491715	0	0	100	0	NA	NA	52.512977766666666	NA	FALSE	FALSE
L1_Imp	FBgn0035001	Slik	protein_coding	32	UTR3:intron	2.588219149650814	1.9747047470799942e-63	4.388972178249957	7.576127160567941e-16	0	0	90.625	9.375	NA	NA	234.24697393333335	SLK | STK10	TRUE	FALSE
L1_Imp	FBgn0035016	CG4612	protein_coding	30	UTR3	4.305806554313546	6.39630034100955e-116	4.890643954838277	8.151755583233778e-10	0	0	100	0	NA	NA	91.6053	NA	FALSE	FALSE
L1_Imp	FBgn0035020	CG13585	protein_coding	31	UTR3	4.297764952576108	1.953259452008737e-107	2.0866537007606127	1.2966424549726543e-9	0	0	100	0	NA	NA	236.956924994	SMIM14	TRUE	TRUE
L1_Imp	FBgn0035023	ITP	protein_coding	12	UTR3	3.2430370114114497	1.891272927686975e-91	3.0101312570399146	1.863117330024554e-10	0	0	100	0	NA	NA	62.17326943333333	NA	FALSE	FALSE
L1_Imp	FBgn0035060	Eps-15	protein_coding	15	UTR3	2.870185570098935	3.5145262744074575e-51	4.167820038926871	0.004766185868502546	0	0	100	0	NA	NA	66.47132366683833	EPS15 | EPS15L1	TRUE	TRUE
L1_Imp	FBgn0035121	Tudor-SN	protein_coding	18	UTR3	1.0116190304533659	5.012787268679719e-12	1.7900390420484378	6.481633476353745e-13	0	0	100	0	NA	NA	279.1628626666667	SND1	FALSE	TRUE
L1_Imp	FBgn0035142	Hipk	protein_coding	33	UTR3	1.7791158647036223	4.0589083492337815e-33	3.863279322173775	9.858881789252178e-4	0	0	100	0	NA	NA	56.911118333333334	HIPK1 | HIPK2 | HIPK3	TRUE	TRUE
L1_Imp	FBgn0035148	CG3402	protein_coding	28	UTR3	5.3379594241722454	1.4466656041821764e-145	3.852969817664426	1.128756403393302e-24	0	0	100	0	NA	NA	183.90966666666665	TAX1BP3	TRUE	FALSE
L1_Imp	FBgn0035246	CG13928	protein_coding	62	UTR3	5.461055352711673	6.135048078725978e-210	5.117071868089351	7.479737211113988e-30	0	0	100	0	NA	NA	154.08733333333333	NA	FALSE	FALSE
L1_Imp	FBgn0035357	MEP-1	protein_coding	4	UTR3	0.6257885605361602	0.005873867303758954	3.14580363221411	0.0375536876056559	0	0	100	0	NA	NA	7.288937206333333	NA	FALSE	FALSE
L1_Imp	FBgn0035390	scramb2	protein_coding	3	UTR3	3.4590620258988007	2.7493647927196284e-47	2.290520545016685	0.03954549620544515	0	0	100	0	NA	NA	23.558352	PLSCR1 | PLSCR2 | PLSCR3 | PLSCR4 | PLSCR5	TRUE	FALSE
L1_Imp	FBgn0035397	CG11486	protein_coding	48	UTR3	3.371440919456112	1.752096165126935e-98	3.9132689648001038	6.600454462136969e-12	0	0	100	0	NA	NA	157.289750440922	PAN3	FALSE	TRUE
L1_Imp	FBgn0035398	Cht7	protein_coding	41	UTR3	1.9231309572569588	1.2158726129205014e-26	1.446909118548597	2.4238022954002652e-8	0	0	100	0	NA	NA	143.203893	CHI3L1 | CHIA | CHIT1	FALSE	FALSE
L1_Imp	FBgn0035400	CG11537	protein_coding	21	UTR3	2.795619597755964	7.4636709472206605e-87	3.39636558565831	5.645771559230623e-8	0	0	100	0	NA	NA	57.383715700107956	MFSD14A | MFSD14B	TRUE	FALSE
L1_Imp	FBgn0035423	eIF1	protein_coding	20	UTR3	5.027294841003503	6.992983189850882e-143	2.711872681236929	2.9896259384418466e-25	0	0	100	0	NA	NA	697.2644533333333	EIF1 | EIF1B	TRUE	FALSE
L1_Imp	FBgn0035424	Larp4B	protein_coding	66	UTR3	3.254320047170495	6.830164260830532e-91	2.562200491860803	2.4132633809509193e-10	0	0	100	0	NA	NA	69.00739496666667	LARP4 | LARP4B	TRUE	TRUE
L1_Imp	FBgn0035481	CG12605	protein_coding	18	UTR3	4.651861016821003	1.217937285904815e-151	4.987750795241677	3.9273712887536225e-4	0	0	100	0	NA	NA	34.6030458	SCRT1 | SCRT2	TRUE	FALSE
L1_Imp	FBgn0035495	CG14989	protein_coding	42	UTR3	5.362621348668886	2.266163380059737e-193	4.424178969255305	1.6417298916318166e-36	0	0	100	0	NA	NA	136.68270457083332	NA	FALSE	FALSE
L1_Imp	FBgn0035499	Chd64	protein_coding	24	UTR3	3.9181804746066495	3.970382450332165e-116	2.697218899847371	1.6183458669518437e-60	0	0	100	0	NA	NA	766.7130786666667	CNN1 | CNN3 | TAGLN | TAGLN2 | TAGLN3	TRUE	FALSE
L1_Imp	FBgn0035505	Teh2	protein_coding	6	UTR3	3.695669364926256	1.5804256654335274e-111	4.651212448945275	1.2741626782902658e-4	0	0	100	0	NA	NA	3.110391	NA	FALSE	FALSE
L1_Imp	FBgn0035526	CG1316	protein_coding	27	UTR3	5.221142055057829	4.451114726424163e-157	5.990581289442838	4.780379266758608e-26	0	0	100	0	NA	NA	226.15975266666666	RBM45	FALSE	FALSE
L1_Imp	FBgn0035533	Cip4	protein_coding	2	UTR3	0.4090482717038086	0.060770049592092604	2.5773948459262828	0.017893282770316703	0	0	100	0	NA	NA	34.033326518715114	FNBP1 | FNBP1L | TRIP10	TRUE	TRUE
L1_Imp	FBgn0035538	DopEcR	protein_coding	18	UTR3:UTR5	3.2787681906517285	8.93486581828842e-97	3.8679703060463657	6.269685216211676e-5	44.44444444444444	0	55.55555555555556	0	NA	NA	62.8143276	NA	FALSE	FALSE
L1_Imp	FBgn0035545	CG12607	protein_coding	34	UTR3	4.5899554841809	3.732638546260273e-130	2.1579130156743043	3.4237974397454866e-22	0	0	100	0	NA	NA	4466.017511466667	NA	FALSE	FALSE
L1_Imp	FBgn0035553	CG13722	protein_coding	46	CDS	3.9315648824423697	1.0891074559648263e-84	2.61307943394504	3.8192964872277905e-6	0	100	0	0	NA	NA	298.0749109	NA	FALSE	FALSE
L1_Imp	FBgn0035558	CG11357	protein_coding	11	UTR3	2.048518217237865	9.654411931946851e-37	4.596573752866339	2.926555638974481e-8	0	0	100	0	NA	NA	42.69187123333333	NA	FALSE	FALSE
L1_Imp	FBgn0035582	CG13705	protein_coding	7	UTR3	0.15809339021958188	1	1.5147198717059471	0.008195933738122897	0	0	100	0	NA	NA	17.01996666666667	NA	FALSE	FALSE
L1_Imp	FBgn0035583	CG13704	protein_coding	1	UTR3	2.4972072092714157	1.529357242066322e-42	3.5952353579900387	0.013921724454468829	0	0	100	0	NA	NA	58.85765933333334	NA	FALSE	FALSE
L1_Imp	FBgn0035600	Cyt-c1	protein_coding	16	UTR3	3.3237094198451276	1.3865865461572006e-116	1.7582342798217416	2.156911575408402e-23	0	0	100	0	NA	NA	278.67043386666666	CYC1	TRUE	TRUE
L1_Imp	FBgn0035601	Uev1A	protein_coding	27	UTR3	3.5466283726239016	1.2580292820652278e-94	3.766806647157922	2.116899384025803e-8	0	0	100	0	NA	NA	125.76066246666666	TMEM189-UBE2V1 | UBE2V1 | UBE2V2	TRUE	TRUE
L1_Imp	FBgn0035607	CG4835	protein_coding	12	CDS	3.770175843712046	2.313423789246752e-88	3.8856122663163455	0.010012855790374873	0	100	0	0	NA	NA	37.96123333333333	NA	FALSE	FALSE
L1_Imp	FBgn0035622	TM9SF3	protein_coding	15	UTR3	3.0825674427003666	2.7042921951202017e-48	1.3663017744304162	5.91568777523209e-5	0	0	100	0	NA	NA	27.462466666666668	TM9SF3	TRUE	FALSE
L1_Imp	FBgn0035688	fmt	protein_coding	11	UTR3	3.1807872594658044	3.0597159259975915e-87	3.9100353736599853	0.009076700137220808	0	0	100	0	NA	NA	27.767383999999996	PPP6R1 | PPP6R2 | PPP6R3	FALSE	FALSE
L1_Imp	FBgn0035710	SP1173	protein_coding	3	UTR3	0.5808855223351477	0.0012836565960887576	3.4707003210171656	1.539051731614813e-4	0	0	100	0	NA	NA	27.47657516711311	NA	FALSE	FALSE
L1_Imp	FBgn0035720	CG10077	protein_coding	11	UTR3	1.0002156930640944	7.234321691769395e-11	3.1653704462845464	0.003633863331051936	0	0	100	0	NA	NA	37.85710146666667	DDX17 | DDX5	FALSE	TRUE
L1_Imp	FBgn0035756	unc-13-4A	protein_coding	17	UTR3	3.412822647901597	3.5641688769444395e-107	4.528183047393359	1.5720905498878236e-4	0	0	100	0	NA	NA	25.08107324	BAIAP3 | UNC13D	TRUE	FALSE
L1_Imp	FBgn0035772	Sh3beta	protein_coding	39	UTR3:CDS	4.580420534308642	1.894858214309004e-169	3.1967422034721227	7.693719223983458e-33	0	2.564102564102564	97.43589743589743	0	NA	NA	647.9259609333333	SH3BGR | SH3BGRL | SH3BGRL2	TRUE	TRUE
L1_Imp	FBgn0035793	CG7546	protein_coding	2	UTR3	1.345283636020274	1.9958112513792986e-16	3.3272181104025256	0.02323879400029721	0	0	100	0	NA	NA	12.768930232534085	BAG6	FALSE	FALSE
L1_Imp	FBgn0035813	CG8492	protein_coding	13	CDS	4.248145766387865	8.085701307689543e-86	3.58952918966427	0.009392690698080705	0	100	0	0	NA	NA	36.67093333333333	NA	FALSE	FALSE
L1_Imp	FBgn0035844	CG13676	protein_coding	2	UTR3	0.5439982228121415	0.03554018016928338	3.2899077439593025	0.032667687051737476	0	0	100	0	NA	NA	24.602122666666666	NA	FALSE	FALSE
L1_Imp	FBgn0035845	CG13675	protein_coding	31	UTR3	5.591128722736789	7.588183745181748e-189	3.525825691858689	5.226297743944918e-26	0	0	100	0	NA	NA	275.327944	NA	FALSE	FALSE
L1_Imp	FBgn0035871	BI-1	protein_coding	3	UTR3	1.767623263037805	7.825410933421485e-14	2.698607564056461	0.006798418012121046	0	0	100	0	NA	NA	10.329584666666666	TMBIM6	TRUE	FALSE
L1_Imp	FBgn0035896	CG6983	protein_coding	10	UTR3	3.5092116769775075	2.4689134185866283e-69	3.859264653193176	0.0033852331801794444	0	0	100	0	NA	NA	40.8799942	C20orf27	FALSE	FALSE
L1_Imp	FBgn0035909	ergic53	protein_coding	35	UTR3	3.2122245116513275	2.2463642202944482e-70	1.901774720029801	3.2756545476445144e-8	0	0	100	0	NA	NA	122.89634733333332	LMAN1	TRUE	TRUE
L1_Imp	FBgn0035914	CG6282	protein_coding	2	UTR3	3.373232699778703	5.58558708107902e-51	3.078818634727341	0.041333548323962604	0	0	100	0	NA	NA	13.821369446666667	NA	FALSE	FALSE
L1_Imp	FBgn0035917	Zasp66	protein_coding	14	UTR3	1.8443670508785202	8.922051532470385e-22	1.4094477101486524	3.289063070331937e-10	0	0	100	0	NA	NA	469.2798067666667	NA	FALSE	FALSE
L1_Imp	FBgn0035936	Tsp66E	protein_coding	36	UTR3	2.9147099788760436	4.293403755781201e-58	3.3738091860105204	1.8416820584855253e-49	0	0	100	0	NA	NA	195.7055066106933	CD82	TRUE	TRUE
L1_Imp	FBgn0035989	Tat	protein_coding	35	UTR3	3.5041963923367576	1.152129319238221e-119	3.6679759877124987	0.0035587286067302686	0	0	100	0	NA	NA	127.46179388666667	ATAT1	FALSE	FALSE
L1_Imp	FBgn0036004	Jarid2	protein_coding	4	UTR3	1.8241350087728392	3.82425193348216e-26	2.3371468961563724	0.039292518114096515	0	0	100	0	NA	NA	6.315886666666667	JARID2	TRUE	TRUE
L1_Imp	FBgn0036008	CG3408	protein_coding	31	UTR3	5.458922340957954	9.090408730025198e-165	4.163940451180442	1.5330326678410892e-10	0	0	100	0	NA	NA	121.86078565733334	LRRC59	TRUE	FALSE
L1_Imp	FBgn0036030	CG6767	protein_coding	73	UTR3:CDS	4.164460940462807	5.11518918775983e-108	3.6546092647690136	7.26211314830597e-46	0	4.10958904109589	95.8904109589041	0	NA	NA	600.1610300894297	PRPS1 | PRPS1L1 | PRPS2	TRUE	TRUE
L1_Imp	FBgn0036032	CG16711	protein_coding	4	UTR3	3.187508129837033	2.0768915090196866e-61	2.7516857345128454	0.016399048001745103	0	0	100	0	NA	NA	15.273366666666666	NA	FALSE	FALSE
L1_Imp	FBgn0036043	CG8177	protein_coding	13	UTR3	1.2296435785471926	1.3351901514646194e-13	5.135041933234071	6.031675558404704e-4	0	0	100	0	NA	NA	27.042820180216488	SLC4A1 | SLC4A2 | SLC4A3 | SLC4A8	TRUE	TRUE
L1_Imp	FBgn0036058	CG6707	protein_coding	29	UTR3	4.591189095850789	2.8897983651051234e-142	4.695215125793133	6.950264284563376e-7	0	0	100	0	NA	NA	125.51539666666666	PIP4P1 | PIP4P2	TRUE	FALSE
L1_Imp	FBgn0036059	nudE	protein_coding	2	UTR5	3.145605015166125	4.814108521404415e-47	1.9444810960590946	0.04965452096482996	100	0	0	0	NA	NA	35.22981897886463	NDE1 | NDEL1	TRUE	TRUE
L1_Imp	FBgn0036099	CG11811	protein_coding	21	UTR3	4.747077533284195	3.6757805267735634e-138	3.35023660260057	1.8372642180590736e-21	0	0	100	0	NA	NA	126.13396666666667	GUK1	FALSE	TRUE
L1_Imp	FBgn0036111	Aps	protein_coding	20	UTR3:UTR5	3.768322115320883	8.336237512742322e-130	3.2047217844160456	1.4515071735613013e-10	15	0	85	0	NA	NA	182.44848426666667	NUDT10 | NUDT11 | NUDT3 | NUDT4 | NUDT4B	TRUE	TRUE
L1_Imp	FBgn0036134	FoxK	protein_coding	39	UTR3:CDS	4.09237380809645	2.27355257850952e-108	4.844170722376852	3.272433582568863e-13	0	17.94871794871795	82.05128205128204	0	NA	NA	93.0675207215253	FOXK1 | FOXK2	TRUE	TRUE
L1_Imp	FBgn0036152	CG6175	protein_coding	16	UTR5	2.954197629535027	5.768907042136705e-71	4.0092395442699225	7.722647616896606e-4	100	0	0	0	NA	NA	28.737056274053334	NA	FALSE	FALSE
L1_Imp	FBgn0036165	chrb	protein_coding	118	UTR5:UTR3	4.02072863010482	3.95846628053441e-153	4.299897387164962	4.045385415885183e-18	16.101694915254235	0	83.89830508474576	0	NA	NA	191.88523223333334	DDIT4 | DDIT4L	TRUE	FALSE
L1_Imp	FBgn0036202	CG6024	protein_coding	89	UTR3	4.665571279403594	3.015944017280766e-187	4.3895092782988625	5.729852302674726e-19	0	0	100	0	NA	NA	123.27747799333333	NA	FALSE	FALSE
L1_Imp	FBgn0036271	Pbgs	protein_coding	5	UTR3	3.675655432825884	1.6048742459947332e-64	2.0412349473666116	0.022955524759357353	0	0	100	0	NA	NA	38.12627333333333	ALAD	FALSE	FALSE
L1_Imp	FBgn0036272	Sms	protein_coding	18	UTR3	3.0473840693665353	4.34299719905533e-57	1.5125396494314562	4.4752161092320494e-5	0	0	100	0	NA	NA	71.95339386666667	SMS	FALSE	TRUE
L1_Imp	FBgn0036316	CG10960	protein_coding	2	UTR3	1.0666638438490486	5.496717496248478e-11	3.1043925741801544	0.035729438389553135	0	0	100	0	NA	NA	19.948707466666665	SLC2A6 | SLC2A8	FALSE	FALSE
L1_Imp	FBgn0036318	Wbp2	protein_coding	7	UTR3	3.201596459139927	3.9198681693383174e-66	1.7129395537089969	1.5932169602247896e-6	0	0	100	0	NA	NA	86.48436366666667	WBP2	TRUE	FALSE
L1_Imp	FBgn0036321	CG14120	protein_coding	28	CDS	3.673785538239895	1.7254689208445568e-87	2.61443028795813	3.516240028909313e-9	0	100	0	0	NA	NA	70.68873333333333	NA	FALSE	FALSE
L1_Imp	FBgn0036374	Spt20	protein_coding	3	CDS	2.3830264036061863	1.9905279129539096e-40	3.7575208560831515	0.013358964551014877	0	100	0	0	NA	NA	8.595187866666667	SUPT20H	TRUE	FALSE
L1_Imp	FBgn0036389	ssp2	protein_coding	6	UTR3	2.493826732240545	1.735120402655359e-45	1.6606210467921307	0.019799413043443875	0	0	100	0	NA	NA	15.8239	NA	FALSE	FALSE
L1_Imp	FBgn0036451	CG9425	protein_coding	8	UTR3	2.7623444537384763	5.247737790283457e-72	3.5928395344306185	2.594879918028087e-8	0	0	100	0	NA	NA	26.871524366666666	HELZ	TRUE	TRUE
L1_Imp	FBgn0036494	Toll-6	protein_coding	10	UTR3	4.540449005526666	5.53660239181885e-108	3.8159550401960094	0.012731563310339927	0	0	100	0	NA	NA	16.475733333333334	NA	FALSE	FALSE
L1_Imp	FBgn0036501	CG7272	protein_coding	2	UTR3	1.5488219500448535	4.328090446272584e-9	3.3745947004608055	0.020234495172055215	0	0	100	0	NA	NA	11.223027666666667	NA	FALSE	FALSE
L1_Imp	FBgn0036516	CG7656	protein_coding	2	UTR3	3.0860495907094028	7.072171624410647e-50	3.5245628443867254	0.015278834049292431	0	0	100	0	NA	NA	26.350404400000002	CDC34 | UBE2R2	TRUE	TRUE
L1_Imp	FBgn0036518	RhoGAP71E	protein_coding	9	UTR3	1.462779756476219	1.5964722023907936e-18	3.345848347781733	0.001636668064185605	0	0	100	0	NA	NA	35.7564363748569	NA	FALSE	FALSE
L1_Imp	FBgn0036534	DCP2	protein_coding	59	UTR3:UTR5	4.004422686278173	4.300510983108031e-148	4.408908844307523	1.8953310876587272e-27	6.779661016949152	0	93.22033898305084	0	NA	NA	103.64988553782644	DCP2	TRUE	TRUE
L1_Imp	FBgn0036538	CG15715	protein_coding	31	UTR3	4.63711039051291	3.225083149747193e-128	3.508489316868174	1.0818108730994937e-8	0	0	100	0	NA	NA	164.646351	ZNF706	TRUE	FALSE
L1_Imp	FBgn0036544	sff	protein_coding	19	UTR3	3.428634279404519	1.030163454489429e-93	4.33778025961091	0.0015847840468813186	0	0	100	0	NA	NA	27.679349845766666	BRSK1 | BRSK2	TRUE	TRUE
L1_Imp	FBgn0036556	CG5830	protein_coding	13	UTR3	2.2069362326592254	2.9943952750012316e-42	4.101693119541729	1.3931566444403505e-4	0	0	100	0	NA	NA	34.555944333713775	CTDSP1 | CTDSP2 | CTDSPL	TRUE	TRUE
L1_Imp	FBgn0036576	CG5151	protein_coding	8	UTR5	0.9439383263223409	8.219070619357621e-11	1.0704806067322952	0.049215412436095986	100	0	0	0	NA	NA	33.843445233333334	NA	FALSE	FALSE
L1_Imp	FBgn0036612	CG4998	protein_coding	6	UTR3	1.0081484500617612	1.4432136019283916e-8	1.0490545937486362	0.0036889280937999367	0	0	100	0	NA	NA	8.931762900234208	NA	FALSE	FALSE
L1_Imp	FBgn0036621	roq	protein_coding	40	UTR3:CDS	3.4436839523424636	1.3347110534319907e-92	3.9091905544969068	4.231960684737582e-12	0	47.5	52.5	0	NA	NA	65.95291356666667	RC3H1 | RC3H2	TRUE	TRUE
L1_Imp	FBgn0036623	Agpat3	protein_coding	5	UTR3	1.5266141721729904	4.634063419781483e-16	1.6222589915068826	0.03010210707445698	0	0	100	0	NA	NA	36.75481202227667	AGPAT3 | AGPAT4	TRUE	TRUE
L1_Imp	FBgn0036661	CG9705	protein_coding	33	UTR3	5.2517623851656	4.0871503387678274e-156	3.797363898306504	3.123092693832057e-28	0	0	100	0	NA	NA	427.202896	CARHSP1 | CSDC2	TRUE	FALSE
L1_Imp	FBgn0036717	CG13731	protein_coding	22	UTR3:CDS:UTR5	3.765293205786566	8.442358607720075e-37	2.1135902513874276	7.371640514993715e-6	27.27272727272727	13.636363636363635	59.09090909090909	0	NA	NA	3398.385456666667	NA	FALSE	FALSE
L1_Imp	FBgn0036725	CG18265	protein_coding	13	UTR3	3.684951384600406	6.084755324387707e-93	4.749526365112046	1.1233424799754928e-5	0	0	100	0	NA	NA	24.0612655	NA	FALSE	FALSE
L1_Imp	FBgn0036726	QIL1	protein_coding	5	UTR5	2.8167160368206936	9.733479010408619e-40	2.1512276630320795	1.5548720333802616e-4	100	0	0	0	NA	NA	64.26663333333333	NA	FALSE	FALSE
L1_Imp	FBgn0036734	CG7564	protein_coding	28	UTR3	4.076322449380118	2.083080902679755e-118	3.511553225875765	7.357513418858158e-13	0	0	100	0	NA	NA	56.70955	LUC7L | LUC7L2	FALSE	TRUE
L1_Imp	FBgn0036735	Edc3	protein_coding	21	UTR3	4.192995112916937	2.2826765101181303e-119	4.191415926279469	0.001968965874932037	0	0	100	0	NA	NA	59.893671	EDC3	FALSE	TRUE
L1_Imp	FBgn0036746	Crtc	protein_coding	36	UTR3	3.733577656015847	6.578239766348738e-101	4.946388053518068	9.108440497038524e-7	0	0	100	0	NA	NA	42.2854538	CRTC1 | CRTC2 | CRTC3	TRUE	TRUE
L1_Imp	FBgn0036760	CG5567	protein_coding	15	UTR3	3.9859977356099114	1.847081614451382e-88	3.254206683111867	1.3804575352259891e-5	0	0	100	0	NA	NA	52.266826333333334	PDXP | PGP	TRUE	FALSE
L1_Imp	FBgn0036816	Indy	protein_coding	11	UTR3	0.8968950682564842	4.9391479581715526e-8	2.767856107962905	0.0023241725469348887	0	0	100	0	NA	NA	38.41051033262643	SLC13A1 | SLC13A2 | SLC13A3 | SLC13A4 | SLC13A5	TRUE	FALSE
L1_Imp	FBgn0036862	Gbs-76A	protein_coding	13	UTR3:UTR5	2.984431644657634	5.618777181657521e-67	2.5979049361039332	1.319262063496142e-4	46.15384615384615	0	53.84615384615385	0	NA	NA	39.87878343333333	PPP1R3D	TRUE	FALSE
L1_Imp	FBgn0036890	CG9368	protein_coding	2	UTR3	4.368293805831873	1.44582015482333e-57	4.1044276512983835	0.008779287067221106	0	0	100	0	NA	NA	24.58099285275	NA	FALSE	FALSE
L1_Imp	FBgn0036921	RhoGDI	protein_coding	57	UTR3	4.369119469242875	4.2118688814014176e-189	3.9467566700350223	2.3457286085579223e-35	0	0	100	0	NA	NA	452.96993353333335	ARHGDIA | ARHGDIB | ARHGDIG	TRUE	FALSE
L1_Imp	FBgn0036945	Ssk	protein_coding	8	UTR3	3.03281449748614	1.9973522489217305e-66	1.6959675740162095	8.898154780810619e-5	0	0	100	0	NA	NA	62.75817050676666	NA	FALSE	FALSE
L1_Imp	FBgn0036951	CG7017	protein_coding	4	UTR3	0.7331823100618494	2.2668293416188806e-4	2.1739200661422395	0.022909822152928437	0	0	100	0	NA	NA	21.247958666666666	NA	FALSE	FALSE
L1_Imp	FBgn0036967	SCCRO4	protein_coding	14	UTR3	2.897149610207221	3.9213455804746716e-56	4.225268814326931	4.929634481141608e-4	0	0	100	0	NA	NA	55.76961216666667	DCUN1D4 | DCUN1D5	TRUE	TRUE
L1_Imp	FBgn0036974	eRF1	protein_coding	10	UTR3	1.928873878934827	1.8143977116748223e-24	1.4656416720264867	0.00859398805925078	0	0	100	0	NA	NA	54.09431958468224	ETF1	TRUE	TRUE
L1_Imp	FBgn0036985	zye	protein_coding	31	CDS	2.778539340031805	3.140484222611312e-75	3.669625255889148	1.3288341758106202e-14	0	100	0	0	NA	NA	160.96010733333333	NA	FALSE	FALSE
L1_Imp	FBgn0037007	CG5059	protein_coding	10	UTR3	2.369719396444541	4.0211324516656346e-32	3.5394180164189635	0.006853106747419203	0	0	100	0	NA	NA	63.57471076646567	NA	FALSE	FALSE
L1_Imp	FBgn0037015	cmpy	protein_coding	1	UTR3	2.844661279162608	2.9353624721581625e-35	3.884387458022991	0.010608577889350303	0	0	100	0	NA	NA	14.8578416512064	NA	FALSE	FALSE
L1_Imp	FBgn0037020	Pex14	protein_coding	2	UTR3	3.110615519965012	5.484145942203309e-31	2.3540270077173253	0.03939818094775559	0	0	100	0	NA	NA	22.5824	PEX14	TRUE	TRUE
L1_Imp	FBgn0037057	CG10512	protein_coding	2	UTR3	1.7382266269689797	4.171342265170517e-21	3.9764634547598923	0.013255372532460102	0	0	100	0	NA	NA	15.761332333333334	NA	FALSE	FALSE
L1_Imp	FBgn0037069	Cpr78Cc	protein_coding	9	UTR3	1.8685619195616927	3.2591946489478593e-21	1.9672167469581643	3.4765154319182375e-5	0	0	100	0	NA	NA	59.25275666666667	NA	FALSE	FALSE
L1_Imp	FBgn0037092	M6	protein_coding	13	UTR3	3.3388891806349092	6.200885099736023e-77	2.051416049358089	1.4003571425839011e-4	0	0	100	0	NA	NA	41.95757236666667	GPM6A | GPM6B | PLP1	TRUE	TRUE
L1_Imp	FBgn0037127	CG14566	protein_coding	3	UTR3	3.4792180671775705	1.4515506394846482e-22	2.607892623266345	0.018804421648218616	0	0	100	0	NA	NA	20.711935333333333	NA	FALSE	FALSE
L1_Imp	FBgn0037138	P5CDh1	protein_coding	32	UTR3	3.786848897839325	1.609683495352618e-116	3.8563191106383625	1.3276286119379243e-14	0	0	100	0	NA	NA	101.46748750041223	ALDH4A1	FALSE	FALSE
L1_Imp	FBgn0037153	olf413	protein_coding	41	UTR3	2.234731857310993	1.6852117686217883e-51	5.175449524034921	5.398774449829123e-7	0	0	100	0	NA	NA	39.2590402	MOXD1	TRUE	FALSE
L1_Imp	FBgn0037182	ArfGAP3	protein_coding	4	UTR3	2.295795237865337	2.4792852800957138e-33	3.111885583725916	0.021019216757973504	0	0	100	0	NA	NA	27.350007666666666	ARFGAP2 | ARFGAP3	TRUE	FALSE
L1_Imp	FBgn0037218	aux	protein_coding	10	UTR3	2.3647759510701616	2.534206223352108e-47	3.9417210739750344	4.765022538723902e-6	0	0	100	0	NA	NA	22.965081864000002	DNAJC6 | GAK	TRUE	TRUE
L1_Imp	FBgn0037248	srl	protein_coding	19	UTR3	2.624104197481598	2.6529608708167247e-60	3.003547353669399	2.376176259056089e-4	0	0	100	0	NA	NA	43.326216	PPARGC1A	FALSE	FALSE
L1_Imp	FBgn0037323	CG2663	protein_coding	4	UTR3	1.807148305988233	2.1424192690838536e-15	3.0019756625032423	0.0016126937974378602	0	0	100	0	NA	NA	10.358407	NA	FALSE	FALSE
L1_Imp	FBgn0037336	CG2519	protein_coding	57	UTR3	3.8917172590930376	2.099224634144736e-141	4.518898960991869	1.737945915525174e-4	0	0	100	0	NA	NA	55.903886089651024	NA	FALSE	FALSE
L1_Imp	FBgn0037358	elm	protein_coding	8	UTR3	3.5437126619217225	6.724924271816759e-96	3.3978831216536056	0.00938070818427885	0	0	100	0	NA	NA	81.624194	CHP1 | CHP2	TRUE	FALSE
L1_Imp	FBgn0037363	Atg17	protein_coding	21	UTR3	3.2854532965587073	2.6519886046083384e-100	3.014610309550057	8.477473814389931e-7	0	0	100	0	NA	NA	24.079449633333333	RB1CC1	TRUE	TRUE
L1_Imp	FBgn0037374	jagn	protein_coding	38	UTR3	4.988020847166643	2.9916797431110343e-219	3.0318358188850967	6.703910734701812e-52	0	0	100	0	NA	NA	417.43016600000004	JAGN1	TRUE	FALSE
L1_Imp	FBgn0037414	Osi7	protein_coding	82	UTR3	4.372295189463701	3.6844673927440995e-34	3.0862076458097305	1.0032840342766336e-18	0	0	100	0	NA	NA	13771.353333333333	NA	FALSE	FALSE
L1_Imp	FBgn0037416	Osi9	protein_coding	17	UTR3	3.3716829964883526	1.263068328135292e-43	3.205654077252559	0.005218308046592016	0	0	100	0	NA	NA	961.3461933333333	NA	FALSE	FALSE
L1_Imp	FBgn0037445	CG9727	protein_coding	35	UTR3	4.312741965461008	1.482478359366053e-182	3.613440948638982	6.208041816942169e-22	0	0	100	0	NA	NA	50.257909999999995	RFX5 | RFX7	TRUE	TRUE
L1_Imp	FBgn0037468	CG1943	protein_coding	12	UTR3	3.3963960590930595	3.056502826776259e-94	3.846713167968364	8.082716482436801e-4	0	0	100	0	NA	NA	131.40119604199998	NA	FALSE	FALSE
L1_Imp	FBgn0037482	CG10055	protein_coding	4	UTR3	3.4531015556879634	7.274618336073472e-39	5.485338646332973	1.2690348554912355e-4	0	0	100	0	NA	NA	14.191303333333334	SHQ1	TRUE	TRUE
L1_Imp	FBgn0037525	CG17816	protein_coding	131	UTR3	3.993453543038405	3.537324903958457e-163	4.544361724153228	7.273476953757447e-27	0	0	100	0	NA	NA	473.64325743333336	NA	FALSE	FALSE
L1_Imp	FBgn0037534	ELOVL	protein_coding	37	UTR3	3.5485760196027956	6.992549550443237e-109	2.0580445578633206	5.204180832497183e-25	0	0	100	0	NA	NA	911.1633566666667	ELOVL1 | ELOVL7	TRUE	TRUE
L1_Imp	FBgn0037551	Arl8	protein_coding	24	UTR3	4.779052568944091	1.581682419688819e-122	3.5252752857483687	3.054422279052312e-20	0	0	100	0	NA	NA	126.74862143333333	ARL8A | ARL8B	TRUE	TRUE
L1_Imp	FBgn0037607	CG8036	protein_coding	18	CDS:UTR3	1.8402970301804844	1.0693155263764554e-29	1.1333772624098257	2.730954160244245e-6	0	5.555555555555555	94.44444444444444	0	NA	NA	55.26241766666667	TKT | TKTL1 | TKTL2	FALSE	FALSE
L1_Imp	FBgn0037614	TMEM216	protein_coding	23	UTR3	4.053425792051299	2.0953957629678645e-137	4.486175083015314	1.7633462318466498e-10	0	0	100	0	NA	NA	44.5343556	TMEM216 | TMEM80	TRUE	FALSE
L1_Imp	FBgn0037615	CG11760	protein_coding	20	UTR3	4.668861182675637	1.2971420155575673e-140	4.486175083015314	1.7633462318466498e-10	0	0	100	0	NA	NA	67.88026666666667	TMEM216 | TMEM80	TRUE	FALSE
L1_Imp	FBgn0037625	CG11768	protein_coding	11	UTR5	3.327031117751789	6.464381291243719e-73	3.6677858318439327	0.001300410300324524	100	0	0	0	NA	NA	32.19699457	NA	FALSE	FALSE
L1_Imp	FBgn0037632	CCT7	protein_coding	6	UTR3	1.9318871858321727	1.4275771400942803e-32	2.690434566789058	0.003301343842578648	0	0	100	0	NA	NA	34.53748793333334	CCT7	FALSE	FALSE
L1_Imp	FBgn0037643	ScsbetaA	protein_coding	18	UTR3	2.740051003646724	1.0607773004886951e-75	1.9004733794336823	2.099371987412986e-11	0	0	100	0	NA	NA	378.2899089333333	SUCLA2	TRUE	FALSE
L1_Imp	FBgn0037671	ATP6AP2	protein_coding	3	UTR3	0.8988146099402937	7.528290237418877e-8	2.336311769004888	0.004960952905219982	0	0	100	0	NA	NA	33.265822666666665	ATP6AP2	TRUE	TRUE
L1_Imp	FBgn0037697	GstZ2	protein_coding	80	UTR3	5.765931189751234	9.893780752285799e-228	5.675323273589604	5.5303149033324436e-36	0	0	100	0	NA	NA	216.21829173333333	GSTZ1	FALSE	FALSE
L1_Imp	FBgn0037702	CG8176	protein_coding	3	CDS	1.717545521650312	3.701607080798073e-24	2.536617457287372	0.020325695121556984	0	100	0	0	NA	NA	43.49981111333333	FCHO1 | FCHO2 | SGIP1	TRUE	TRUE
L1_Imp	FBgn0037705	mura	protein_coding	40	UTR3:CDS	3.5948816160889336	9.387330469505073e-93	4.036525975958662	6.87989247965837e-12	0	37.5	62.5	0	NA	NA	94.49197733333334	RNF38	TRUE	TRUE
L1_Imp	FBgn0037728	p23	protein_coding	7	UTR3	4.159294305654619	1.4327846975411e-95	2.221158540499956	7.654941672185892e-13	0	0	100	0	NA	NA	316.866564	PTGES3 | PTGES3L	TRUE	TRUE
L1_Imp	FBgn0037754	CG8500	protein_coding	9	UTR3	4.266136285734813	8.496856909883255e-93	3.7935006957775252	0.0011140547092694387	0	0	100	0	NA	NA	34.19085151870744	DIRAS1 | DIRAS2	TRUE	FALSE
L1_Imp	FBgn0037758	CG9467	protein_coding	15	UTR3	3.4182878824982676	9.416474310515078e-70	4.202934625817614	0.004136158041097563	0	0	100	0	NA	NA	23.016463333333334	KCTD3 | SHKBP1	TRUE	TRUE
L1_Imp	FBgn0037796	CG12814	protein_coding	49	UTR3:CDS	3.7081646289950987	1.2284551105120664e-133	3.1401642893713393	1.3772574502189645e-19	0	6.122448979591836	93.87755102040816	0	NA	NA	671.9972851263667	NA	FALSE	FALSE
L1_Imp	FBgn0037807	CG6293	protein_coding	16	UTR3	4.378766472265687	2.930967202892356e-138	1.8975036564813021	2.5692601994239088e-11	0	0	100	0	NA	NA	64.33271153333334	SLC23A1 | SLC23A2	TRUE	FALSE
L1_Imp	FBgn0037849	CG4596	protein_coding	10	UTR3	5.7390407757683555	1.2009925070905464e-88	4.52066839219801	0.0023555827091783703	0	0	100	0	NA	NA	37.2147	TMEM169	TRUE	FALSE
L1_Imp	FBgn0037874	Tctp	protein_coding	7	UTR3	3.2447723384026035	2.0379459597081775e-81	1.0624110783698044	3.105811573152433e-5	0	0	100	0	NA	NA	985.0003333333334	NHSL2 | TPT1	TRUE	TRUE
L1_Imp	FBgn0037875	ZnT86D	protein_coding	7	UTR3	2.947947321428288	1.610038990954961e-58	3.3830606672663266	0.0070055703253146615	0	0	100	0	NA	NA	32.26715	SLC30A7	TRUE	TRUE
L1_Imp	FBgn0037912	sea	protein_coding	4	UTR3	2.2328429646299366	1.0779870871476767e-45	3.7760691425179522	7.286789419737914e-4	0	0	100	0	NA	NA	104.43884229660334	SLC25A1	TRUE	FALSE
L1_Imp	FBgn0037913	fabp	protein_coding	4	UTR3	2.2328429646299366	1.0235909882434067e-45	3.7760691425179522	7.286789419737914e-4	0	0	100	0	NA	NA	220.12668499999998	FABP12 | FABP3 | FABP4 | FABP5 | FABP7 | FABP9 | PMP2	TRUE	TRUE
L1_Imp	FBgn0038100	Paip2	protein_coding	13	UTR3	3.6098877822524336	1.191769602624699e-103	3.622249425733212	7.623228064418034e-5	0	0	100	0	NA	NA	109.523724	PAIP2 | PAIP2B	TRUE	FALSE
L1_Imp	FBgn0038147	CCHa2	protein_coding	11	UTR3:CDS	3.801984582000079	1.670099108233148e-96	2.420521528891778	3.539148662742809e-12	0	18.181818181818183	81.81818181818183	0	NA	NA	92.82910053333333	NA	FALSE	FALSE
L1_Imp	FBgn0038156	side-IV	protein_coding	7	UTR3	2.4838956031676567	8.322186105986852e-43	4.439280153283304	0.002871142755366926	0	0	100	0	NA	NA	14.465801202909999	NA	FALSE	FALSE
L1_Imp	FBgn0038181	CG9297	protein_coding	46	UTR3	3.5729136244488298	2.7389808587650776e-85	2.276486382332284	1.8132791519952495e-25	0	0	100	0	NA	NA	341.9523206741283	SRL	FALSE	TRUE
L1_Imp	FBgn0038197	foxo	protein_coding	3	UTR3	0.009460337841100796	1	4.2363268005168075	0.002957705678848601	0	0	100	0	NA	NA	28.209024236022238	FOXO1 | FOXO3 | FOXO4 | FOXO6	TRUE	TRUE
L1_Imp	FBgn0038243	CG8066	protein_coding	2	UTR3	3.794236859517628	1.8419610666451085e-27	4.0568650737033956	0.010426141988621998	0	0	100	0	NA	NA	15.861799999999999	NA	FALSE	FALSE
L1_Imp	FBgn0038282	dpr9	protein_coding	29	UTR3	3.6026685787327137	9.757759006288412e-118	4.595314587718629	2.48257138382138e-5	0	0	100	0	NA	NA	37.46449713333333	NA	FALSE	FALSE
L1_Imp	FBgn0038294	Mf	protein_coding	42	UTR3:intron	3.960317212924642	4.857329801671898e-81	3.8937719424908197	5.0229894082322865e-14	0	0	88.09523809523809	11.904761904761903	NA	NA	8777.189492861651	NA	FALSE	FALSE
L1_Imp	FBgn0038339	CG6118	protein_coding	5	UTR3	0.33279782781542433	1	1.3328217586904925	3.700752050548954e-4	0	0	100	0	NA	NA	23.654971733333333	NA	FALSE	FALSE
L1_Imp	FBgn0038353	CG5399	protein_coding	6	UTR3	0.6496964520471957	9.186910190782839e-4	1.3102646457584566	0.02783356727827325	0	0	100	0	NA	NA	44.57675666666667	NA	FALSE	FALSE
L1_Imp	FBgn0038421	CG17931	protein_coding	19	UTR3	3.8973072260324897	2.864696951222279e-85	4.5203105430282005	2.8168929199734204e-5	0	0	100	0	NA	NA	418.211165	SERF2	FALSE	FALSE
L1_Imp	FBgn0038492	Mur89F	protein_coding	42	CDS	2.0458535297482547	5.324775247985198e-18	3.0996560646350373	3.5079609068506043e-4	0	100	0	0	NA	NA	96.4288032	NA	FALSE	FALSE
L1_Imp	FBgn0038515	CG5823	protein_coding	2	UTR3:CDS	2.991651795195975	2.9355031559826324e-43	3.6267780266611878	0.012355716808771311	0	50	50	0	NA	NA	22.32603333333333	UBE2J2	FALSE	FALSE
L1_Imp	FBgn0038535	alt	protein_coding	12	UTR3:CDS	2.892410195937363	1.4813538832796223e-62	3.4136820074690926	1.3788378265796464e-8	0	50	50	0	NA	NA	70.52050276666667	NA	FALSE	FALSE
L1_Imp	FBgn0038545	pasi1	protein_coding	3	UTR3	3.998295328913181	1.1655775550393546e-50	2.686145203447841	0.013005094928975064	0	0	100	0	NA	NA	48.64774	NA	FALSE	FALSE
L1_Imp	FBgn0038641	ChT	protein_coding	7	UTR3	4.09659837967048	7.4752162458655885e-87	3.122120862542837	0.012780901968438996	0	0	100	0	NA	NA	28.8687264	SLC5A7	FALSE	FALSE
L1_Imp	FBgn0038646	CG7715	protein_coding	6	UTR3	0.5775235448079052	0.02076402547955616	2.8325991778762676	2.425731766455383e-9	0	0	100	0	NA	NA	5.025316666666667	NA	FALSE	FALSE
L1_Imp	FBgn0038659	EndoA	protein_coding	28	UTR3	3.869844016586279	3.8433360245253e-91	4.216167634092013	8.317954445428842e-10	0	0	100	0	NA	NA	115.99443639724333	SH3GL1 | SH3GL2 | SH3GL3	TRUE	TRUE
L1_Imp	FBgn0038662	Mpc1	protein_coding	3	UTR3	2.4914484630363543	4.801980677491787e-44	1.6036071325113588	0.02855492464485726	0	0	100	0	NA	NA	86.31518866666667	MPC1	FALSE	TRUE
L1_Imp	FBgn0038676	CG6026	protein_coding	32	CDS:UTR3	3.1556175208089488	4.048434564951915e-12	3.1597203688113376	7.573689603544586e-14	0	65.625	34.375	0	NA	NA	128.26066973333334	NA	FALSE	FALSE
L1_Imp	FBgn0038720	CG6231	protein_coding	8	UTR5	1.785007379413747	1.2172653957698644e-29	1.2444375912703196	0.007756681994473722	100	0	0	0	NA	NA	35.62522033333333	NA	FALSE	FALSE
L1_Imp	FBgn0038745	CG4538	protein_coding	20	UTR3:CDS	3.1921041399130656	1.1986555409804589e-92	3.6941306537949203	3.8009753904188543e-4	0	15	85	0	NA	NA	201.5068593	CLPX	TRUE	TRUE
L1_Imp	FBgn0038829	CG17271	protein_coding	5	UTR3	2.337228901604544	5.6801494181468906e-39	1.6730468118461457	0.003452364010047034	0	0	100	0	NA	NA	69.385633	MCFD2	TRUE	FALSE
L1_Imp	FBgn0038837	KaiR1D	protein_coding	3	UTR3	3.88309024823476	8.316428124887552e-73	3.6124272131140915	0.012695577696871846	0	0	100	0	NA	NA	15.337992999999999	GRIK1 | GRIK2 | GRIK3 | GRIK4	TRUE	TRUE
L1_Imp	FBgn0038839	Ktl	protein_coding	67	UTR3	5.793543809119765	4.696712911848699e-206	4.648634765953017	1.1007938693014896e-29	0	0	100	0	NA	NA	204.29855666666668	KCTD12 | KCTD16 | KCTD8	TRUE	TRUE
L1_Imp	FBgn0038922	Idh3b	protein_coding	9	UTR3	3.043640093408107	2.3586685296160027e-105	1.1861955695477946	0.0012259728822751857	0	0	100	0	NA	NA	140.02771066666668	IDH3B	FALSE	FALSE
L1_Imp	FBgn0038947	Sar1	protein_coding	33	CDS:UTR3	4.770602131427082	8.571542273268751e-132	2.709506200951816	5.827008296093957e-27	0	9.090909090909092	90.9090909090909	0	NA	NA	1689.0187474	SAR1A | SAR1B	TRUE	TRUE
L1_Imp	FBgn0038973	Pebp1	protein_coding	4	UTR3	-1.024671403808996	1.2268495850550561e-8	3.1396468611912964	5.930847518108762e-8	0	0	100	0	NA	NA	24.8324	PEBP1	FALSE	FALSE
L1_Imp	FBgn0038975	Nrx-1	protein_coding	2	UTR3	2.5319701968289388	1.6090229691520374e-58	3.213206970294722	0.029478847298407627	0	0	100	0	NA	NA	21.34571686	NRXN1 | NRXN2 | NRXN3	TRUE	TRUE
L1_Imp	FBgn0038984	AdipoR	protein_coding	10	UTR3	2.799385992078942	9.422116946396903e-64	4.252184131843473	0.0024336220010323737	0	0	100	0	NA	NA	42.4606685	ADIPOR1 | ADIPOR2	TRUE	TRUE
L1_Imp	FBgn0039026	CG7029	protein_coding	7	UTR3	0.8296511205222581	5.354290600264678e-7	2.961277938130855	0.008447503875299921	0	0	100	0	NA	NA	18.857542475801452	NA	FALSE	FALSE
L1_Imp	FBgn0039054	Cow	protein_coding	48	UTR3	3.31689314521068	6.479559248096383e-90	4.552106956485952	1.2446849070672932e-5	0	0	100	0	NA	NA	84.26987921125426	SPOCK1 | SPOCK2 | SPOCK3	TRUE	TRUE
L1_Imp	FBgn0039064	CG4467	protein_coding	3	UTR3	2.4837413349457194	3.40522790708133e-48	4.003563676778859	0.010511383776413027	0	0	100	0	NA	NA	13.875125966666667	NA	FALSE	FALSE
L1_Imp	FBgn0039113	udt	protein_coding	2	UTR3	2.549941151190757	1.1158878023493738e-26	3.7163977895045384	0.015521976247628345	0	0	100	0	NA	NA	7.648556666666667	NA	FALSE	FALSE
L1_Imp	FBgn0039132	AP-1sigma	protein_coding	52	UTR3:intron	4.831379248614697	6.585788724447951e-190	3.9848881874338016	1.3845594108903206e-28	0	0	53.84615384615385	46.15384615384615	NA	NA	371.66437333333334	AP1S1 | AP1S2 | AP1S3	TRUE	TRUE
L1_Imp	FBgn0039161	CG13606	protein_coding	17	UTR3	2.767852236161428	4.697296128349772e-48	2.7462107564855063	1.1284779085547435e-6	0	0	100	0	NA	NA	138.95827823333335	NA	FALSE	FALSE
L1_Imp	FBgn0039232	sosie	protein_coding	7	UTR3	3.9801615569620767	4.894326551351875e-88	3.8417043465678415	0.010978362473731728	0	0	100	0	NA	NA	51.49109643333334	NA	FALSE	FALSE
L1_Imp	FBgn0039241	CG11089	protein_coding	5	UTR3	2.67089790307302	3.6172092993471114e-38	1.5031623752387886	0.04050424714064946	0	0	100	0	NA	NA	17.403819033333335	ATIC	FALSE	FALSE
L1_Imp	FBgn0039257	tnc	protein_coding	6	UTR3	2.5295109410858174	2.76404349843935e-65	3.13956027457931	3.5210810784817996e-77	0	0	100	0	NA	NA	101.04992993333333	NA	FALSE	FALSE
L1_Imp	FBgn0039303	CG11857	protein_coding	18	UTR3	3.096677971459616	1.7193017254575708e-63	1.8302235628424104	3.4103356343771834e-5	0	0	100	0	NA	NA	106.10480000000001	RER1	FALSE	FALSE
L1_Imp	FBgn0039358	CG5028	protein_coding	58	UTR3:intron:CDS	4.866487666318631	5.178869453810001e-121	4.631580162376218	6.977740621779291e-23	0	6.896551724137931	86.20689655172413	6.896551724137931	NA	NA	2199.6233477333335	IDH3G	FALSE	FALSE
L1_Imp	FBgn0039359	RpL27	protein_coding	17	UTR3	1.372334126407193	9.132042601444902e-19	2.1592783209871063	5.114889087574423e-13	0	0	100	0	NA	NA	180.40902300000002	RPL27	FALSE	FALSE
L1_Imp	FBgn0039380	CG5890	protein_coding	7	UTR3	3.5261380252674317	5.193477730544145e-80	4.118024003111935	0.004838443091519395	0	0	100	0	NA	NA	23.162085073333333	KCNIP1 | KCNIP2 | KCNIP3 | KCNIP4	TRUE	TRUE
L1_Imp	FBgn0039381	SppL	protein_coding	5	UTR3	3.4890688043027747	3.250811336926026e-85	3.7103881105842667	0.015578620188255114	0	0	100	0	NA	NA	36.110686433333335	SPPL3	TRUE	TRUE
L1_Imp	FBgn0039427	CG5447	protein_coding	7	UTR3	3.7367060832165344	3.0229609083850842e-58	2.2492304545459207	0.023293950833364056	0	0	100	0	NA	NA	33.631205333333334	GOLGA7 | GOLGA7B	TRUE	FALSE
L1_Imp	FBgn0039431	plum	protein_coding	64	UTR3	3.0861340307999328	9.73355341849758e-58	4.894552786138906	2.1304517477315977e-5	0	0	100	0	NA	NA	66.65877520000001	NA	FALSE	FALSE
L1_Imp	FBgn0039464	CG6330	protein_coding	6	UTR3	2.769194292649093	1.2373437064274686e-46	3.0575756842100454	0.0016675656746701077	0	0	100	0	NA	NA	29.340396333333334	UPP1 | UPP2	TRUE	TRUE
L1_Imp	FBgn0039465	Tsp97E	protein_coding	8	UTR3	3.466726230031739	1.2805510174198498e-88	3.9179272958520874	6.148910647367531e-4	0	0	100	0	NA	NA	72.52852566666667	TSPAN13 | TSPAN31	TRUE	TRUE
L1_Imp	FBgn0039479	CG14257	protein_coding	5	UTR3	1.7674908756336964	4.663635679002286e-19	1.6354384792814864	0.002284112227583333	0	0	100	0	NA	NA	40.046869900648	NA	FALSE	FALSE
L1_Imp	FBgn0039528	dsd	protein_coding	49	UTR3	4.318874677722809	8.20330591235171e-142	3.5928755699149693	1.6457213755562308e-11	0	0	100	0	NA	NA	58.476362333333334	ATRN | ATRNL1	TRUE	TRUE
L1_Imp	FBgn0039532	Mtl	protein_coding	20	UTR3	3.931332817456803	3.146123555534244e-91	4.386350336265121	0.0011713959732657661	0	0	100	0	NA	NA	95.56388233333332	NA	FALSE	FALSE
L1_Imp	FBgn0039590	CG10011	protein_coding	33	UTR3	3.124348688224182	1.7096653319658142e-87	5.675677803778807	4.9555638299481124e-5	0	0	100	0	NA	NA	17.9733628	ANKRD50	TRUE	FALSE
L1_Imp	FBgn0039633	CG11873	protein_coding	26	UTR3	1.8786071427681368	2.8743281966631954e-36	4.071227416146254	0.004485735610835122	0	0	100	0	NA	NA	27.271053734122592	NA	FALSE	FALSE
L1_Imp	FBgn0039647	jus	protein_coding	2	UTR3	3.1738615737483284	2.3473765415760954e-78	3.7716002112263256	0.014694983797604089	0	0	100	0	NA	NA	24.339261166408157	NA	FALSE	FALSE
L1_Imp	FBgn0039671	CG11470	protein_coding	9	CDS	3.634865532792897	1.8075372912740206e-69	1.7730614900547343	4.644832574960289e-6	0	100	0	0	NA	NA	137.349	NA	FALSE	FALSE
L1_Imp	FBgn0039688	Kul	protein_coding	44	UTR3	4.054399059434545	6.889223684898918e-168	3.9292616455924914	2.6145139170537278e-5	0	0	100	0	NA	NA	52.87974176085533	ADAM10	TRUE	TRUE
L1_Imp	FBgn0039690	Gnpnat	protein_coding	8	UTR3	2.960094683703118	5.042024873551777e-39	1.2522865285434899	0.03225583962677456	0	0	100	0	NA	NA	51.08266200126667	GNPNAT1	TRUE	FALSE
L1_Imp	FBgn0039704	neo	protein_coding	6	UTR3	1.4120722409667372	2.8691976159575367e-11	1.6073160157250836	0.011950825139189582	0	0	100	0	NA	NA	27.620762313753655	NA	FALSE	FALSE
L1_Imp	FBgn0039737	CG7920	protein_coding	4	UTR3	1.3165524181525512	4.723019968253158e-13	2.203944540695438	0.005289803772700385	0	0	100	0	NA	NA	46.1710432	NA	FALSE	FALSE
L1_Imp	FBgn0039808	CG12071	protein_coding	8	UTR3	4.54779717234388	4.457545664560123e-94	3.683080969532653	0.011674461471842734	0	0	100	0	NA	NA	171.80012986666665	NA	FALSE	FALSE
L1_Imp	FBgn0039830	ATPsynC	protein_coding	5	UTR3	1.304372196095352	1.867487779765119e-15	1.1160933114163076	9.422564404380309e-13	0	0	100	0	NA	NA	829.5094820022238	ATP5MC1 | ATP5MC2 | ATP5MC3	FALSE	TRUE
L1_Imp	FBgn0039831	CG12054	protein_coding	9	UTR3	2.483511566472831	5.094057798056498e-55	3.1890220964475757	5.5974565948004e-4	0	0	100	0	NA	NA	40.18292673333333	JAZF1	TRUE	TRUE
L1_Imp	FBgn0039844	CG1607	protein_coding	17	UTR3	2.560556566120486	1.4543679402079234e-60	4.157092480574396	0.0020634858265419706	0	0	100	0	NA	NA	37.44684726	SLC7A10 | SLC7A11 | SLC7A5 | SLC7A6 | SLC7A7 | SLC7A8 | SLC7A9	TRUE	TRUE
L1_Imp	FBgn0039858	CycG	protein_coding	13	UTR3	3.0674183473434153	2.2542987036669878e-51	1.5757873509111313	9.16981899987351e-12	0	0	100	0	NA	NA	1009.3330381000001	CCNG1 | CCNG2	TRUE	TRUE
L1_Imp	FBgn0039883	RhoGAP100F	protein_coding	123	UTR3	4.293795994252233	1.5331387627112342e-130	4.360180310304668	8.297264217427717e-22	0	0	100	0	NA	NA	87.01416204259172	SYDE1 | SYDE2	FALSE	FALSE
L1_Imp	FBgn0039890	ABCD	protein_coding	10	UTR3:CDS:intron	1.2565812011590387	7.733789976817512e-15	3.8094103332561504	0.011733237008340737	0	50	40	10	NA	NA	40.762683933333335	ABCD1 | ABCD2	TRUE	FALSE
L1_Imp	FBgn0039915	Gat	protein_coding	4	UTR3	3.2665662785655156	9.659028729704341e-76	3.1321899882760573	0.03302771417162157	0	0	100	0	NA	NA	26.177565733333335	SLC6A1	FALSE	TRUE
L1_Imp	FBgn0039923	MED26	protein_coding	2	CDS	1.9362846860707699	2.517382271596109e-41	3.471886530208935	0.017182663478601794	0	100	0	0	NA	NA	29.284452366666667	MED26	TRUE	TRUE
L1_Imp	FBgn0039928	Cals	protein_coding	19	UTR3:CDS	2.746296145490494	5.307528676982791e-79	4.119574902201246	0.0021836455287902574	0	36.84210526315789	63.1578947368421	0	NA	NA	76.88628941427666	CLSTN1 | CLSTN2 | CLSTN3	TRUE	TRUE
L1_Imp	FBgn0039944	CG17162	protein_coding	12	UTR5	2.5087014764648	4.7074320109878206e-45	2.5932122366354697	5.206648720099266e-5	100	0	0	0	NA	NA	25.617166897830895	NA	FALSE	FALSE
L1_Imp	FBgn0039945	CG17159	protein_coding	12	CDS	2.924281317985742	8.436446930202612e-57	2.5932122366354697	5.206648720099266e-5	0	100	0	0	NA	NA	1.4004244666666668	NA	FALSE	FALSE
L1_Imp	FBgn0039994	conu	protein_coding	8	CDS	0.9526293648190427	1.8392212881686284e-7	1.589427744719899	0.0013960732822213909	0	100	0	0	NA	NA	35.97439576544127	ARHGAP18 | ARHGAP28 | ARHGAP40	TRUE	TRUE
L1_Imp	FBgn0040070	Trx-2	protein_coding	13	UTR3	3.0747760807226854	7.850229625345422e-108	1.3066324445260604	1.599643453339836e-6	0	0	100	0	NA	NA	285.63996733333335	TXN	FALSE	FALSE
L1_Imp	FBgn0040080	pins	protein_coding	26	UTR3	4.603226403873256	3.18871276301657e-127	3.8835759135580203	5.012059408397705e-4	0	0	100	0	NA	NA	39.7081	GPSM1 | GPSM2	TRUE	TRUE
L1_Imp	FBgn0040208	Kat60	protein_coding	2	UTR3	2.651476385825788	1.290542663357485e-45	3.9550776931238287	0.013303913831860288	0	0	100	0	NA	NA	29.150440333333332	KATNA1 | KATNAL1	TRUE	TRUE
L1_Imp	FBgn0040239	bc10	protein_coding	6	UTR5	3.9302253740238267	2.401529536657957e-86	1.9869677509752903	1.3068472203401794e-4	100	0	0	0	NA	NA	77.69306999999999	BLCAP	FALSE	TRUE
L1_Imp	FBgn0040279	Osi14	protein_coding	4	UTR3	0.7218901276177072	0.03580668083120662	1.9088517123578803	0.038644828091545694	0	0	100	0	NA	NA	57.33357733333333	NA	FALSE	FALSE
L1_Imp	FBgn0040281	Aplip1	protein_coding	2	UTR3	3.704736867505844	1.2719745696749805e-39	3.5808175092327823	0.013532454561932132	0	0	100	0	NA	NA	17.795363442972	MAPK8IP1 | MAPK8IP2	FALSE	FALSE
L1_Imp	FBgn0040285	Scamp	protein_coding	36	UTR3	3.940094107990652	2.1528019075436746e-114	4.013710048384955	8.448690530243888e-15	0	0	100	0	NA	NA	119.85594093333333	SCAMP1 | SCAMP2 | SCAMP3 | SCAMP5	TRUE	TRUE
L1_Imp	FBgn0040299	Myo28B1	protein_coding	4	UTR3	1.7987452410486333	9.324294415760688e-21	3.6117137792419967	0.012931969589711594	0	0	100	0	NA	NA	16.251298440649865	MYO7A | MYO7B	FALSE	FALSE
L1_Imp	FBgn0040324	Ephrin	protein_coding	27	UTR3	3.3852730695497124	5.1578907656326604e-114	4.517149684697033	2.142688160395207e-21	0	0	100	0	NA	NA	51.11936803333334	EFNB1 | EFNB2 | EFNB3	TRUE	FALSE
L1_Imp	FBgn0040351	CG11638	protein_coding	2	UTR3	3.3244332349078816	2.156593312436113e-47	3.6623577915928807	0.011735500339245319	0	0	100	0	NA	NA	16.910584666666665	NA	FALSE	FALSE
L1_Imp	FBgn0040382	CG5273	protein_coding	6	UTR3	2.2929594461455305	1.0285342157391661e-41	3.5016646238327933	0.0127731228251279	0	0	100	0	NA	NA	34.415735973694765	NA	FALSE	FALSE
L1_Imp	FBgn0040384	CG32795	protein_coding	6	UTR3	2.2940059630533267	1.392421664926676e-43	3.8911925490942743	0.010173297062872044	0	0	100	0	NA	NA	131.303852	TMEM120A | TMEM120B	TRUE	FALSE
L1_Imp	FBgn0040600	CG13631	protein_coding	8	UTR3	3.3732747512586774	6.3098896709561144e-55	2.3510159332261167	3.5248927124882426e-5	0	0	100	0	NA	NA	78.87946666666667	NA	FALSE	FALSE
L1_Imp	FBgn0040726	dpr1	protein_coding	11	UTR3	1.783487392284902	1.2513896760157388e-29	4.152289811584082	0.0018311621063504602	0	0	100	0	NA	NA	22.487591087682976	NA	FALSE	FALSE
L1_Imp	FBgn0040842	CG15212	protein_coding	4	UTR3	3.6660432239095355	3.2238555911474333e-62	1.2863535079406543	0.007880144509465507	0	0	100	0	NA	NA	288.25966666666665	NA	FALSE	FALSE
L1_Imp	FBgn0040918	schlank	protein_coding	32	UTR3	2.4507014649125	4.47324208407432e-53	3.6716828162029693	9.310148383352401e-6	0	0	100	0	NA	NA	71.32391533333333	CERS2 | CERS3 | CERS4 | CERS5 | CERS6	TRUE	FALSE
L1_Imp	FBgn0041094	scyl	protein_coding	46	UTR3	3.684351587782141	3.474474584701195e-107	3.914253461219794	1.2835889832639214e-34	0	0	100	0	NA	NA	431.74245333333334	DDIT4 | DDIT4L	TRUE	FALSE
L1_Imp	FBgn0041188	Atx2	protein_coding	62	UTR3	3.73399750492582	1.0082506214034412e-91	4.349379445030114	6.698281954174646e-11	0	0	100	0	NA	NA	100.14146256027357	ATXN2L	FALSE	TRUE
L1_Imp	FBgn0041191	Rheb	protein_coding	14	UTR3	3.871593494468924	9.160037820050226e-81	5.172903471408777	8.969094218036011e-8	0	0	100	0	NA	NA	46.22329333333333	RHEB	TRUE	TRUE
L1_Imp	FBgn0041605	cpx	protein_coding	175	UTR3	4.8346632418178235	1.16892266062117e-149	4.127280864326761	1.1454277873211853e-41	0	0	100	0	NA	NA	1127.1256280508321	CPLX1 | CPLX2	TRUE	TRUE
L1_Imp	FBgn0041789	Pax	protein_coding	19	UTR3	0.6145896507406331	3.97275908465073e-4	4.745254867163021	2.7083649994383935e-9	0	0	100	0	NA	NA	58.324831115697336	LPXN | PXN | TGFB1I1	TRUE	TRUE
L1_Imp	FBgn0042083	Mccc2	protein_coding	3	UTR3	2.174781454573953	6.343907754120819e-19	2.7507229169571894	0.03012002772839745	0	0	100	0	NA	NA	5.580033333333334	MCCC2	TRUE	TRUE
L1_Imp	FBgn0042134	Capr	protein_coding	39	UTR3:CDS	3.9072915309194265	8.104681357332406e-117	4.415180974632424	1.4674204904579625e-10	0	10.256410256410255	89.74358974358975	0	NA	NA	83.54847646666667	CAPRIN1 | CAPRIN2	TRUE	TRUE
L1_Imp	FBgn0042135	Gdap2	protein_coding	32	UTR3	2.6371137804396194	3.783212645998911e-80	4.077936176931791	0.001741234976751223	0	0	100	0	NA	NA	84.68440473333332	GDAP2	TRUE	TRUE
L1_Imp	FBgn0042138	CG18815	protein_coding	5	UTR3	2.3412779407706594	7.035379671201849e-35	3.6636593504393504	0.012810820998892898	0	0	100	0	NA	NA	61.254851725849	LYPLA1 | LYPLA2	TRUE	FALSE
L1_Imp	FBgn0042693	wrd	protein_coding	4	UTR3	1.9571449118981978	2.5739171899425195e-29	2.337130228830311	0.0359775722138556	0	0	100	0	NA	NA	34.23401476666667	PPP2R5C | PPP2R5D	TRUE	TRUE
L1_Imp	FBgn0042696	NfI	protein_coding	4	CDS	1.7809919941644548	2.614400635720197e-26	2.441507667033598	0.025477220977024786	0	100	0	0	NA	NA	23.2364884	NFIA | NFIB | NFIC | NFIX	TRUE	TRUE
L1_Imp	FBgn0043010	Fsn	protein_coding	2	UTR3	4.020421330262153	1.117881827701006e-60	3.1231566018274894	0.03812751278766052	0	0	100	0	NA	NA	34.10579106831407	FBXO45	TRUE	FALSE
L1_Imp	FBgn0043070	MESK2	protein_coding	20	intron:CDS:UTR3	2.845535635795946	5.634967866462595e-67	3.621122946377797	2.5331241086129354e-11	0	10	45	45	NA	NA	382.5114878684715	NDRG1 | NDRG2 | NDRG3 | NDRG4	TRUE	TRUE
L1_Imp	FBgn0043362	bchs	protein_coding	5	UTR3	3.042550828932099	4.718954812276145e-58	3.1974662058140764	1.2955631663393694e-4	0	0	100	0	NA	NA	8.036466233333334	WDFY3 | WDFY4	TRUE	TRUE
L1_Imp	FBgn0043456	Ndf	protein_coding	24	UTR3	3.3040311148617696	4.412011289209861e-76	3.0470688948408666	3.558005126765404e-4	0	0	100	0	NA	NA	60.7431422	GLYR1	TRUE	TRUE
L1_Imp	FBgn0043884	mask	protein_coding	54	CDS:UTR3	2.906029283684814	4.0913569049485506e-75	3.3185815003596315	7.79695002743457e-34	0	48.148148148148145	51.85185185185185	0	NA	NA	74.84532093333334	ANKHD1 | ANKHD1-EIF4EBP3 | ANKRD17	TRUE	TRUE
L1_Imp	FBgn0044826	Pak3	protein_coding	21	UTR3	2.5117189924407657	9.130947910166217e-59	4.06431679865549	1.2487991469244194e-7	0	0	100	0	NA	NA	36.4464219	NA	FALSE	FALSE
L1_Imp	FBgn0045823	vsg	protein_coding	77	UTR3	3.9144764459997923	4.718625561850721e-119	2.492610356522313	1.0532444710124496e-13	0	0	100	0	NA	NA	335.10856859666666	NA	FALSE	TRUE
L1_Imp	FBgn0050011	gem	protein_coding	34	UTR5:CDS:UTR3	4.18306561010711	1.5841455432316215e-130	3.3454087475521543	6.010067696053261e-58	29.411764705882355	44.11764705882353	26.47058823529412	0	NA	NA	207.39437244	TFCP2 | TFCP2L1 | UBP1	TRUE	TRUE
L1_Imp	FBgn0050069	CG30069	protein_coding	7	UTR5	1.8849381896109574	5.692080725848103e-33	3.0866083050739044	4.332165627081236e-5	100	0	0	0	NA	NA	10.387074	NA	FALSE	FALSE
L1_Imp	FBgn0050389	CG30389	protein_coding	35	UTR3	3.523206324883259	7.458662003762476e-110	2.203397195000864	5.367519663186e-17	0	0	100	0	NA	NA	60.185837680632005	MACO1	FALSE	FALSE
L1_Imp	FBgn0050479	CG30479	protein_coding	9	UTR3	2.5326470160226506	2.6026840053973144e-33	3.312934013715933	0.0023125096694446385	0	0	100	0	NA	NA	60.1538427	NA	FALSE	FALSE
L1_Imp	FBgn0050480	CG30480	protein_coding	8	UTR3	2.1182404305645743	2.2509622843082518e-21	1.8210984866764444	0.0023125096694446385	0	0	100	0	NA	NA	0.4736093666666667	NA	FALSE	FALSE
L1_Imp	FBgn0051004	mesh	protein_coding	12	UTR3	4.316060776683479	2.1863768202039447e-192	5.894040536090132	1.2115594124390454e-58	0	0	100	0	NA	NA	772.1502978845667	SUSD2	TRUE	FALSE
L1_Imp	FBgn0051140	CG31140	protein_coding	139	UTR3:intron	5.025221274125913	4.320128190903663e-188	5.553720042431974	1.0265108511081365e-37	0	0	60.431654676258994	39.568345323741006	NA	NA	537.885949195633	DGKQ	FALSE	TRUE
L1_Imp	FBgn0051151	wge	protein_coding	21	UTR3	2.8442998482704027	1.1365100470251235e-74	5.0037351784444395	6.628196165234379e-9	0	0	100	0	NA	NA	25.269308912866666	BAHCC1 | TNRC18	FALSE	TRUE
L1_Imp	FBgn0051158	Efa6	protein_coding	5	UTR3	1.3664714452538016	3.332417877509534e-20	3.975488826147127	0.011476969860346208	0	0	100	0	NA	NA	65.4504005	PSD | PSD2 | PSD3 | PSD4	TRUE	TRUE
L1_Imp	FBgn0051176	CG31176	protein_coding	31	UTR3	1.702591629298196	1.5593157280282994e-38	1.8263617360855857	9.001864244955816e-19	0	0	100	0	NA	NA	124.855849	NA	FALSE	FALSE
L1_Imp	FBgn0051191	CG31191	protein_coding	19	UTR3	1.6403941134811229	7.491251371208485e-21	4.532083041633117	2.2893430356534962e-23	0	0	100	0	NA	NA	33.396008826666666	NA	FALSE	FALSE
L1_Imp	FBgn0051221	CG31221	protein_coding	53	UTR3	3.7034541887464782	1.6202757890022875e-126	4.6221417303634835	2.5363279338118714e-19	0	0	100	0	NA	NA	102.46745760666666	NA	FALSE	FALSE
L1_Imp	FBgn0051249	CG31249	protein_coding	10	UTR3	4.473720527680119	1.599646595717703e-64	2.642690656968135	5.499819885644003e-7	0	0	100	0	NA	NA	44.760733333333334	RTRAF	TRUE	FALSE
L1_Imp	FBgn0051268	CG31268	protein_coding	24	UTR3	3.7472738183434813	1.1136500365898771e-69	3.249553116924554	1.9245866239454023e-8	0	0	100	0	NA	NA	248.78366666666668	NA	FALSE	FALSE
L1_Imp	FBgn0051352	Unc-115a	protein_coding	3	UTR3	1.1131469157198768	2.322819056728702e-11	2.34991091938972	0.039796131048883104	0	0	100	0	NA	NA	51.40371893333334	ABLIM1 | ABLIM2 | ABLIM3	TRUE	TRUE
L1_Imp	FBgn0051363	Jupiter	protein_coding	12	UTR3	2.006729267670194	4.497535832788484e-40	2.7186138640399062	2.9250588600397124e-5	0	0	100	0	NA	NA	94.6594789	NA	FALSE	FALSE
L1_Imp	FBgn0051451	lncRNA:CR31451	ncRNA	47	ncRNA-exon	5.181233950227821	2.850724318351179e-181	3.909535818213715	3.8651046258389066e-21	NA	NA	NA	NA	100	0	290.2803333333333	NA	FALSE	FALSE
L1_Imp	FBgn0051522	CG31522	protein_coding	62	UTR3:UTR5	2.4956146651373556	8.373042957215983e-50	4.331705204479474	2.6086956574843487e-11	20.967741935483872	0	79.03225806451613	0	NA	NA	305.60408339139195	ELOVL1 | ELOVL7	TRUE	TRUE
L1_Imp	FBgn0051523	CG31523	protein_coding	18	UTR3	2.5213700130743604	1.0355335117980264e-49	2.01271261496049	6.56498471212026e-8	0	0	100	0	NA	NA	167.68307132666666	ELOVL1 | ELOVL7	TRUE	TRUE
L1_Imp	FBgn0051632	sens-2	protein_coding	10	UTR3	2.2270060913600185	1.1683811590946768e-42	3.623138879329237	0.012442014342985272	0	0	100	0	NA	NA	22.01161503333333	GFI1 | GFI1B	FALSE	FALSE
L1_Imp	FBgn0051635	CG31635	protein_coding	12	UTR3	2.4935103103015765	9.438852821700943e-59	3.3726465942713446	0.0015622836293393391	0	0	100	0	NA	NA	25.323108955026665	PPP1R37	FALSE	FALSE
L1_Imp	FBgn0051660	smog	protein_coding	26	UTR5	3.474592003924694	8.696075522417541e-108	3.8852666855252567	3.5497656775870415e-7	100	0	0	0	NA	NA	59.628772680000004	NA	FALSE	FALSE
L1_Imp	FBgn0051729	CG31729	protein_coding	5	UTR3	1.7840653888266427	4.80698303628977e-31	2.518722860314732	0.0014681371557900517	0	0	100	0	NA	NA	17.307589066666665	ATP9A | ATP9B	TRUE	TRUE
L1_Imp	FBgn0051781	lncRNA:CR31781	ncRNA	2	ncRNA-exon	1.7802431829285437	1.3536410857311751e-12	3.4528443975770795	0.01401024700488574	NA	NA	NA	NA	100	0	12.705647366666668	NA	FALSE	FALSE
L1_Imp	FBgn0051789	CG31789	protein_coding	20	CDS:UTR3	3.670385083744313	3.345743779506397e-89	1.422280056742082	4.674490463473635e-6	0	45	55.00000000000001	0	NA	NA	583.0197966666667	NA	FALSE	FALSE
L1_Imp	FBgn0052016	4E-T	protein_coding	2	CDS	2.475648492648349	1.934828695252958e-52	3.195194816425876	0.0305423086441043	0	100	0	0	NA	NA	32.491769941566666	NA	FALSE	FALSE
L1_Imp	FBgn0052062	Rbfox1	protein_coding	38	UTR3	1.3834129657521919	4.0638027839710204e-23	4.3706663931845435	4.338804535816587e-6	0	0	100	0	NA	NA	86.85137490051281	RBFOX1 | RBFOX2 | RBFOX3	TRUE	FALSE
L1_Imp	FBgn0052082	IRSp53	protein_coding	2	UTR3	0.001109691676995135	1	3.545918995486853	0.01694337452624103	0	0	100	0	NA	NA	71.80226005066666	BAIAP2 | BAIAP2L1	FALSE	TRUE
L1_Imp	FBgn0052190	NUCB1	protein_coding	41	UTR3:CDS	4.019944458589546	1.0002272120870605e-159	2.767182434114909	6.413516815203106e-21	0	41.46341463414634	58.536585365853654	0	NA	NA	170.17066283333332	NUCB1 | NUCB2	TRUE	TRUE
L1_Imp	FBgn0052204	CG32204	protein_coding	3	UTR3	2.2753969814998167	1.1158878023493738e-26	3.9108345396756645	0.008699026619796489	0	0	100	0	NA	NA	15.561203533333332	NA	FALSE	FALSE
L1_Imp	FBgn0052264	CG32264	protein_coding	4	UTR5	0.6013619536673419	4.7087373070527696e-4	3.3096498294244583	0.013537103349431683	100	0	0	0	NA	NA	52.60321318529722	PHACTR1 | PHACTR2 | PHACTR3 | PHACTR4	TRUE	TRUE
L1_Imp	FBgn0052280	CG32280	protein_coding	7	UTR3	2.610215773884565	9.73725018343752e-56	1.5236725622475353	0.0015984235091305193	0	0	100	0	NA	NA	66.74356967524582	CDIP1	TRUE	FALSE
L1_Imp	FBgn0052296	Mrtf	protein_coding	3	UTR3	0.7464149195657811	5.53536361745467e-6	3.721499015314868	0.010721322158768806	0	0	100	0	NA	NA	15.923801966666668	MRTFA | MRTFB | MYOCD	TRUE	FALSE
L1_Imp	FBgn0052302	CG32302	protein_coding	5	UTR3	1.0006114868745253	4.365290420999296e-5	3.3187705283409548	0.00879706047112853	0	0	100	0	NA	NA	15.322476666666667	NA	FALSE	FALSE
L1_Imp	FBgn0052369	CG32369	protein_coding	38	UTR3	1.3490374259862032	6.774694818985716e-16	3.2787844140349445	4.9832303407060755e-12	0	0	100	0	NA	NA	52.74108966666667	LONRF1 | LONRF2 | LONRF3	TRUE	FALSE
L1_Imp	FBgn0052423	shep	protein_coding	14	UTR3	1.0129306164516738	3.2931010393647096e-11	1.7839286682385296	3.677210917006758e-9	0	0	100	0	NA	NA	76.69760875933129	RBMS1 | RBMS2 | RBMS3	TRUE	TRUE
L1_Imp	FBgn0052428	CG32428	protein_coding	31	UTR3	4.635938697051992	4.4882476939161895e-136	4.9091341263441395	1.7356680226827875e-8	0	0	100	0	NA	NA	214.40230473333335	NA	FALSE	FALSE
L1_Imp	FBgn0052446	Atox1	protein_coding	2	UTR3	2.9217090300879254	2.076582321278406e-43	3.4750453985296454	0.017774409768044116	0	0	100	0	NA	NA	48.030211333333334	ATOX1	FALSE	FALSE
L1_Imp	FBgn0052451	SPoCk	protein_coding	3	UTR3	1.7960987650308773	4.38595697170221e-37	3.889296718519886	0.00973162324022116	0	0	100	0	NA	NA	59.57445903333333	ATP2C1 | ATP2C2	TRUE	TRUE
L1_Imp	FBgn0052521	CG32521	protein_coding	55	UTR3	1.6099824880241926	2.921943545698832e-30	4.309568044145688	5.174020333682871e-13	0	0	100	0	NA	NA	189.1411994206029	NA	FALSE	FALSE
L1_Imp	FBgn0052603	CG32603	protein_coding	3	UTR3	0.6633696819341212	0.02927189618928619	2.716368390239929	1.7641748769856453e-13	0	0	100	0	NA	NA	135.9146	NA	FALSE	FALSE
L1_Imp	FBgn0052654	Sec16	protein_coding	19	UTR3	2.3885850073147656	4.477581689554414e-53	2.1951140731312218	2.1374229910089343e-17	0	0	100	0	NA	NA	38.38799396693648	SEC16A | SEC16B	TRUE	FALSE
L1_Imp	FBgn0052672	Atg8a	protein_coding	53	UTR3	4.757950935797252	1.6998283694180353e-119	2.071220236782123	2.1381543950445502e-17	0	0	100	0	NA	NA	1007.0066793333334	GABARAP | GABARAPL1 | GABARAPL2	TRUE	FALSE
L1_Imp	FBgn0052677	X11Lbeta	protein_coding	3	UTR3	1.550614675854375	8.742107006787426e-20	4.213411205159507	0.0031162275409897305	0	0	100	0	NA	NA	14.636506166666667	APBA1 | APBA2 | APBA3	TRUE	TRUE
L1_Imp	FBgn0052687	CG32687	protein_coding	28	UTR3	3.472895224894186	7.048412871889251e-82	3.759144639084048	8.655315771302079e-13	0	0	100	0	NA	NA	76.16679933333333	LRRC58	TRUE	TRUE
L1_Imp	FBgn0052694	CG32694	protein_coding	17	UTR3	1.9325313075348256	3.329688537778952e-26	2.2309921096077474	5.6091999226090996e-15	0	0	100	0	NA	NA	418.51812422806125	NA	FALSE	FALSE
L1_Imp	FBgn0052699	LPCAT	protein_coding	34	UTR3	3.246328441115681	1.385910824714085e-89	4.7850611405121946	1.4019871332193793e-5	0	0	100	0	NA	NA	63.55212736666667	LPCAT1 | LPCAT2 | LPCAT4	TRUE	FALSE
L1_Imp	FBgn0052758	Snx27	protein_coding	2	UTR3	3.012612809118947	8.15523004250525e-80	3.0946954110447553	0.03690203770781043	0	0	100	0	NA	NA	33.58111666666667	SNX27	TRUE	TRUE
L1_Imp	FBgn0052767	CG32767	protein_coding	21	UTR3	3.264819782769898	1.126900784076527e-82	3.2845979158487877	6.023669269094248e-7	0	0	100	0	NA	NA	26.652976833333334	NA	FALSE	FALSE
L1_Imp	FBgn0052773	lncRNA:CR32773	ncRNA	30	ncRNA-intron	2.834290398905724	6.270420322231643e-61	1.9466224389632327	1.6081310402514876e-15	NA	NA	NA	NA	0	100	0.9943827333333333	NA	FALSE	FALSE
L1_Imp	FBgn0052816	CG32816	protein_coding	5	UTR3	2.392790862877561	9.743757682150827e-62	3.081122433767496	8.25914669523702e-5	0	0	100	0	NA	NA	42.89085369883966	NA	FALSE	FALSE
L1_Imp	FBgn0052843	Dh31-R	protein_coding	5	UTR3	1.0953802328655569	7.282479155362907e-12	4.401398553919071	0.0031655000730609344	0	0	100	0	NA	NA	17.844832582666665	CALCR | CALCRL	TRUE	FALSE
L1_Imp	FBgn0053094	Synd	protein_coding	7	UTR3	1.976556170382481	2.3130746677830914e-31	3.204224977848253	1.3580036391163723e-4	0	0	100	0	NA	NA	26.53245879	PACSIN1 | PACSIN2 | PACSIN3	TRUE	TRUE
L1_Imp	FBgn0053095	CG33095	protein_coding	45	UTR5:CDS	4.3039910487953055	1.9902632656799865e-170	4.052311369589776	4.273949458308481e-4	24.444444444444443	75.55555555555556	0	0	NA	NA	39.6046544	NA	FALSE	FALSE
L1_Imp	FBgn0053096	CG33096	protein_coding	45	UTR3	4.3039910487953055	1.9902632656799865e-170	4.052311369589776	4.273949458308481e-4	0	0	100	0	NA	NA	40.651133333333334	ABHD17A | ABHD17B | ABHD17C	TRUE	FALSE
L1_Imp	FBgn0053100	eIF4EHP	protein_coding	125	UTR3	3.0711090514336874	1.772172912964788e-82	4.531603276155589	1.5612195811125182e-40	0	0	100	0	NA	NA	550.06856	EIF4E2	FALSE	FALSE
L1_Imp	FBgn0053113	Rtnl1	protein_coding	36	UTR3	2.8135259982408285	1.2230440580930992e-60	4.560737308028285	5.004908260960313e-4	0	0	100	0	NA	NA	523.7262339733334	RTN1 | RTN3 | RTN4	TRUE	TRUE
L1_Imp	FBgn0053129	CG33129	protein_coding	30	UTR3	3.721456398833664	1.390798469953091e-106	3.4348157611751886	2.0369138801586246e-7	0	0	100	0	NA	NA	499.40422646666667	TMEM214	TRUE	FALSE
L1_Imp	FBgn0053147	Hs3st-A	protein_coding	8	UTR3	2.2487045294693147	1.6761191937368034e-33	3.3906724400330837	0.018097624068591896	0	0	100	0	NA	NA	12.456466902499999	HS3ST1 | HS3ST5	TRUE	TRUE
L1_Imp	FBgn0053181	CG33181	protein_coding	34	UTR5:CDS:UTR3	2.918090326271801	1.1920291007513009e-92	4.212543172337495	6.750910007785786e-16	8.823529411764707	41.17647058823529	50	0	NA	NA	79.80958495833333	SLC41A1 | SLC41A2 | SLC41A3	TRUE	TRUE
L1_Imp	FBgn0053182	Kdm4B	protein_coding	6	UTR5	1.5395101958134627	1.1350731541012855e-27	3.2320067926248486	0.024049772587114656	100	0	0	0	NA	NA	13.120507586666667	KDM4A | KDM4B | KDM4C	FALSE	TRUE
L1_Imp	FBgn0053196	dpy	protein_coding	201	UTR3:CDS	1.9962338761936345	1.2238258005524232e-29	4.135893105084571	5.3761319370699654e-64	0	74.12935323383084	25.870646766169152	0	NA	NA	347.83504690560966	NA	FALSE	FALSE
L1_Imp	FBgn0053267	CG33267	protein_coding	8	UTR3	2.6913707314840654	3.634795738758685e-44	1.1375435723040295	0.008863148348275523	0	0	100	0	NA	NA	117.312207	NA	FALSE	FALSE
L1_Imp	FBgn0053547	Rim	protein_coding	61	UTR3:UTR5	3.371954844242748	1.1235323002147871e-99	4.166812168825775	3.9840794016178465e-13	21.311475409836063	0	78.68852459016394	0	NA	NA	117.91550409746115	RIMS1 | RIMS2 | RIMS3	FALSE	TRUE
L1_Imp	FBgn0053556	form3	protein_coding	9	UTR3	1.7258524425564934	6.472934884136118e-28	4.272302235835767	0.0026754384136143407	0	0	100	0	NA	NA	10.747834033333334	INF2	FALSE	FALSE
L1_Imp	FBgn0053978	CG33978	protein_coding	5	CDS	2.2285485368611915	1.8186575211803565e-35	1.9653511889451778	3.557675357286643e-5	0	100	0	0	NA	NA	78.1599083429962	NA	FALSE	FALSE
L1_Imp	FBgn0053988	Mid1	protein_coding	84	UTR3	3.8899322859338024	3.041246389927448e-134	4.17278283600255	7.344161769847954e-18	0	0	100	0	NA	NA	68.04766893333334	NA	FALSE	FALSE
L1_Imp	FBgn0053995	CG33995	protein_coding	7	UTR3	2.259449305599658	6.775014225217656e-39	1.66731631222747	0.022352282368384272	0	0	100	0	NA	NA	0.5327992	NA	FALSE	FALSE
L1_Imp	FBgn0061359	CG33671	protein_coding	26	UTR5	3.9770181794945936	5.575174777329166e-117	4.234053218079406	8.951104369940818e-9	100	0	0	0	NA	NA	72.96776666666666	MVK	FALSE	FALSE
L1_Imp	FBgn0061360	CG33672	protein_coding	26	UTR3:CDS	3.9770181794945936	5.575174777329166e-117	4.234053218079406	8.951104369940818e-9	0	7.6923076923076925	92.3076923076923	0	NA	NA	26.386	BOLA2 | BOLA2B	FALSE	FALSE
L1_Imp	FBgn0061515	endos	protein_coding	15	UTR3	3.6614603762235465	4.6605487087849415e-83	3.3557264586121773	0.007889983236854718	0	0	100	0	NA	NA	151.089292	ARPP19 | ENSA	TRUE	TRUE
L1_Imp	FBgn0062978	CG31808	protein_coding	108	UTR3	5.170363399605213	3.3239912800368037e-216	3.9160219565926804	1.0950567933864237e-31	0	0	100	0	NA	NA	516.1027178333334	NA	FALSE	FALSE
L1_Imp	FBgn0063485	Lasp	protein_coding	21	UTR3	2.167353877074679	2.332814020271982e-58	4.990243191857838	9.702208856440836e-13	0	0	100	0	NA	NA	24.1144525	LASP1	TRUE	TRUE
L1_Imp	FBgn0065104	snmRNA:158	ncRNA	9	ncRNA-exon	5.083535832320815	3.0480656562013252e-146	2.7707767507820207	4.2817349924377874e-42	NA	NA	NA	NA	100	0	65.04293333333334	NA	FALSE	FALSE
L1_Imp	FBgn0066084	RpL41	protein_coding	7	UTR3	3.1955253985017413	2.89604912761818e-77	1.4088255629185755	1.0272842133740144e-8	0	0	100	0	NA	NA	2660.12	NA	FALSE	FALSE
L1_Imp	FBgn0082582	tmod	protein_coding	28	UTR3	2.634958903763411	2.5809102712116932e-61	4.956796520991957	4.761927522523272e-28	0	0	100	0	NA	NA	293.5145265767444	TMOD1 | TMOD2 | TMOD3 | TMOD4	TRUE	TRUE
L1_Imp	FBgn0082598	akirin	protein_coding	29	UTR5:UTR3	3.690278050231147	5.916625325392443e-90	3.465999273554881	6.177017219976454e-9	6.896551724137931	0	93.10344827586206	0	NA	NA	122.62970533333333	AKIRIN1 | AKIRIN2	TRUE	FALSE
L1_Imp	FBgn0083228	Frq2	protein_coding	4	UTR3	2.7253734828318636	6.610184630246453e-72	2.8292305547023746	0.010864445208034933	0	0	100	0	NA	NA	27.627032472066148	NCS1	TRUE	FALSE
L1_Imp	FBgn0083962	CG34126	protein_coding	15	UTR3	2.5184216927765846	1.3100911970899465e-48	3.48442284177678	8.104531797839143e-5	0	0	100	0	NA	NA	15.743203780151253	UHRF1BP1 | UHRF1BP1L	TRUE	TRUE
L1_Imp	FBgn0083971	CG34135	protein_coding	11	UTR5	3.327031117751789	6.464381291243719e-73	3.6677858318439327	0.001300410300324524	100	0	0	0	NA	NA	0.5529995233333334	NA	FALSE	FALSE
L1_Imp	FBgn0083978	CG17672	protein_coding	7	UTR5	2.191261538906913	3.5448847983556797e-7	1.7819613950908824	0.005967786954852261	100	0	0	0	NA	NA	72.58106966666666	NA	FALSE	FALSE
L1_Imp	FBgn0085195	CG34166	protein_coding	17	UTR3	2.5734193322557735	4.86761934624036e-35	2.4617553195248028	2.5405151345626638e-6	0	0	100	0	NA	NA	196.0155693759	NA	FALSE	FALSE
L1_Imp	FBgn0085382	CG34353	protein_coding	7	UTR3	0.382432854187146	0.13448399177756337	3.8391735360589054	0.010184461015775043	0	0	100	0	NA	NA	15.280461102684333	NA	FALSE	FALSE
L1_Imp	FBgn0085383	CG34354	protein_coding	17	UTR3	1.781416711463139	1.440767958615587e-28	4.064589886819102	0.0031987514009997283	0	0	100	0	NA	NA	24.40765096	NA	FALSE	FALSE
L1_Imp	FBgn0085384	CG34355	protein_coding	12	UTR3	1.5852596216713954	4.033948335464579e-18	3.1952262773108524	1.0895012486359535e-8	0	0	100	0	NA	NA	39.98840825	NA	FALSE	FALSE
L1_Imp	FBgn0085385	bma	protein_coding	10	UTR3	3.0859736345691284	2.8913272417763322e-70	2.842487688322278	0.01563106951255649	0	0	100	0	NA	NA	31.361859666666664	NA	FALSE	FALSE
L1_Imp	FBgn0085387	shakB	protein_coding	123	UTR3	3.410683881635264	2.844667760612452e-126	5.706572147053524	2.406431475814535e-12	0	0	100	0	NA	NA	106.46047941966667	NA	FALSE	FALSE
L1_Imp	FBgn0085391	trv	protein_coding	127	UTR3	4.502490477085082	1.7151826280412073e-217	5.429613240587868	6.181229209112973e-19	0	0	100	0	NA	NA	136.33367135	NA	FALSE	FALSE
L1_Imp	FBgn0085409	smal	protein_coding	29	UTR3	3.0327652536922702	1.1222037608708388e-87	4.220938736845088	8.736059297301324e-7	0	0	100	0	NA	NA	33.81265456333333	DDR1 | DDR2	TRUE	TRUE
L1_Imp	FBgn0085412	CG34383	protein_coding	21	UTR3	1.7838048455565614	7.113069769945058e-37	3.946612514521466	0.013014208450173035	0	0	100	0	NA	NA	41.29369626775011	NA	FALSE	FALSE
L1_Imp	FBgn0085413	CG34384	protein_coding	5	UTR3	2.055247894090154	1.7045947714363975e-37	2.9337358501428694	0.001360393904214625	0	0	100	0	NA	NA	8.25562730990655	DGKD | DGKH | DGKK	FALSE	TRUE
L1_Imp	FBgn0085414	dpr12	protein_coding	8	UTR3	1.5820672054805147	6.030993185424318e-23	3.4505076207626137	1.8295180891521258e-4	0	0	100	0	NA	NA	21.3079582447694	NA	FALSE	FALSE
L1_Imp	FBgn0085421	Epac	protein_coding	3	UTR3	1.6273179023479758	7.482910270184271e-25	4.029000912165934	0.009796385144517935	0	0	100	0	NA	NA	10.3080102	RAPGEF3 | RAPGEF4 | RAPGEF5	TRUE	TRUE
L1_Imp	FBgn0085423	GramD1B	protein_coding	18	UTR3	2.238102895371713	1.2897602082516283e-40	3.977876807982006	3.660581197377227e-7	0	0	100	0	NA	NA	28.78456973018829	GRAMD1A | GRAMD1B | GRAMD1C	TRUE	TRUE
L1_Imp	FBgn0085430	CG34401	protein_coding	39	UTR5:UTR3	3.547520338930364	1.2249485814094043e-127	5.049965281884243	1.92200581167875e-8	10.256410256410255	0	89.74358974358975	0	NA	NA	28.015335466666667	ZSWIM8	FALSE	FALSE
L1_Imp	FBgn0085434	NaCP60E	protein_coding	8	UTR3	1.7351068738998847	2.431083695931979e-39	3.842952323816455	1.9069113941181128e-6	0	0	100	0	NA	NA	147.51745105830665	NA	FALSE	FALSE
L1_Imp	FBgn0085436	Not1	protein_coding	26	UTR3	1.8968788506451606	1.4107026439667153e-31	2.441724237509241	7.02913972147086e-7	0	0	100	0	NA	NA	31.142509266666668	CNOT1	TRUE	TRUE
L1_Imp	FBgn0085446	CG34417	protein_coding	149	UTR5:CDS:intron:UTR3	3.639841439467846	8.262467428727318e-101	4.632580416320955	6.272595594386204e-26	6.7114093959731544	40.939597315436245	47.651006711409394	4.697986577181208	NA	NA	836.6292752966667	NA	FALSE	FALSE
L1_Imp	FBgn0085447	sif	protein_coding	101	UTR3	3.617750893775589	2.1458190171947814e-124	5.119561224781902	1.0967912236367286e-40	0	0	100	0	NA	NA	175.54744284969905	TIAM1 | TIAM2	TRUE	FALSE
L1_Imp	FBgn0085450	Snoo	protein_coding	12	UTR3	0.22362975343582361	1	3.683914305418667	0.0026783947890387373	0	0	100	0	NA	NA	45.45276740283494	NA	FALSE	FALSE
L1_Imp	FBgn0085470	lmgB	protein_coding	3	UTR3	4.444950039435953	1.977632154714896e-101	3.8060432041837498	0.012051998750561153	0	0	100	0	NA	NA	18.742935266666667	NA	FALSE	FALSE
L1_Imp	FBgn0085478	Zdhhc8	protein_coding	3	UTR5	0.7003483235865778	9.46914663651021e-5	2.7197604928442556	0.0381333696106241	100	0	0	0	NA	NA	24.3320652091	ZDHHC5 | ZDHHC8	TRUE	TRUE
L1_Imp	FBgn0086361	alph	protein_coding	57	UTR3	4.8905636040917235	6.378155000764627e-202	3.784712956048459	7.385501400837973e-63	0	0	100	0	NA	NA	485.1665288966667	PPM1A | PPM1B | PPM1N	TRUE	TRUE
L1_Imp	FBgn0086372	lap	protein_coding	28	UTR3	2.7987227526548955	8.093434171099273e-67	3.6767802066879596	0.0012836730982720317	0	0	100	0	NA	NA	77.58594919445872	PICALM | SNAP91	TRUE	TRUE
L1_Imp	FBgn0086611	Lcp65Ag3	protein_coding	13	UTR3	3.3885343594357833	6.427768777433345e-50	3.0817789883041256	7.778706178531711e-6	0	0	100	0	NA	NA	1038.1742033333333	NA	FALSE	FALSE
L1_Imp	FBgn0086674	Tpst	protein_coding	22	UTR3	2.3726348746149815	1.8697393002035993e-50	4.3403243231672075	1.0452405219254791e-8	0	0	100	0	NA	NA	33.59132129868828	TPST1 | TPST2	FALSE	TRUE
L1_Imp	FBgn0086675	fne	protein_coding	144	UTR5:UTR3	4.890649572509542	2.4146958675328173e-151	5.761610439857523	1.6235728243828678e-25	13.88888888888889	0	86.11111111111111	0	NA	NA	239.51978685167	ELAVL1 | ELAVL2 | ELAVL3 | ELAVL4	TRUE	TRUE
L1_Imp	FBgn0086677	jeb	protein_coding	37	UTR3	4.187876781567835	1.1497379903159905e-155	6.492073471149011	3.0245329126473568e-6	0	0	100	0	NA	NA	41.026371266666665	NA	FALSE	FALSE
L1_Imp	FBgn0086680	vvl	protein_coding	16	UTR3	2.329336239351328	2.291567424231238e-53	3.06372681825205	1.3272077491762528e-18	0	0	100	0	NA	NA	57.297219999999996	POU3F1 | POU3F2 | POU3F3 | POU3F4	FALSE	FALSE
L1_Imp	FBgn0086686	l(3)L1231	protein_coding	27	UTR3:CDS	3.4333420159785883	7.274479019029085e-104	3.1827820102365587	1.8935472314366693e-34	0	77.77777777777779	22.22222222222222	0	NA	NA	96.71259833333333	NA	FALSE	FALSE
L1_Imp	FBgn0086687	Desat1	protein_coding	23	UTR3	2.6489876238711414	1.588643954394212e-67	2.9609378405773548	2.4084647010739597e-13	0	0	100	0	NA	NA	281.8561923581333	SCD | SCD5	TRUE	TRUE
L1_Imp	FBgn0086706	pix	protein_coding	5	UTR3	1.4360748087869841	3.296246092633837e-18	1.3516143108936476	0.001789871023774939	0	0	100	0	NA	NA	20.725621	ABCE1	TRUE	TRUE
L1_Imp	FBgn0086758	chinmo	protein_coding	235	UTR5:UTR3	4.447409067532394	4.869131283829078e-129	4.090893734234153	2.0040198295792852e-66	20.425531914893615	0	79.57446808510639	0	NA	NA	672.2138353350425	NA	FALSE	FALSE
L1_Imp	FBgn0086906	sls	protein_coding	32	UTR3	1.0118279583543526	7.825476985198116e-9	2.9699909353480396	3.8893387110079456e-11	0	0	100	0	NA	NA	144.0942990229	NA	FALSE	FALSE
L1_Imp	FBgn0087002	apolpp	protein_coding	2	UTR3	1.4107580911891988	3.0475500229975196e-16	4.353074154976498	1.469274994576038e-19	0	0	100	0	NA	NA	208.04368306778397	NA	FALSE	FALSE
L1_Imp	FBgn0087013	Karybeta3	protein_coding	1	UTR3	0.8887621681325851	2.385922954973739e-8	3.5855544587471626	0.013550402712640758	0	0	100	0	NA	NA	17.061275533333333	IPO5 | RANBP6	TRUE	TRUE
L1_Imp	FBgn0243512	puc	protein_coding	12	UTR3	1.0179869593707183	1.0854195424190578e-8	3.309948539663111	0.00291685746422705	0	0	100	0	NA	NA	46.10046680000001	DUSP10	FALSE	FALSE
L1_Imp	FBgn0250753	kra	protein_coding	20	UTR3	0.5341290436125112	0.040191940148378895	3.5543652574641045	4.649650114603452e-37	0	0	100	0	NA	NA	490.34254910232653	BZW1 | BZW2	TRUE	TRUE
L1_Imp	FBgn0250789	alpha-Spec	protein_coding	55	UTR3	2.8421980242597966	1.835248192743067e-71	3.9922294569138166	7.232237038906908e-31	0	0	100	0	NA	NA	94.87939134640196	SPTA1 | SPTAN1	TRUE	FALSE
L1_Imp	FBgn0250791	alphaSnap	protein_coding	14	UTR3	3.674088445323175	2.0058655294276983e-90	2.4204670459457875	2.2807800358148156e-6	0	0	100	0	NA	NA	1.722076	NAPA | NAPB	TRUE	TRUE
L1_Imp	FBgn0250820	meigo	protein_coding	3	UTR3	2.863418563347466	2.020428200939371e-49	4.75282459250784	6.092913611025213e-4	0	0	100	0	NA	NA	26.432766666666666	SLC35B1	FALSE	TRUE
L1_Imp	FBgn0250851	CG33981	protein_coding	12	UTR3	2.83357962851963	1.1778712390178863e-63	2.4470800725724944	1.562616607143044e-7	0	0	100	0	NA	NA	9.337871699999999	ANAPC13	TRUE	FALSE
L1_Imp	FBgn0250869	CG42240	protein_coding	2	UTR3	4.8309529811266785	8.52000068990267e-53	4.0073345035866685	0.011275473329063607	0	0	100	0	NA	NA	20.6823	NA	FALSE	FALSE
L1_Imp	FBgn0250903	lmgA	protein_coding	3	UTR3	4.444950039435953	1.9718590177053743e-101	3.8060432041837498	0.012051998750561153	0	0	100	0	NA	NA	18.742935266666667	ANAPC11	FALSE	FALSE
L1_Imp	FBgn0250911	CG42245	protein_coding	4	UTR3	0.6257885605361602	0.003773037991002816	3.14580363221411	0.0375536876056559	0	0	100	0	NA	NA	0.0723164	KIAA1143	TRUE	FALSE
L1_Imp	FBgn0259108	futsch	protein_coding	57	UTR5:UTR3	3.422540723509586	6.904049965235213e-105	4.438452457774665	1.109384554800117e-12	47.368421052631575	0	52.63157894736842	0	NA	NA	22.99499979	MAP1A | MAP1B | MAP1S	TRUE	TRUE
L1_Imp	FBgn0259110	mmd	protein_coding	17	UTR3:UTR5	2.6361862236612414	5.955879877002929e-76	4.903531121020796	7.161209654166783e-4	29.411764705882355	0	70.58823529411765	0	NA	NA	70.92754561883574	ADAM11 | ADAM22 | ADAM23	FALSE	TRUE
L1_Imp	FBgn0259143	CG42258	protein_coding	99	UTR3	4.29152541051512	1.8083265922336667e-171	4.722247156311443	1.9616201461506935e-39	0	0	100	0	NA	NA	360.27020593333333	NA	FALSE	FALSE
L1_Imp	FBgn0259146	fid	protein_coding	10	UTR3	3.7541939087911818	9.310976970407192e-76	3.57928680761076	1.5879265367058892e-4	0	0	100	0	NA	NA	15.517879233333334	AC270289.2 | TRMT9B	FALSE	FALSE
L1_Imp	FBgn0259168	mnb	protein_coding	6	UTR5	2.251579333660452	2.4991665082117073e-57	3.657023188311103	0.011987335696263162	100	0	0	0	NA	NA	45.065571033333335	DYRK1A | DYRK1B	TRUE	FALSE
L1_Imp	FBgn0259171	Pde9	protein_coding	6	UTR3	0.9850738380630664	1.0940748233641524e-12	4.0320712418920195	0.010608577889350303	0	0	100	0	NA	NA	17.558653533333334	PDE9A	TRUE	TRUE
L1_Imp	FBgn0259175	ome	protein_coding	11	UTR3	0.5830106405135165	0.004195800875997977	3.7182890948564324	0.008458586222772334	0	0	100	0	NA	NA	76.534115978	DPP10 | DPP4 | DPP6 | FAP	TRUE	TRUE
L1_Imp	FBgn0259176	bun	protein_coding	32	UTR3	1.0324611584981351	9.042967967593894e-10	2.6182854934112822	1.3545402487658952e-7	0	0	100	0	NA	NA	232.1809996125454	TSC22D1	TRUE	TRUE
L1_Imp	FBgn0259214	PMCA	protein_coding	9	UTR3	0.45392865136593635	0.09044840216582323	3.789560434273538	0.0025336914405347075	0	0	100	0	NA	NA	85.0697924	ATP2B1 | ATP2B2 | ATP2B3 | ATP2B4	TRUE	TRUE
L1_Imp	FBgn0259216	RhoGAP102A	protein_coding	6	CDS	1.4221270047745775	5.529268531800388e-15	3.210578617624147	0.0029542089677151782	0	100	0	0	NA	NA	15.205770133333333	ARHGAP6	FALSE	FALSE
L1_Imp	FBgn0259222	CG42322	protein_coding	5	UTR3	2.7006423610491943	1.2957107058307867e-57	4.767445641475992	7.865185146419685e-4	0	0	100	0	NA	NA	35.11682083261479	SLC35F3 | SLC35F4	FALSE	TRUE
L1_Imp	FBgn0259224	CG42324	protein_coding	7	UTR3	2.245421285992998	7.77352674655229e-48	4.384826811567023	0.001879552945603554	0	0	100	0	NA	NA	32.96516229961333	NA	FALSE	FALSE
L1_Imp	FBgn0259228	C3G	protein_coding	7	UTR3	1.4398810956792238	1.5673026644458904e-22	1.9497669500212582	3.3457980027005443e-4	0	0	100	0	NA	NA	28.925912738808222	RAPGEF1	FALSE	TRUE
L1_Imp	FBgn0259234	Camta	protein_coding	14	CDS:UTR3	2.83491168996775	1.285947244137603e-75	3.608139330045276	0.004156983694381176	0	14.285714285714285	85.71428571428571	0	NA	NA	25.683426716666666	CAMTA1 | CAMTA2	TRUE	TRUE
L1_Imp	FBgn0259243	Pka-R1	protein_coding	14	UTR3	2.2594632230855605	1.8627901736999226e-57	3.4340534435595864	0.0029190932819415844	0	0	100	0	NA	NA	85.6665411052828	PRKAR1A | PRKAR1B | PRKAR2A | PRKAR2B	TRUE	TRUE
L1_Imp	FBgn0259244	CG42342	protein_coding	10	UTR3	2.0168036364013817	7.086750105316135e-47	4.2943342587587034	0.002851665544165189	0	0	100	0	NA	NA	44.49372506325193	NA	FALSE	FALSE
L1_Imp	FBgn0259246	brp	protein_coding	120	UTR3	3.4316541160517935	3.791248006506963e-99	4.743899979624907	3.9953802605996727e-10	0	0	100	0	NA	NA	93.578518906	ERC1 | ERC2	TRUE	TRUE
L1_Imp	FBgn0259483	Mob4	protein_coding	12	UTR3	4.179173482987302	4.176675903908537e-99	4.712866913542762	8.237333042052039e-4	0	0	100	0	NA	NA	49.60751237913333	MOB4	TRUE	FALSE
L1_Imp	FBgn0259734	Nost	protein_coding	4	UTR3	0.23147186818769333	0.8147197842714896	3.0789809114472786	0.01884262947354678	0	0	100	0	NA	NA	8.045762433333334	NOSTRIN	FALSE	FALSE
L1_Imp	FBgn0259735	mtgo	protein_coding	31	UTR3	1.1374597297562539	2.132140234723319e-17	3.8074629510288567	5.715368842451726e-5	0	0	100	0	NA	NA	35.91398761	FNDC3A | FNDC3B	TRUE	TRUE
L1_Imp	FBgn0259740	CG42394	protein_coding	34	UTR5:UTR3	4.910740699741827	1.501423819073369e-136	3.7634423430739252	1.1916332169796485e-11	5.88235294117647	0	94.11764705882352	0	NA	NA	270.12526933333334	NA	FALSE	FALSE
L1_Imp	FBgn0259745	wech	protein_coding	29	UTR3	4.209758034054348	8.327055166883326e-165	4.447689916462714	1.3607531062932025e-7	0	0	100	0	NA	NA	43.34089466677439	TRIM71	TRUE	FALSE
L1_Imp	FBgn0259785	pzg	protein_coding	19	UTR3	4.011589836499167	1.7101599753029837e-103	4.194286685813755	1.4274733022583549e-19	0	0	100	0	NA	NA	58.4781	NA	FALSE	FALSE
L1_Imp	FBgn0259789	zld	protein_coding	8	UTR3	3.2598424368030727	2.371570105289431e-101	3.8170068351104125	2.9185586773967167e-4	0	0	100	0	NA	NA	29.292930333333334	NA	FALSE	FALSE
L1_Imp	FBgn0259824	Hip14	protein_coding	10	UTR3	4.336996147602772	2.1015865308898533e-125	4.145742008182447	0.0017168566354080386	0	0	100	0	NA	NA	41.77594666666666	ZDHHC13 | ZDHHC17	TRUE	TRUE
L1_Imp	FBgn0259917	CG42446	protein_coding	19	UTR3	3.916788496737439	4.626481255540283e-86	4.5203105430282005	2.8168929199734204e-5	0	0	100	0	NA	NA	0	NA	FALSE	FALSE
L1_Imp	FBgn0259923	Sep4	protein_coding	25	UTR3	4.488326139611718	4.306150270672616e-121	4.561386764092632	8.514283718187692e-11	0	0	100	0	NA	NA	59.109559018333336	SEPTIN1 | SEPTIN2 | SEPTIN4 | SEPTIN5	TRUE	TRUE
L1_Imp	FBgn0259927	CG42450	protein_coding	20	UTR3	3.446882831760661	3.7501062888343453e-112	3.7048665097500844	2.654255246112146e-4	0	0	100	0	NA	NA	20.4841892	RGS11	FALSE	TRUE
L1_Imp	FBgn0259994	OtopLa	protein_coding	144	UTR3	5.06820198326242	7.937508420065193e-183	4.340392162321533	1.949466296040327e-46	0	0	100	0	NA	NA	280.15867137386897	OTOP1 | OTOP2 | OTOP3	FALSE	FALSE
L1_Imp	FBgn0260003	Dys	protein_coding	29	UTR3	0.7292655937791073	1.2451535641220183e-6	3.9736225586477616	0.005363493708788333	0	0	100	0	NA	NA	24.69552230788563	DMD | UTRN	TRUE	TRUE
L1_Imp	FBgn0260049	flr	protein_coding	8	UTR3	2.5409247089940212	5.090453664190473e-41	1.342243023485992	0.0013967663984221605	0	0	100	0	NA	NA	47.01525733333334	WDR1	TRUE	FALSE
L1_Imp	FBgn0260400	elav	protein_coding	31	UTR3	3.317005664509278	4.7325842388775414e-92	3.356481837512024	1.305201986025606e-4	0	0	100	0	NA	NA	22.703022400000002	ELAVL1 | ELAVL2 | ELAVL3 | ELAVL4	TRUE	TRUE
L1_Imp	FBgn0260442	rhea	protein_coding	14	intron:UTR5	1.412715202899816	2.2947047215574666e-20	1.5306961131332901	6.798686367337639e-6	92.85714285714286	0	0	7.142857142857142	NA	NA	58.58182841636915	TLN1 | TLN2	TRUE	TRUE
L1_Imp	FBgn0260462	CG12163	protein_coding	13	UTR3	1.6939642011936844	1.3776794499470388e-28	4.279003215679504	0.001635213502868781	0	0	100	0	NA	NA	22.136784733333332	CTSF	FALSE	FALSE
L1_Imp	FBgn0260486	Ziz	protein_coding	16	UTR3	1.9392704398304976	1.6785452063301554e-39	3.683133904688532	3.840744709334893e-8	0	0	100	0	NA	NA	130.9365520407	DOCK10 | DOCK11 | DOCK7 | DOCK8 | DOCK9	TRUE	TRUE
L1_Imp	FBgn0260499	qvr	protein_coding	12	UTR3	3.1241341212116436	8.025968470910749e-86	4.365715517287934	0.002133312915465987	0	0	100	0	NA	NA	37.199741333333336	NA	FALSE	FALSE
L1_Imp	FBgn0260642	Antp	protein_coding	2	UTR3	0.6989011765997423	7.6107114799119644e-6	3.6791968655111087	0.011686443370705596	0	0	100	0	NA	NA	21.43396843123999	HOXA7 | HOXB7	FALSE	FALSE
L1_Imp	FBgn0260657	CG42540	protein_coding	4	UTR3	0.8541780431282655	4.45132951466372e-7	2.5663637802638313	0.017893282770316703	0	0	100	0	NA	NA	13.874662007904488	STOM | STOML3	TRUE	TRUE
L1_Imp	FBgn0260722	lncRNA:CR42549	ncRNA	27	ncRNA-exon	3.843800433460329	1.3836181434607153e-94	3.8686836604175934	6.87989247965837e-12	NA	NA	NA	NA	100	0	158.21432933333332	NA	FALSE	FALSE
L1_Imp	FBgn0260743	GC1	protein_coding	13	UTR3	3.2886825998655915	4.650854608049005e-73	4.237737799935208	0.003055177158860803	0	0	100	0	NA	NA	58.53309926666667	SLC25A18 | SLC25A22	TRUE	FALSE
L1_Imp	FBgn0260767	CG42565	protein_coding	15	UTR5	2.8135365439085414	1.3555676501851964e-56	2.6057879013230902	1.2371522360476479e-6	100	0	0	0	NA	NA	1.2833702666666666	NA	FALSE	FALSE
L1_Imp	FBgn0260795	NaPi-III	protein_coding	23	UTR5:UTR3	3.159476345724624	3.9478717094221295e-97	2.3858072855617953	5.303110269675124e-8	39.130434782608695	0	60.86956521739131	0	NA	NA	76.4104387	SLC20A1 | SLC20A2	TRUE	FALSE
L1_Imp	FBgn0260858	Ykt6	protein_coding	3	UTR3	3.551725909384164	5.386516358117431e-52	3.787091580491392	0.013547735251377226	0	0	100	0	NA	NA	31.769133333333333	YKT6	FALSE	FALSE
L1_Imp	FBgn0260934	par-1	protein_coding	68	UTR3	2.1379678815468997	1.0610778415940852e-42	3.7054843227033545	8.017080800808314e-12	0	0	100	0	NA	NA	160.36708952385456	MARK1 | MARK2 | MARK3 | MARK4	TRUE	TRUE
L1_Imp	FBgn0260938	tay	protein_coding	7	CDS	1.166619509444816	3.794522658944123e-12	3.87277444119621	0.010141211098268885	0	100	0	0	NA	NA	9.601339630408809	NA	FALSE	FALSE
L1_Imp	FBgn0260943	Rbp6	protein_coding	191	UTR3	3.770090310538854	4.3329907082302365e-133	5.144952631696093	1.026288173171109e-26	0	0	100	0	NA	NA	179.58128758938668	MSI1 | MSI2	TRUE	TRUE
L1_Imp	FBgn0260960	Baldspot	protein_coding	10	UTR3	1.6452778483400323	1.6798686036120717e-23	2.58623074799896	0.001308170322926021	0	0	100	0	NA	NA	72.2781676	ELOVL3 | ELOVL6	TRUE	TRUE
L1_Imp	FBgn0260964	Vmat	protein_coding	15	UTR3:UTR5	3.4138706281885747	8.65270614090787e-87	3.996623191556591	1.9317210524177562e-7	46.666666666666664	0	53.333333333333336	0	NA	NA	51.78137806666666	SLC18A1 | SLC18A2	TRUE	FALSE
L1_Imp	FBgn0260970	Ubr3	protein_coding	24	UTR3	2.8698760783769166	9.871699481853927e-86	5.355499719576047	5.001186093259854e-6	0	0	100	0	NA	NA	65.57824223333333	UBR3	TRUE	TRUE
L1_Imp	FBgn0261090	Sytbeta	protein_coding	2	UTR3	1.4613434644709893	8.876635370802689e-20	3.6192507337008037	0.013232083429403277	0	0	100	0	NA	NA	18.777183633333333	NA	FALSE	FALSE
L1_Imp	FBgn0261239	Hr39	protein_coding	6	UTR3	1.0910415402798832	1.5470409441456818e-10	3.831542723008489	0.012353085465555459	0	0	100	0	NA	NA	17.627709233333334	NA	FALSE	FALSE
L1_Imp	FBgn0261243	Psa	protein_coding	8	UTR3	2.2008777847193617	7.287761563377353e-40	2.7868999196230333	1.1407341686960969e-4	0	0	100	0	NA	NA	27.524719094072207	NPEPPS	TRUE	TRUE
L1_Imp	FBgn0261258	rgn	protein_coding	32	UTR3	3.0993262873036334	1.0136024111055236e-83	3.047404773862645	1.6776956694486398e-36	0	0	100	0	NA	NA	27.748569133333337	NA	FALSE	FALSE
L1_Imp	FBgn0261260	mgl	protein_coding	53	UTR3	1.1543560889447775	6.06354459805644e-16	3.933242804264853	5.770294640039304e-14	0	0	100	0	NA	NA	28.921725666666667	LRP2	TRUE	TRUE
L1_Imp	FBgn0261262	CG42613	protein_coding	40	UTR3	2.927107848377183	3.30162036162856e-98	4.450753159966671	7.405166773484326e-14	0	0	100	0	NA	NA	51.22695927847733	NA	FALSE	FALSE
L1_Imp	FBgn0261268	Cul3	protein_coding	13	UTR3	3.3186126025058202	3.582965071703533e-77	3.7275691071597428	0.010395128902804735	0	0	100	0	NA	NA	28.413787666666664	CUL3	TRUE	TRUE
L1_Imp	FBgn0261279	lqfR	protein_coding	4	UTR3	2.100399511590001	5.753003338720676e-33	1.5302824631866985	0.04276533158361254	0	0	100	0	NA	NA	16.451664333333333	CLINT1	FALSE	TRUE
L1_Imp	FBgn0261285	Ppcs	protein_coding	18	UTR3	3.282189599242664	3.0350460629093192e-80	4.52162579504479	7.250358049535719e-4	0	0	100	0	NA	NA	32.21568948666667	PPCS	FALSE	FALSE
L1_Imp	FBgn0261439	SdhA	protein_coding	15	UTR3	2.4517268587972416	1.1319529312202572e-57	1.1218140293927565	3.30130496397232e-7	0	0	100	0	NA	NA	108.3786278	SDHA	FALSE	TRUE
L1_Imp	FBgn0261444	CG3638	protein_coding	43	UTR3	3.4469300356443555	5.718530405721446e-129	4.036470469271679	8.397811727948242e-12	0	0	100	0	NA	NA	53.279815147613334	TTYH1 | TTYH2 | TTYH3	TRUE	TRUE
L1_Imp	FBgn0261509	haf	protein_coding	14	UTR3	0.7719414853394551	2.589615368241736e-7	3.2622211911293126	2.007205294407318e-6	0	0	100	0	NA	NA	44.113524448	NA	FALSE	FALSE
L1_Imp	FBgn0261549	rdgA	protein_coding	23	UTR3	1.3995638394071817	1.1627907721230086e-22	4.393542107791323	6.4426488529735675e-6	0	0	100	0	NA	NA	71.5036678089954	DGKI | DGKZ	FALSE	TRUE
L1_Imp	FBgn0261552	ps	protein_coding	368	UTR5:CDS:UTR3	3.9411051734290155	1.5375888219101475e-78	3.885680801384724	2.607701043797038e-47	8.967391304347826	1.0869565217391304	89.94565217391305	0	NA	NA	1829.4329278898783	NOVA1 | NOVA2	TRUE	TRUE
L1_Imp	FBgn0261556	CG42674	protein_coding	22	UTR5	1.488288760469758	1.0837606040235766e-27	2.386048397752813	9.446679424117299e-13	100	0	0	0	NA	NA	27.084027071221083	PLEKHG5	TRUE	TRUE
L1_Imp	FBgn0261599	RpS29	protein_coding	3	UTR3	0.42071049592998155	0.07399136609171215	3.5441381539895054	7.4160944604854325e-65	0	0	100	0	NA	NA	115.37974999999999	RPS29	FALSE	FALSE
L1_Imp	FBgn0261617	nej	protein_coding	24	UTR3	2.079451887894783	2.9045412691426555e-43	3.7907135307543953	5.9605221379391054e-12	0	0	100	0	NA	NA	17.493187089111366	CREBBP | EP300	TRUE	TRUE
L1_Imp	FBgn0261618	larp	protein_coding	87	UTR3	3.276973736560226	8.951716293020552e-76	3.1189216537192226	6.689152460613298e-25	0	0	100	0	NA	NA	261.13390676619997	LARP1 | LARP1B	TRUE	TRUE
L1_Imp	FBgn0261710	nocte	protein_coding	21	UTR3	2.3303168977638555	8.615958140780437e-44	4.083434581291034	1.9093384946435254e-5	0	0	100	0	NA	NA	23.731101	NA	FALSE	FALSE
L1_Imp	FBgn0261722	fwe	protein_coding	26	UTR3	3.933730719813512	1.834180950497301e-130	4.509617434356448	1.0240866297139474e-5	0	0	100	0	NA	NA	90.496463186	CACFD1	FALSE	FALSE
L1_Imp	FBgn0261787	brun	protein_coding	6	UTR3	2.6813811670523515	2.463513003754939e-30	3.9224493516441283	0.012622206919196662	0	0	100	0	NA	NA	9.345146666666666	TRAPPC9	FALSE	TRUE
L1_Imp	FBgn0261788	Ank2	protein_coding	77	UTR3:CDS	3.214385413328876	2.531029660840717e-80	5.248926713717129	2.0668496608367297e-7	0	80.51948051948052	19.480519480519483	0	NA	NA	21.728957979330925	ANK1 | ANK2 | ANK3	TRUE	TRUE
L1_Imp	FBgn0261789	SmD2	protein_coding	8	UTR3:CDS	3.9005260185677173	6.277716272411006e-61	3.4284060946082695	2.9784402003020744e-4	0	12.5	87.5	0	NA	NA	87.73566666666667	SNRPD2	FALSE	FALSE
L1_Imp	FBgn0261793	Trf2	protein_coding	10	UTR3	1.7780138410258772	6.12484287223879e-28	3.9857899435369823	0.008016866020100145	0	0	100	0	NA	NA	33.38388200015467	TBPL1	TRUE	TRUE
L1_Imp	FBgn0261797	Dhc64C	protein_coding	6	UTR3	0.34336847130887355	0.39839742071494044	1.6046516213631221	0.011315324836128567	0	0	100	0	NA	NA	4.912253463721373	DYNC1H1	FALSE	TRUE
L1_Imp	FBgn0261800	LanB1	protein_coding	3	UTR3	0.6545972761286823	0.004228866991898443	3.2424402716353646	0.03209409199552217	0	0	100	0	NA	NA	9.214253366666668	LAMB1 | LAMB2 | LAMB4	FALSE	TRUE
L1_Imp	FBgn0261801	CG42747	protein_coding	18	UTR3	1.1337298028991227	5.125277694930466e-13	4.193499114983932	2.5102461656942818e-6	0	0	100	0	NA	NA	29.019873999999998	NA	FALSE	FALSE
L1_Imp	FBgn0261804	CG42750	protein_coding	4	UTR3	0.768954180713421	6.61263771815036e-5	3.4216316472954804	0.022833863832927077	0	0	100	0	NA	NA	9.860172806666666	DPEP1 | DPEP2 | DPEP3	FALSE	FALSE
L1_Imp	FBgn0261811	pico	protein_coding	14	UTR3	2.7354318664406225	2.3814245428051218e-74	4.341553923707733	5.228199511735445e-4	0	0	100	0	NA	NA	20.48246023	APBB1IP | RAPH1	TRUE	TRUE
L1_Imp	FBgn0261822	Bsg	protein_coding	271	UTR5:CDS:UTR3	3.626148206239643	1.1667805613737932e-90	4.3276647016188985	1.0228545978233186e-24	14.760147601476014	0.7380073800738007	84.50184501845018	0	NA	NA	1001.2733315588613	BSG	TRUE	FALSE
L1_Imp	FBgn0261836	Msp300	protein_coding	98	UTR5:CDS:UTR3	1.8971624128015752	2.2312646915824366e-22	4.865878208810615	4.2817349924377874e-42	10.204081632653061	50	39.795918367346935	0	NA	NA	132.689809366	NA	FALSE	FALSE
L1_Imp	FBgn0261854	aPKC	protein_coding	66	UTR3	4.0368579875997295	5.28316038743068e-150	4.387822146111582	5.050225645079267e-23	0	0	100	0	NA	NA	489.6399392833333	PRKCI | PRKCZ	TRUE	TRUE
L1_Imp	FBgn0261954	east	protein_coding	29	UTR3	2.862627460602721	1.1488793519611938e-79	3.1533716631256756	5.334340325502276e-16	0	0	100	0	NA	NA	29.688041533333333	NA	FALSE	FALSE
L1_Imp	FBgn0261955	kdn	protein_coding	18	UTR3	1.7362674525515254	1.34459748834905e-23	3.6049857427537177	4.6256531675979654e-8	0	0	100	0	NA	NA	220.60779846666668	CS	TRUE	TRUE
L1_Imp	FBgn0262026	CG42837	protein_coding	4	UTR3	2.1962867596667115	3.1645505488167393e-34	1.6638450661391992	0.03568072871892408	0	0	100	0	NA	NA	1.2529816666666667	NA	FALSE	FALSE
L1_Imp	FBgn0262124	uex	protein_coding	4	UTR3	-0.13288006776766534	1	1.1909152120458772	0.03481966454996819	0	0	100	0	NA	NA	33.21279286666667	CNNM1 | CNNM2 | CNNM3 | CNNM4	TRUE	TRUE
L1_Imp	FBgn0262473	Tl	protein_coding	5	UTR3	0.7302045021848674	7.946122046357793e-6	4.256636085419805	0.002924840050138657	0	0	100	0	NA	NA	18.901864539466665	NA	FALSE	FALSE
L1_Imp	FBgn0262476	CG43066	protein_coding	40	UTR3	4.386343229176863	5.133601128553245e-153	5.320370524584974	1.419296384652733e-7	0	0	100	0	NA	NA	134.46202233333332	SLC6A15 | SLC6A17 | SLC6A18 | SLC6A19	TRUE	TRUE
L1_Imp	FBgn0262483	Rbp	protein_coding	57	UTR3	3.809993788619718	1.4792957055314673e-149	4.646872905638664	3.2870435010785464e-7	0	0	100	0	NA	NA	58.62188122585189	RIMBP2 | TSPOAP1	FALSE	TRUE
L1_Imp	FBgn0262511	Vha44	protein_coding	97	UTR3:CDS	3.936533038397489	1.8006255476868718e-107	2.9942573960719265	1.7591467005971213e-27	0	2.0618556701030926	97.9381443298969	0	NA	NA	594.8796700666667	ATP6V1C1 | ATP6V1C2	TRUE	TRUE
L1_Imp	FBgn0262515	VhaAC45	protein_coding	13	UTR3	2.3532048445529496	5.151318728817644e-59	1.8221178593708818	4.673048111225115e-9	0	0	100	0	NA	NA	239.29693333333333	ATP6AP1	TRUE	FALSE
L1_Imp	FBgn0262518	Rab8	protein_coding	11	UTR3	3.2687808161740106	6.000500547360533e-65	1.7168852698550157	8.662511204366053e-7	0	0	100	0	NA	NA	66.57698393333334	RAB13 | RAB8A | RAB8B	TRUE	TRUE
L1_Imp	FBgn0262579	Ect4	protein_coding	3	UTR3	0.815478884125217	1.5037836261344078e-6	2.665447140460874	0.002512848674134043	0	0	100	0	NA	NA	198.16699313676438	SARM1	FALSE	TRUE
L1_Imp	FBgn0262582	cic	protein_coding	10	UTR3	1.7501152328176557	3.7997100020264007e-33	3.9583369514111557	1.5947558893039847e-4	0	0	100	0	NA	NA	34.2006894	CIC	FALSE	TRUE
L1_Imp	FBgn0262593	Shab	protein_coding	8	UTR3	0.7480355272678817	1.2238832613863076e-5	2.571362544769017	1.5713463555140654e-6	0	0	100	0	NA	NA	26.8136136378228	KCNB1 | KCNB2	TRUE	FALSE
L1_Imp	FBgn0262617	Nuak1	protein_coding	25	UTR3	1.9540042178566792	4.780969112321888e-38	3.4692495730170605	3.749930911628759e-21	0	0	100	0	NA	NA	131.52625610508957	NUAK1 | NUAK2	TRUE	TRUE
L1_Imp	FBgn0262656	Myc	protein_coding	82	UTR5:UTR3	3.878306510205003	1.0997788804057313e-105	3.931504405971125	3.0150553029795133e-84	3.6585365853658534	0	96.34146341463415	0	NA	NA	329.76359016966666	NA	FALSE	FALSE
L1_Imp	FBgn0262716	Arp3	protein_coding	30	UTR3	4.409353731080082	3.828820029804284e-115	3.6369617407538435	1.1333373709582414e-9	0	0	100	0	NA	NA	236.84266666666667	ACTR3 | ACTR3B	TRUE	TRUE
L1_Imp	FBgn0262728	Pal2	protein_coding	25	UTR3	5.986706763686455	5.2172991675494615e-43	4.821351999166875	8.926678610325833e-25	0	0	100	0	NA	NA	229.41289666666665	PAM	TRUE	TRUE
L1_Imp	FBgn0262730	dtn	protein_coding	15	UTR3	3.4994830873604377	5.097139512827094e-99	3.878447214794953	0.004051353756503493	0	0	100	0	NA	NA	24.940958593599998	TMEM132A | TMEM132B | TMEM132C | TMEM132D | TMEM132E	TRUE	TRUE
L1_Imp	FBgn0262732	mbf1	protein_coding	17	UTR3	3.380052616841086	1.6920468705137977e-97	2.7500817227200263	5.012780650089006e-7	0	0	100	0	NA	NA	90.751565	EDF1	FALSE	FALSE
L1_Imp	FBgn0262733	Src64B	protein_coding	29	UTR3	2.9343201825526317	2.22386343336332e-88	4.214706060381799	3.6856031858302694e-10	0	0	100	0	NA	NA	49.620694881421784	FGR | FYN | SRC | YES1	TRUE	TRUE
L1_Imp	FBgn0262734	eIF4H1	protein_coding	181	UTR3	5.063299025196938	8.577739771640403e-133	4.512986631849432	1.405891038904064e-37	0	0	100	0	NA	NA	746.301897295	EIF4H	TRUE	TRUE
L1_Imp	FBgn0262736	Vha16-1	protein_coding	61	UTR3	3.1728446226157274	2.2664300281552346e-55	2.2908828332229483	1.1054807515521604e-11	0	0	100	0	NA	NA	2004.9681776666666	ATP6V0C	TRUE	TRUE
L1_Imp	FBgn0262737	mub	protein_coding	12	UTR3	2.2030876282092446	1.3180506222422477e-61	4.5180529775934595	0.0014399364804860873	0	0	100	0	NA	NA	40.77478982956768	PCBP1 | PCBP2 | PCBP3 | PCBP4	TRUE	TRUE
L1_Imp	FBgn0262738	norpA	protein_coding	6	UTR3	2.259840678889863	3.395697676036387e-51	2.5826341414773752	0.0021935477554766727	0	0	100	0	NA	NA	37.19491771317252	PLCB4	FALSE	TRUE
L1_Imp	FBgn0262739	AGO1	protein_coding	114	UTR3	3.9710564391520875	7.016221529530976e-127	3.902501847370066	1.4503480704455386e-18	0	0	100	0	NA	NA	217.60432533333332	AGO1 | AGO2 | AGO3 | AGO4	TRUE	FALSE
L1_Imp	FBgn0262740	Evi5	protein_coding	10	UTR3	2.07723667564704	4.322961038242079e-46	3.750291697703541	0.004995263306543764	0	0	100	0	NA	NA	31.6121731	EVI5 | EVI5L	FALSE	TRUE
L1_Imp	FBgn0262743	Fs(2)Ket	protein_coding	43	UTR3	2.805659211823758	1.7971524619226088e-70	2.962486348797414	3.088212325878647e-15	0	0	100	0	NA	NA	76.55077656666667	KPNB1	FALSE	TRUE
L1_Imp	FBgn0262867	Ptr	protein_coding	8	UTR3	1.28782110540873	6.973873079962058e-17	3.517708510170766	8.493627540609444e-22	0	0	100	0	NA	NA	36.86270205706971	PTCHD1 | PTCHD3 | PTCHD4	TRUE	FALSE
L1_Imp	FBgn0262871	lute	protein_coding	27	UTR3	3.635500381767871	1.51759635061472e-132	3.386953016622081	4.2994008034849265e-23	0	0	100	0	NA	NA	78.93295297654333	BTBD3 | BTBD6	TRUE	TRUE
L1_Imp	FBgn0262972	lncRNA:cherub	ncRNA	284	ncRNA-exon	5.678115589535977	2.239612293695908e-62	5.07279462405955	8.871772070775449e-74	NA	NA	NA	NA	100	0	2046.5131373333334	NA	FALSE	FALSE
L1_Imp	FBgn0262975	cnc	protein_coding	3	UTR3	0.49721063457846404	0.009796449772254882	2.8013113998215977	0.02868826775043468	0	0	100	0	NA	NA	58.94036046	NFE2 | NFE2L1 | NFE2L2	TRUE	TRUE
L1_Imp	FBgn0263006	SERCA	protein_coding	70	UTR3	1.5421686470933933	4.3850306356554447e-20	3.3164623128454966	4.913959381267042e-24	0	0	100	0	NA	NA	473.69669732522	ATP2A1 | ATP2A2 | ATP2A3	TRUE	TRUE
L1_Imp	FBgn0263077	CG43340	protein_coding	3	UTR3	1.104764695929202	2.4530855014013578e-11	3.5307811376842064	0.02174683895913139	0	0	100	0	NA	NA	39.930097189028515	NA	FALSE	FALSE
L1_Imp	FBgn0263108	BtbVII	protein_coding	29	UTR3	3.214462429426887	1.65058505696617e-101	3.8894303359616815	9.631591610909702e-14	0	0	100	0	NA	NA	44.58305816666667	NA	FALSE	FALSE
L1_Imp	FBgn0263109	CG43366	protein_coding	6	CDS	1.1724134425767971	5.99769935320448e-7	1.309202939620536	0.033374484292242663	0	100	0	0	NA	NA	26.983358366666668	NA	FALSE	FALSE
L1_Imp	FBgn0263111	cac	protein_coding	19	UTR3	1.944803163552572	1.8637140259431249e-41	4.248414702545082	0.002843422794733607	0	0	100	0	NA	NA	80.2605788236062	CACNA1A | CACNA1B | CACNA1E	TRUE	TRUE
L1_Imp	FBgn0263132	Cht6	protein_coding	176	CDS:UTR3	3.756703252988413	2.754318240983115e-80	3.194566204453754	2.2541485648946058e-56	0	90.3409090909091	9.659090909090908	0	NA	NA	647.4720803	NA	FALSE	FALSE
L1_Imp	FBgn0263144	bin3	protein_coding	3	UTR3	0.8761432707195332	4.6567369881506544e-8	3.0029023642127766	0.022155918363024163	0	0	100	0	NA	NA	11.765990866666666	MEPCE	TRUE	FALSE
L1_Imp	FBgn0263219	Dscam4	protein_coding	18	UTR3	3.1208527562186488	8.764494575796797e-82	4.891831641217451	2.275266020248368e-12	0	0	100	0	NA	NA	30.24073668333333	DSCAM | DSCAML1	FALSE	TRUE
L1_Imp	FBgn0263220	Hk	protein_coding	3	UTR3	1.8405111206657012	2.3116146718063316e-30	3.105706567449752	0.036829105975920394	0	0	100	0	NA	NA	17.994397194859552	KCNAB1 | KCNAB2 | KCNAB3	TRUE	FALSE
L1_Imp	FBgn0263231	bel	protein_coding	64	UTR3	3.894731867836358	5.204018623267318e-146	4.885691853210613	5.077931221840398e-25	0	0	100	0	NA	NA	164.2057666	DDX3X | DDX3Y	FALSE	TRUE
L1_Imp	FBgn0263232	Nxf3	protein_coding	6	UTR3	2.493826732240545	3.9489270019277416e-45	1.6606210467921307	0.019799413043443875	0	0	100	0	NA	NA	0.7264016666666667	NA	FALSE	FALSE
L1_Imp	FBgn0263257	Cngl	protein_coding	8	UTR5	1.971707565143872	1.984715071821791e-39	4.291541210737359	0.0026903639610438026	100	0	0	0	NA	NA	22.523899115186666	NA	FALSE	FALSE
L1_Imp	FBgn0263289	scrib	protein_coding	11	UTR3	0.7280061375504411	5.5837424560066303e-5	2.957939181523391	1.197102917245264e-11	0	0	100	0	NA	NA	52.70187648300338	SCRIB	TRUE	FALSE
L1_Imp	FBgn0263346	smash	protein_coding	11	UTR3	0.47089591036921824	0.0271497035880873	3.213917201173724	3.8562445301561705e-5	0	0	100	0	NA	NA	43.19502081007515	NA	FALSE	FALSE
L1_Imp	FBgn0263351	AP-2mu	protein_coding	9	UTR3	3.6052183137140905	1.4118634603771363e-79	2.2298136074350183	1.7132722272029266e-6	0	0	100	0	NA	NA	174.35572143333334	AP2M1	TRUE	FALSE
L1_Imp	FBgn0263352	Unr	protein_coding	214	UTR3:UTR5	4.839208674026069	2.842536636924567e-138	4.271749221424992	9.127426221702948e-32	72.42990654205607	0	27.570093457943923	0	NA	NA	309.2168326666667	CSDE1	TRUE	TRUE
L1_Imp	FBgn0263353	CG11000	protein_coding	7	UTR3	3.8932749444815773	4.4574599343852456e-105	3.3448456521903767	0.021680320007776453	0	0	100	0	NA	NA	28.648007266666667	NA	FALSE	FALSE
L1_Imp	FBgn0263391	hts	protein_coding	93	UTR3	2.9560715497511283	1.6620487228593604e-82	4.251490139050806	3.396810691197899e-20	0	0	100	0	NA	NA	310.06058843172	ADD1 | ADD2 | ADD3	TRUE	TRUE
L1_Imp	FBgn0263392	Tet	protein_coding	71	UTR3:UTR5	3.1636529746928415	1.6292382650759326e-129	5.8783732777078415	3.195409088075942e-16	23.943661971830984	0	76.05633802816901	0	NA	NA	72.40292980666666	TET3	TRUE	TRUE
L1_Imp	FBgn0263396	sqd	protein_coding	254	UTR3:CDS	5.156194352507416	5.361004955773141e-84	4.01214160783555	1.3239361875762783e-67	0	0.39370078740157477	99.60629921259843	0	NA	NA	4785.240081791187	HNRNPAB | HNRNPD | HNRNPDL	TRUE	TRUE
L1_Imp	FBgn0263397	Ih	protein_coding	53	UTR5:UTR3	3.397074633162399	1.8390653383861862e-100	4.985052856579099	2.5325662528619793e-9	43.39622641509434	0	56.60377358490566	0	NA	NA	57.947562053333336	HCN2 | HCN3 | HCN4	TRUE	TRUE
L1_Imp	FBgn0263456	nwk	protein_coding	30	UTR3	3.944515772172567	1.0025216302498546e-106	4.6676522245001575	7.080135731473592e-17	0	0	100	0	NA	NA	46.38118984380359	FCHSD1 | FCHSD2	TRUE	TRUE
L1_Imp	FBgn0263594	lost	protein_coding	64	UTR3	4.432646710895699	4.844724956716461e-127	4.636991660303578	4.0832840832359406e-36	0	0	100	0	NA	NA	448.5649183333333	MTHFSD	FALSE	FALSE
L1_Imp	FBgn0263598	Vha68-2	protein_coding	17	UTR3	3.123503769661669	9.294895151941595e-62	1.0004463163131974	0.01079533958970935	0	0	100	0	NA	NA	480.2637391592241	ATP6V1A	TRUE	TRUE
L1_Imp	FBgn0263740	eIF2gamma	protein_coding	7	UTR3	1.5404303349005442	1.3892018063591063e-20	1.2894575415918108	2.1497508896938243e-12	0	0	100	0	NA	NA	35.142306166666664	EIF2S3 | EIF2S3B	TRUE	TRUE
L1_Imp	FBgn0263750	CG43675	protein_coding	70	UTR3	5.223840355288999	5.10920579339962e-188	4.057170627317565	7.210543003527538e-47	0	0	100	0	NA	NA	1.0162844666666666	NA	FALSE	FALSE
L1_Imp	FBgn0263760	CG43677	protein_coding	10	UTR3	3.4925711349307793	2.4257920260135323e-64	3.236109144640627	0.0027443513004265906	0	0	100	0	NA	NA	115.5641	NA	FALSE	FALSE
L1_Imp	FBgn0263773	fok	protein_coding	25	UTR3	4.1775595069999545	5.906926335811246e-97	2.7202975463842267	1.9783540559526876e-12	0	0	100	0	NA	NA	136.866514	NA	FALSE	FALSE
L1_Imp	FBgn0263776	CG43693	protein_coding	3	UTR3	1.8453370886134153	9.922011655541927e-25	2.1046790748647006	0.028835276163394402	0	0	100	0	NA	NA	32.914070932823336	SLC36A1 | SLC36A2 | SLC36A3 | SLC36A4	TRUE	TRUE
L1_Imp	FBgn0263846	CG43707	protein_coding	3	UTR3	2.702119459454863	1.734574369979152e-39	3.193605260173168	0.029727919912440313	0	0	100	0	NA	NA	23.1241214	NA	FALSE	FALSE
L1_Imp	FBgn0263873	sick	protein_coding	18	UTR3	-0.02411481837725026	1	3.053380103398975	1.0869108393869002e-22	0	0	100	0	NA	NA	23.922126986271095	NAV2 | NAV3	TRUE	TRUE
L1_Imp	FBgn0263929	jvl	protein_coding	2	UTR3	0.5579223119709456	0.004775285342913649	4.095293761061269	0.01114207493379625	0	0	100	0	NA	NA	70.6707715	NA	FALSE	FALSE
L1_Imp	FBgn0263930	dally	protein_coding	12	UTR3	0.12495910823647545	1	4.6265675831998845	0.0010549750831691065	0	0	100	0	NA	NA	20.382000533333333	GPC3 | GPC5	FALSE	TRUE
L1_Imp	FBgn0263983	CG43732	protein_coding	16	UTR3	2.068880197301083	1.693820819610347e-43	2.916666781932217	7.405166773484326e-14	0	0	100	0	NA	NA	2.4543719	NA	FALSE	FALSE
L1_Imp	FBgn0263987	spoon	protein_coding	78	UTR3	4.076948247897921	1.4533863943421047e-116	3.1093147410123514	2.6708241044109002e-30	0	0	100	0	NA	NA	318.893599503	AKAP1	TRUE	FALSE
L1_Imp	FBgn0263993	CG43736	protein_coding	44	UTR3	2.995886002815128	1.427425882761893e-70	4.160602521757448	1.0184738122298849e-5	0	0	100	0	NA	NA	198.23412548	NA	FALSE	FALSE
L1_Imp	FBgn0263994	CG43737	protein_coding	9	UTR3	2.7896284494771924	1.9726031296747077e-64	3.6323573420159385	2.6594364655144962e-6	0	0	100	0	NA	NA	13.193242333333334	NA	FALSE	FALSE
L1_Imp	FBgn0263995	cpo	protein_coding	59	UTR3	2.5230844871073055	6.033063101090663e-69	4.1956883721238825	8.513851444584936e-5	0	0	100	0	NA	NA	86.19762430445097	RBPMS | RBPMS2	TRUE	TRUE
L1_Imp	FBgn0263996	CG43739	protein_coding	29	UTR3	1.6042548080580936	1.2460475039280319e-25	4.284906391417442	7.880157479173892e-18	0	0	100	0	NA	NA	15.360198233333334	NA	FALSE	FALSE
L1_Imp	FBgn0264000	GluRIB	protein_coding	6	UTR3	1.9121966676368347	2.0972293412118847e-21	3.841085040727893	0.01061733091657332	0	0	100	0	NA	NA	9.898938933333334	GRIA1 | GRIA2 | GRIA3 | GRIA4	TRUE	TRUE
L1_Imp	FBgn0264001	bru3	protein_coding	146	UTR3:UTR5	2.665344684694344	2.632419220809952e-75	4.892289719807566	1.3204441142692564e-16	12.32876712328767	0	87.67123287671232	0	NA	NA	164.01665120821445	CELF3 | CELF4 | CELF5 | CELF6	TRUE	TRUE
L1_Imp	FBgn0264006	dysc	protein_coding	60	UTR3	3.8403224202784734	3.107761436555357e-137	4.628666459059749	2.074653376665327e-9	0	0	100	0	NA	NA	66.84389351741788	WHRN	TRUE	TRUE
L1_Imp	FBgn0264078	Flo2	protein_coding	19	UTR3	1.5823144352719891	1.7675615084089923e-28	4.8282516514710245	1.864343992044336e-9	0	0	100	0	NA	NA	56.42672258680507	FLOT2	TRUE	FALSE
L1_Imp	FBgn0264087	Slob	protein_coding	12	UTR3	2.8843142859093747	5.372564461746358e-66	3.707705663655852	0.0013407294342321692	0	0	100	0	NA	NA	44.2684368447	NA	FALSE	FALSE
L1_Imp	FBgn0264089	sli	protein_coding	2	UTR3	1.4939877834153594	5.789944112765306e-24	4.316612300112413	0.0024680007205087487	0	0	100	0	NA	NA	15.607549176800001	SLIT1 | SLIT2 | SLIT3	TRUE	TRUE
L1_Imp	FBgn0264270	Sxl	protein_coding	91	UTR3	2.448960721899862	1.847107066718709e-42	5.09490800509811	1.8522916184352677e-18	0	0	100	0	NA	NA	296.18674983066677	NA	FALSE	FALSE
L1_Imp	FBgn0264302	CG43780	protein_coding	27	UTR3	4.424131805684972	1.0028324081041432e-128	3.2194561422040273	3.4842131952530724e-9	0	0	100	0	NA	NA	61.90107533333333	NA	FALSE	FALSE
L1_Imp	FBgn0264303	CG43781	protein_coding	27	UTR3	4.424131805684972	1.0074187387607262e-128	3.2194561422040273	3.4842131952530724e-9	0	0	100	0	NA	NA	61.90107533333333	NA	FALSE	FALSE
L1_Imp	FBgn0264307	orb2	protein_coding	17	UTR3	3.1473064866661375	3.667990531629939e-98	4.806508151718116	3.484406416258114e-5	0	0	100	0	NA	NA	23.454686686666665	CPEB2 | CPEB3 | CPEB4	TRUE	TRUE
L1_Imp	FBgn0264308	CG43778	protein_coding	34	UTR3	3.787755642108995	1.6778804846710589e-130	4.461246950773163	8.453718058870476e-4	0	0	100	0	NA	NA	40.425437	NA	FALSE	FALSE
L1_Imp	FBgn0264324	spg	protein_coding	7	UTR3	0.9777560264372219	7.528290237418877e-8	4.502496526241567	0.0014299939501875776	0	0	100	0	NA	NA	5.5179803077209995	DOCK1 | DOCK3 | DOCK4 | DOCK5	TRUE	TRUE
L1_Imp	FBgn0264449	CG43867	protein_coding	11	UTR3	0.9881611777686697	4.11771302900624e-11	3.5780971158578	2.9755020353013117e-4	0	0	100	0	NA	NA	22.692859875699998	PLEKHH1 | PLEKHH2	TRUE	FALSE
L1_Imp	FBgn0264491	how	protein_coding	96	UTR3:intron	2.990454167175156	2.824546202733515e-81	3.801526713437996	1.0149043029198913e-29	0	0	76.04166666666666	23.958333333333336	NA	NA	446.97402158783336	QKI	TRUE	TRUE
L1_Imp	FBgn0264493	rdx	protein_coding	50	UTR3:CDS	2.5834623314512375	5.468380553075606e-50	4.1308492396263246	2.47611397082421e-48	0	18	82	0	NA	NA	506.803633	SPOP | SPOPL	TRUE	TRUE
L1_Imp	FBgn0264495	gpp	protein_coding	8	UTR5	0.4599164764863638	0.062130176370838425	3.9901150942891808	0.011372058657697566	100	0	0	0	NA	NA	16.249840666666667	DOT1L	FALSE	TRUE
L1_Imp	FBgn0264502	CG43901	protein_coding	2	CDS	3.00016531684723	1.0582753449128386e-55	3.4317989500313906	0.014453068615207542	0	100	0	0	NA	NA	6.8130546	NA	FALSE	FALSE
L1_Imp	FBgn0264542	hwt	protein_coding	15	UTR3:UTR5	3.2490070209895996	3.864904036846431e-108	4.220051569703936	6.123982785382107e-4	46.666666666666664	0	53.333333333333336	0	NA	NA	25.43665851333333	SHF	FALSE	FALSE
L1_Imp	FBgn0264562	Hr4	protein_coding	52	UTR5:CDS:UTR3	3.075102285056808	4.2911109730899075e-69	3.362326285576179	2.2100190709237436e-19	7.6923076923076925	23.076923076923077	69.23076923076923	0	NA	NA	103.06738945093	NR6A1	TRUE	TRUE
L1_Imp	FBgn0264605	CG43954	protein_coding	21	UTR3	2.167353877074679	2.35305827233087e-58	4.990243191857838	9.702208856440836e-13	0	0	100	0	NA	NA	22.5429577	NA	FALSE	FALSE
L1_Imp	FBgn0264607	CaMKII	protein_coding	57	UTR3	2.8690557322444397	2.8970461222771338e-86	3.39752134708127	3.74348686152716e-28	0	0	100	0	NA	NA	197.24472836376907	CAMK2A | CAMK2B | CAMK2D | CAMK2G	TRUE	TRUE
L1_Imp	FBgn0264691	Lst8	protein_coding	13	UTR3	5.046545446494308	1.7537346561327956e-92	2.836524532006849	4.220085414864568e-6	0	0	100	0	NA	NA	61.54946666666667	MLST8	FALSE	FALSE
L1_Imp	FBgn0264693	ens	protein_coding	26	UTR3	2.304964346374893	1.4323557104017858e-61	2.7101510759671332	1.2030867828658114e-8	0	0	100	0	NA	NA	76.28931643333333	NA	FALSE	FALSE
L1_Imp	FBgn0264742	CG44000	protein_coding	7	UTR3	2.259449305599658	6.720130027206227e-39	1.66731631222747	0.022352282368384272	0	0	100	0	NA	NA	5.416488	NA	FALSE	FALSE
L1_Imp	FBgn0264743	CG44001	protein_coding	7	UTR3	2.259449305599658	6.775014225217656e-39	1.66731631222747	0.022352282368384272	0	0	100	0	NA	NA	5.416488	ANKRD39	TRUE	FALSE
L1_Imp	FBgn0264750	CG44008	protein_coding	6	UTR3	2.9133305666470592	2.6338125421841514e-60	3.1382602496549814	0.033109894897339356	0	0	100	0	NA	NA	95.268562	NA	FALSE	FALSE
L1_Imp	FBgn0264848	vih	protein_coding	2	UTR3	3.289755153363062	4.780315518012769e-70	3.0884840689947715	0.0438223353723355	0	0	100	0	NA	NA	53.15493333333333	UBE2C	FALSE	FALSE
L1_Imp	FBgn0264855	AP-2alpha	protein_coding	47	UTR3	4.285930613039965	3.322554286946541e-129	4.94934728813607	1.213178169205828e-22	0	0	100	0	NA	NA	75.71650753333333	AP2A1 | AP2A2	FALSE	TRUE
L1_Imp	FBgn0264894	CG44085	protein_coding	31	UTR3	2.294167095809835	1.5783631168028293e-50	2.333359443858111	5.10303958355253e-11	0	0	100	0	NA	NA	70.39599657156516	NA	FALSE	FALSE
L1_Imp	FBgn0264895	RapGAP1	protein_coding	7	UTR3	0.6959924749966295	2.808131265815029e-4	3.54008176025525	6.129093544723907e-7	0	0	100	0	NA	NA	45.625155166666666	AC002316.1 | RAP1GAP	FALSE	TRUE
L1_Imp	FBgn0264922	smt3	protein_coding	21	UTR3:CDS	3.3777644412738916	7.573384945100722e-65	4.266318695013578	0.0028492733026620593	0	9.523809523809524	90.47619047619048	0	NA	NA	221.74108533333333	SUMO1 | SUMO2 | SUMO3 | SUMO4	TRUE	TRUE
L1_Imp	FBgn0264975	Nrg	protein_coding	74	UTR5:UTR3	2.8487997266461345	6.971425921067395e-82	4.4629604017780675	4.908595766448305e-22	12.162162162162163	0	87.83783783783784	0	NA	NA	261.6457580247767	CHL1 | L1CAM | NFASC | NRCAM	TRUE	TRUE
L1_Imp	FBgn0265084	CG44195	protein_coding	7	UTR5	4.023787197095477	2.192088428311551e-114	5.248926713717129	2.0668496608367297e-7	100	0	0	0	NA	NA	51.000031	NA	FALSE	FALSE
L1_Imp	FBgn0265178	CG44243	protein_coding	4	UTR5	2.201768440425265	7.5942810159985355e-34	1.6638450661391992	0.03568072871892408	100	0	0	0	NA	NA	45.079948333333334	LIPT1	FALSE	FALSE
L1_Imp	FBgn0265276	l(3)neo38	protein_coding	144	UTR3	5.6729451606127554	3.1273353507085196e-220	4.572039242018974	3.9177123433928196e-47	0	0	100	0	NA	NA	325.356664986	NA	FALSE	FALSE
L1_Imp	FBgn0265296	Dscam2	protein_coding	27	UTR3	3.203114269221106	1.7210147672247047e-88	4.520564921116993	7.113245847730856e-7	0	0	100	0	NA	NA	47.42773540666667	DSCAM | DSCAML1	FALSE	TRUE
L1_Imp	FBgn0265297	pAbp	protein_coding	170	CDS:UTR3	4.695475105715179	2.678786048937647e-78	3.5009848276794884	7.534184959211297e-39	0	0.5882352941176471	99.41176470588235	0	NA	NA	4660.60224	PABPC1 | PABPC1L | PABPC3 | PABPC4	TRUE	TRUE
L1_Imp	FBgn0265434	zip	protein_coding	47	UTR3	2.527949114028737	7.381242735842727e-49	3.853916968926744	5.607980796311663e-27	0	0	100	0	NA	NA	72.45141664766666	MYH10 | MYH11 | MYH14 | MYH9	TRUE	TRUE
L1_Imp	FBgn0265487	mbl	protein_coding	141	UTR5:UTR3	2.6823203340612873	9.602313086585041e-58	4.515873338203421	7.245324823105412e-43	23.404255319148938	0	76.59574468085107	0	NA	NA	645.0474991810993	MBNL1 | MBNL2 | MBNL3	TRUE	TRUE
L1_Imp	FBgn0265574	Cdc5	protein_coding	5	UTR3	3.034105713462114	2.5108748214263164e-48	3.806661750265324	0.0113647073667566	0	0	100	0	NA	NA	9.076573333333332	CDC5L	TRUE	TRUE
L1_Imp	FBgn0265595	CG44422	protein_coding	3	UTR3	0.4810454711580873	0.016151562913829028	4.2849096071000705	0.002650998155767711	0	0	100	0	NA	NA	12.814304834	KCNIP1 | KCNIP2 | KCNIP3 | KCNIP4	TRUE	TRUE
L1_Imp	FBgn0265597	rad	protein_coding	27	UTR5:UTR3	2.712682521032793	2.7597940478942494e-67	4.665451310132134	4.047672521855571e-5	18.51851851851852	0	81.48148148148148	0	NA	NA	38.39230495253334	NA	FALSE	FALSE
L1_Imp	FBgn0265605	Ric	protein_coding	33	UTR3	4.127599047163097	9.808540399879939e-103	4.378361379028794	2.5534867587601853e-4	0	0	100	0	NA	NA	65.30815733333333	RIT1 | RIT2	FALSE	TRUE
L1_Imp	FBgn0265630	sno	protein_coding	6	CDS	2.1937037182457724	9.564438894577e-43	3.0119908313194084	0.005529837719001354	0	100	0	0	NA	NA	15.109003866666667	SBNO1 | SBNO2	TRUE	TRUE
L1_Imp	FBgn0265877	CG44666	protein_coding	10	CDS	4.231728502799033	8.473315198819457e-81	3.574954425775586	0.014169419399158088	0	100	0	0	NA	NA	134.64833333333334	NA	FALSE	FALSE
L1_Imp	FBgn0265935	coro	protein_coding	46	UTR3	3.601130469033567	3.31149619550131e-108	4.14803070621109	1.1461859794092099e-19	0	0	100	0	NA	NA	163.74091131790334	CORO1A | CORO1B | CORO1C | CORO2A | CORO2B | CORO6	TRUE	TRUE
L1_Imp	FBgn0265974	ttv	protein_coding	2	UTR3	1.038398627392252	1.0285474247445816e-10	3.1308456924583425	0.034102114912926515	0	0	100	0	NA	NA	23.338531266666667	EXT1 | EXTL1	TRUE	FALSE
L1_Imp	FBgn0266019	rudhira	protein_coding	30	UTR3	2.762226054914122	4.715639375951588e-69	5.031052795473208	7.5416405009998e-4	0	0	100	0	NA	NA	43.23692286666667	BCAS3	TRUE	TRUE
L1_Imp	FBgn0266053	Patr-1	protein_coding	2	UTR3	2.636245340909401	2.6108422369409575e-41	3.933242804264853	0.012934794477391142	0	0	100	0	NA	NA	14.064823333333333	PATL1 | PATL2	TRUE	TRUE
L1_Imp	FBgn0266098	rg	protein_coding	38	UTR5:UTR3	0.9854449931493521	3.122206989488242e-11	4.5353153698700055	3.90598681247031e-9	10.526315789473683	0	89.47368421052632	0	NA	NA	42.561337600845164	LRBA | NBEA	TRUE	TRUE
L1_Imp	FBgn0266181	lncRNA:CRG	ncRNA	97	ncRNA-exon	5.309086075734187	3.7878490035052043e-146	4.575661454183016	3.314865821403289e-14	NA	NA	NA	NA	100	0	219.42433333333335	NA	FALSE	FALSE
L1_Imp	FBgn0266350	lncRNA:CR44999	ncRNA	94	ncRNA-exon:ncRNA-intron	3.7097620626431285	4.4774916811320915e-116	4.477717430500961	3.0150553029795133e-84	NA	NA	NA	NA	3.1914893617021276	96.80851063829788	2.6704603333333337	NA	FALSE	FALSE
L1_Imp	FBgn0266354	CG45002	protein_coding	17	UTR3	1.8665496775692592	6.830922256487332e-30	4.766088388342793	1.1399107449805641e-7	0	0	100	0	NA	NA	18.998519700602497	NA	FALSE	FALSE
L1_Imp	FBgn0266409	CG45049	protein_coding	80	UTR3	4.78795568597938	2.1468175371594657e-174	4.076556919289164	6.702516936087905e-18	0	0	100	0	NA	NA	166.60810815666667	PERP | TMEM47	TRUE	TRUE
L1_Imp	FBgn0266410	CG45050	protein_coding	197	CDS:UTR3	3.1126977828657303	1.3901835094854847e-79	4.874605280296877	7.210543003527538e-47	0	0.5076142131979695	99.49238578680203	0	NA	NA	1624.2146657004948	ZFAND5 | ZFAND6	TRUE	TRUE
L1_Imp	FBgn0266411	sima	protein_coding	25	UTR3	0.6860164970409831	1.90337804884537e-4	3.6872948123037244	3.536724376313319e-7	0	0	100	0	NA	NA	94.24907206666667	EPAS1 | HIF1A	TRUE	TRUE
L1_Imp	FBgn0266438	PIG-Z	protein_coding	8	UTR3	2.1722113385928847	1.5798222420169068e-25	1.1939680550298235	2.5178099078073418e-5	0	0	100	0	NA	NA	1.3454176666666666	PIGZ	FALSE	FALSE
L1_Imp	FBgn0266439	CG45069	protein_coding	8	CDS:UTR3	2.1722113385928847	1.5798222420169068e-25	1.1939680550298235	2.5178099078073418e-5	0	62.5	37.5	0	NA	NA	230.29941766666667	NA	FALSE	FALSE
L1_Imp	FBgn0266446	CG45076	protein_coding	15	CDS:UTR5	3.271459403105393	2.1490825289699525e-83	3.2723120706045026	8.65130262572402e-27	93.33333333333333	6.666666666666667	0	0	NA	NA	93.4499088	NA	FALSE	FALSE
L1_Imp	FBgn0266448	CG45078	protein_coding	91	UTR3:CDS:UTR5	4.060963344099131	4.7593098796377036e-122	3.2723120706045026	8.65130262572402e-27	15.384615384615385	1.098901098901099	83.51648351648352	0	NA	NA	286.63766666666663	NA	FALSE	FALSE
L1_Imp	FBgn0266451	fau	protein_coding	40	UTR3:CDS:UTR5	4.047908788883495	6.970393225763414e-121	3.2723120706045026	8.65130262572402e-27	35	2.5	62.5	0	NA	NA	567.5253333333334	NA	FALSE	FALSE
L1_Imp	FBgn0266487	CG45086	protein_coding	7	UTR3	3.303764534389232	8.708349968118395e-96	2.0940519198841803	3.805686391881821e-4	0	0	100	0	NA	NA	25.7698834	NA	FALSE	FALSE
L1_Imp	FBgn0266490	CG45089	protein_coding	3	UTR3	1.6621715100866707	5.113004185498009e-11	2.3697094338920777	0.002712265680313317	0	0	100	0	NA	NA	3.358616666666667	NA	FALSE	FALSE
L1_Imp	FBgn0266525	CG45092	protein_coding	15	UTR3	1.9237713562813084	1.2886742816172086e-35	2.7925064956448904	1.9584868435986732e-5	0	0	100	0	NA	NA	17.630509646666667	NA	FALSE	FALSE
L1_Imp	FBgn0266549	lncRNA:CR45102	ncRNA	38	ncRNA-exon	4.4295124061863556	2.8852974782925257e-150	4.111175936228525	2.9315738886135337e-5	NA	NA	NA	NA	100	0	143.25	NA	FALSE	FALSE
L1_Imp	FBgn0266557	kis	protein_coding	2	UTR3	0.532412430397514	0.01310891835805092	2.0895233329603826	4.396582707070457e-22	0	0	100	0	NA	NA	49.57423894026174	CHD6 | CHD7 | CHD8 | CHD9	TRUE	TRUE
L1_Imp	FBgn0266572	ebo	protein_coding	15	UTR3	3.3433576272852017	6.7254527773718276e-80	3.927637216601257	6.883676744758964e-4	0	0	100	0	NA	NA	21.467730609666667	XPO6	FALSE	TRUE
L1_Imp	FBgn0266579	tau	protein_coding	47	UTR3	4.558648872258241	7.508872938645149e-155	5.582585406986853	8.210104612844453e-16	0	0	100	0	NA	NA	253.74570304474682	NA	FALSE	FALSE
L1_Imp	FBgn0266599	Hsc70-4	protein_coding	22	CDS:UTR3	4.0845668063104705	3.5039714268182124e-103	2.089575072802274	2.4173578650000445e-20	0	9.090909090909092	90.9090909090909	0	NA	NA	2403.398538029299	HSPA1A | HSPA1B | HSPA1L | HSPA2 | HSPA6 | HSPA8	TRUE	FALSE
L1_Imp	FBgn0266720	Snap24	protein_coding	9	UTR3	3.687938765218621	1.57245914835439e-85	2.7956003118324424	2.7577204573423685e-4	0	0	100	0	NA	NA	45.55956666666667	SNAP23 | SNAP25	TRUE	TRUE
L1_Imp	FBgn0266731	lncRNA:CR45204	ncRNA	37	ncRNA-exon	5.977747330506517	9.33679981465539e-186	3.362798707038563	2.3110198447990007e-59	NA	NA	NA	NA	100	0	1971.79	NA	FALSE	FALSE
L1_Imp	FBgn0266848	wap	protein_coding	83	UTR3	5.224516333497744	1.891845775307339e-219	5.008849988220649	1.637692379274111e-51	0	0	100	0	NA	NA	197.45894621307866	DCAF7	TRUE	TRUE
L1_Imp	FBgn0266918	CG32486	protein_coding	3	UTR3	1.727826004780977	2.714723315735776e-16	2.7069076947176187	0.03639708411951828	0	0	100	0	NA	NA	21.141716333333335	CYHR1	FALSE	FALSE
L1_Imp	FBgn0267001	Ten-a	protein_coding	36	UTR3	1.408343580971391	1.022831274512729e-23	4.254470646436047	2.6904312219891392e-20	0	0	100	0	NA	NA	28.00127088970695	TENM1 | TENM2 | TENM3 | TENM4	TRUE	TRUE
L1_Imp	FBgn0267002	unc-104	protein_coding	12	UTR3	2.49975233025764	2.1187819517113876e-60	2.8910202450918274	1.129574634873894e-5	0	0	100	0	NA	NA	30.42239161666667	KIF1A | KIF1B | KIF1C	TRUE	TRUE
L1_Imp	FBgn0267252	Ggamma30A	protein_coding	132	CDS:UTR3	4.673021541135342	2.1042665801925237e-198	4.716943303914489	1.5969598977896733e-52	0	1.5151515151515151	98.48484848484848	0	NA	NA	1009.8026336233333	GNG13	FALSE	FALSE
L1_Imp	FBgn0267253	CG32700	protein_coding	7	UTR3	2.8542235785708714	3.6412885516268165e-38	4.538596317111852	0.0013461002477172432	0	0	100	0	NA	NA	29.982543000000003	NA	FALSE	FALSE
L1_Imp	FBgn0267330	KdelR	protein_coding	32	UTR3	3.3774483987307042	1.1025324415357849e-93	4.861386065983675	1.165107616362989e-6	0	0	100	0	NA	NA	130.34445466666665	KDELR1 | KDELR2 | KDELR3	TRUE	TRUE
L1_Imp	FBgn0267336	Glut4EF	protein_coding	60	UTR3	1.6956071963386783	3.74844221192839e-30	4.04289982375118	1.4893625216236655e-62	0	0	100	0	NA	NA	121.36520926666667	ZNF395 | ZNF704	TRUE	TRUE
L1_Imp	FBgn0267348	LanB2	protein_coding	40	UTR3	2.734462120150134	2.8891398883347527e-75	3.556587445215839	9.971155100469871e-23	0	0	100	0	NA	NA	69.51610243738602	LAMC1 | LAMC3	TRUE	FALSE
L1_Imp	FBgn0267378	sau	protein_coding	45	UTR3	4.29582134329241	3.448889768578791e-150	2.8391138405922027	5.195327059258545e-18	0	0	100	0	NA	NA	219.4963708	GOLPH3 | GOLPH3L	TRUE	TRUE
L1_Imp	FBgn0267385	PyK	protein_coding	10	UTR3	1.7029881955241648	4.752531400263067e-31	3.7631180778183255	0.002746473158041902	0	0	100	0	NA	NA	66.29389663333333	PKLR | PKM	TRUE	FALSE
L1_Imp	FBgn0267487	Ptp61F	protein_coding	10	UTR3	1.6748838004802855	2.0591607631114584e-18	4.0576313736282685	0.006346784402088829	0	0	100	0	NA	NA	59.0720657	PTPN1 | PTPN2	TRUE	TRUE
L1_Imp	FBgn0267488	Mcr	protein_coding	4	UTR3	2.3085304276022613	2.8986391552563664e-41	3.5635843549398487	0.014596012011600405	0	0	100	0	NA	NA	11.140094866666667	NA	FALSE	FALSE
L1_Imp	FBgn0267516	pre-rRNA:CR45856	rRNA	1	ncRNA-exon	-1.0891466564309664	3.6064186998881437e-4	4.009713920245423	4.572952039450431e-63	NA	NA	NA	NA	100	0	5.613416666666667	NA	FALSE	FALSE
L1_Imp	FBgn0267522	28SrRNA-Psi:CR45862	pseudogene	1	ncRNA-exon	-1.822743157751973	0.0067044115443549435	4.009713920245423	4.572952039450431e-63	NA	NA	NA	NA	100	0	80.07786666666667	NA	FALSE	FALSE
L1_Imp	FBgn0267553	lncRNA:CR45893	ncRNA	6	ncRNA-exon	2.285084369084218	9.268436640335894e-37	1.0490545937486362	0.0036889280937999367	NA	NA	NA	NA	100	0	95.19056666666667	NA	FALSE	FALSE
L1_Imp	FBgn0267690	CG46026	protein_coding	75	CDS	5.79091012984469	3.07311025222711e-27	5.948220832957063	8.172726107618484e-18	0	100	0	0	NA	NA	586.6583333333333	NA	FALSE	FALSE
L1_Imp	FBgn0267698	Pak	protein_coding	17	CDS:UTR3	3.0547187981445676	6.9908285639388625e-65	4.092763560440133	6.730246915254564e-6	0	5.88235294117647	94.11764705882352	0	NA	NA	48.73898220266667	PAK1 | PAK2 | PAK3	TRUE	TRUE
L1_Imp	FBgn0267795	Frl	protein_coding	4	UTR3	2.2507232857412953	9.868974068151385e-40	2.045319169741146	0.011275473329063607	0	0	100	0	NA	NA	18.227493333333335	FMNL1 | FMNL2 | FMNL3	TRUE	TRUE
L1_Imp	FBgn0267821	da	protein_coding	5	UTR3	3.1033978419727966	2.5571503984489726e-75	3.356730663157208	0.01622508276346225	0	0	100	0	NA	NA	26.875580666666668	TCF12 | TCF3 | TCF4	TRUE	TRUE
L1_Imp	FBgn0267824	PRAS40	protein_coding	2	UTR3	-0.7464751522026736	1.3808521834292968e-4	3.95338322724313	0.014129993428648829	0	0	100	0	NA	NA	15.967576666666668	NA	FALSE	FALSE
L1_Imp	FBgn0267910	lncRNA:CR34335	ncRNA	4	ncRNA-exon	3.561825430460587	1.0919627960115507e-81	2.2232049644643292	0.024365575517579962	NA	NA	NA	NA	100	0	573.3794396753333	NA	FALSE	FALSE
L1_Imp	FBgn0267912	CanA-14F	protein_coding	73	UTR3	3.8695072648897115	3.420970172233168e-154	4.969807643730078	5.289262774707394e-31	0	0	100	0	NA	NA	117.551189089711	PPP3CA | PPP3CB | PPP3CC	TRUE	TRUE
L1_Imp	FBgn0267964	CG46244	protein_coding	10	UTR3	-0.05100400484114678	1	2.621162035367408	7.182696603426462e-4	0	0	100	0	NA	NA	0.49418613333333333	NA	FALSE	FALSE
L1_Imp	FBgn0267975	vib	protein_coding	6	UTR3	2.2219872674054137	1.458839489284139e-55	4.006306864908759	0.010393145179857937	0	0	100	0	NA	NA	48.21970443333334	PITPNA | PITPNB	TRUE	TRUE
L1_Imp	FBgn0270928	VAChT	protein_coding	49	UTR3	4.4321196729528936	2.8450980555356286e-162	4.590787289057097	2.3756070759172316e-12	0	0	100	0	NA	NA	49.002766666666666	SLC18A3	FALSE	FALSE
L1_Imp	FBgn0278608	Dsp1	protein_coding	4	UTR3	2.3610283951305706	5.095611068190845e-58	1.7564974682814232	1.4265463573711226e-5	0	0	100	0	NA	NA	76.51575477994942	HMGB1 | HMGB2 | HMGB3	TRUE	FALSE
L1_Imp	FBgn0283451	br	protein_coding	4	UTR3	2.468804568313058	6.142690818569124e-53	3.577936159476833	0.01030594222720978	0	0	100	0	NA	NA	32.134571171666664	NA	FALSE	FALSE
L1_Imp	FBgn0283468	slmb	protein_coding	13	UTR3	2.3149313818092025	1.2402340001089794e-50	3.6142497392712585	4.841279405056907e-6	0	0	100	0	NA	NA	24.250172733333333	BTRC | FBXW11	TRUE	TRUE
L1_Imp	FBgn0283471	wupA	protein_coding	25	UTR3	2.943915160600751	9.475402954620627e-54	1.4112768471130281	2.845412249165304e-10	0	0	100	0	NA	NA	1927.9709466703	TNNI1 | TNNI2 | TNNI3	FALSE	FALSE
L1_Imp	FBgn0283472	S6k	protein_coding	87	UTR3	4.052700761405334	3.0061169022013402e-145	4.5822608623319185	6.02222502472472e-19	0	0	100	0	NA	NA	144.74434986666668	RPS6KB1 | RPS6KB2	FALSE	TRUE
L1_Imp	FBgn0283477	SF2	protein_coding	62	UTR3	3.9250142408561053	2.6252771777108753e-131	2.1956260757726223	6.567748863246678e-11	0	0	100	0	NA	NA	294.3106873333333	SRSF1 | SRSF9	TRUE	TRUE
L1_Imp	FBgn0283499	InR	protein_coding	76	UTR3	3.508326354684797	7.266239525739445e-82	4.006227071558592	2.010579285431396e-46	0	0	100	0	NA	NA	146.1739072012912	IGF1R | INSR | INSRR	TRUE	TRUE
L1_Imp	FBgn0283521	lola	protein_coding	103	intron	1.8806303791713999	8.740647285960725e-31	4.361116654659603	3.89204062374643e-30	0	0	0	100	NA	NA	65.6938790976632	NA	FALSE	FALSE
L1_Imp	FBgn0283535	Vha26	protein_coding	55	CDS:UTR3	3.7210399460840957	3.762253598774597e-83	3.7951512129797913	1.5030860780212996e-17	0	7.2727272727272725	92.72727272727272	0	NA	NA	1109.2752887	ATP6V1E1 | ATP6V1E2	TRUE	FALSE
L1_Imp	FBgn0283536	Vha13	protein_coding	9	UTR3	2.873906529156233	3.1902871583016346e-52	1.9573174496596557	1.3423959110993446e-4	0	0	100	0	NA	NA	236.77919400000002	ATP6V1G1 | ATP6V1G2 | ATP6V1G3	TRUE	FALSE
L1_Imp	FBgn0283554	mir-9371	pre_miRNA	3	ncRNA-exon	5.87790922104024	1.350917404962711e-18	4.04289982375118	7.293161306066438e-25	NA	NA	NA	NA	100	0	0	NA	FALSE	FALSE
L1_Imp	FBgn0283651	CG46301	protein_coding	12	UTR3	2.591415311036769	8.7470482354394e-48	5.326258153234282	2.9492367350866854e-4	0	0	100	0	NA	NA	22.26470073333333	NOL4	FALSE	TRUE
L1_Imp	FBgn0283657	Tlk	protein_coding	22	CDS:UTR3	1.188351553278185	6.456991479042774e-19	4.427492439176023	1.3869595418563678e-7	0	18.181818181818183	81.81818181818183	0	NA	NA	79.69162987986266	TLK1 | TLK2	TRUE	TRUE
L1_Imp	FBgn0284225	CG46309	protein_coding	80	UTR3	4.748626304109716	2.282475804011029e-171	4.067187872505783	2.9572831141356845e-39	0	0	100	0	NA	NA	33.60051313333333	NA	FALSE	FALSE
L1_Imp	FBgn0284227	CG46311	protein_coding	7	UTR3	1.0606245945156492	7.070664286714742e-11	4.3403243231672075	1.9621596691359124e-5	0	0	100	0	NA	NA	0.22256364067387133	NA	FALSE	FALSE
L1_Imp	FBgn0284228	CG46312	protein_coding	29	UTR3	3.5806613898514814	9.13013464734548e-86	2.10725936602032	2.82192467377016e-22	0	0	100	0	NA	NA	15.913070466666667	NA	FALSE	FALSE
L1_Imp	FBgn0284230	CG46314	protein_coding	20	UTR3	2.7712498214291355	3.2970475116251e-77	1.4524530204899158	1.655852798891298e-12	0	0	100	0	NA	NA	21.469303333333333	NA	FALSE	FALSE
L1_Imp	FBgn0284231	CG46315	protein_coding	10	UTR3	1.0123156176804537	1.4293627769529155e-7	3.644125214896098	0.0013470632019572941	0	0	100	0	NA	NA	1.2676611883666666	NA	FALSE	FALSE
L1_Imp	FBgn0284235	CG46319	protein_coding	34	UTR3	4.18306561010711	1.5292574906832097e-130	3.3454087475521543	6.010067696053261e-58	0	0	100	0	NA	NA	207.16728420666666	NA	FALSE	FALSE
L1_Imp	FBgn0284236	CG46320	protein_coding	101	UTR3	3.620426894296265	3.877738759896308e-124	5.119561224781902	1.0967912236367286e-40	0	0	100	0	NA	NA	4.931316187005397	NA	FALSE	FALSE
L1_Imp	FBgn0284237	CG46321	protein_coding	8	UTR3	1.8014648645559654	4.9756315979341625e-26	2.112040976123992	0.02893943245685479	0	0	100	0	NA	NA	41.6625888	NA	FALSE	FALSE
L1_Imp	FBgn0284248	Cyt-c-p	protein_coding	23	UTR3	2.4572552334124844	2.7203468484851263e-72	1.8127161822625293	5.745091164753034e-8	0	0	100	0	NA	NA	304.34075	CYCS	TRUE	FALSE
L1_Imp	FBgn0284408	trol	protein_coding	110	UTR3	1.8027345742195793	9.638638813104632e-27	3.7171032313735193	1.2963300449497142e-25	0	0	100	0	NA	NA	405.84319522759546	HSPG2	FALSE	FALSE
L1_Imp	FBgn0284435	tyn	protein_coding	7	UTR3	0.4556746393755834	0.5479035286758175	1.3392385989631521	0.012946650081818417	0	0	100	0	NA	NA	49.16901244741898	NA	FALSE	FALSE
L1_Imp	FBgn0285913	red	protein_coding	23	UTR3	2.8780539176526645	3.93255101319448e-60	4.168765652614484	1.706630459407833e-13	0	0	100	0	NA	NA	86.35897113333334	LYSMD1 | LYSMD2	TRUE	FALSE
L1_Imp	FBgn0285925	Fas1	protein_coding	151	CDS:UTR3	4.768593914889725	3.475851706292656e-172	4.633293846270126	1.7353014425914548e-43	0	3.3112582781456954	96.68874172185431	0	NA	NA	459.8544701012267	NA	FALSE	FALSE
L1_Imp	FBgn0285926	Imp	protein_coding	452	UTR3:UTR5	5.10844146863155	5.1578907656326604e-114	4.902693763133275	2.3110198447990007e-59	8.4070796460177	0	91.5929203539823	0	NA	NA	646.9079999684548	IGF2BP1 | IGF2BP2 | IGF2BP3	TRUE	TRUE
L1_Imp	FBgn0285937	Rab1	protein_coding	43	UTR3	4.055015879311126	2.6845064358509515e-134	2.9602418949940343	4.295165542616229e-17	0	0	100	0	NA	NA	24.39576033333333	RAB1A | RAB1B	TRUE	FALSE
L1_Imp	FBgn0285944	para	protein_coding	268	UTR3	3.992933839928414	3.9740266650253366e-125	5.121640564317016	1.0967912236367286e-40	0	0	100	0	NA	NA	194.9623333211933	SCN10A | SCN11A | SCN1A | SCN2A | SCN3A | SCN4A | SCN5A | SCN7A | SCN8A | SCN9A	TRUE	TRUE
L1_Imp	FBgn0285947	RpS10b	protein_coding	22	CDS:UTR3	2.7311824443913943	9.876760486431322e-67	3.3497714922672217	1.7613924967576183e-18	0	13.636363636363635	86.36363636363636	0	NA	NA	505.495862639228	RPS10	FALSE	FALSE
L1_Imp	FBgn0286071	AdamTS-A	protein_coding	17	UTR3	1.397862450085768	2.0056968404758849e-19	2.4405497334755553	3.5098385222341074e-7	0	0	100	0	NA	NA	24.972696	ADAMTS20 | ADAMTS9	TRUE	TRUE
L1_Imp	FBgn0286203	stw	protein_coding	14	UTR3	1.1919128333585876	2.767947001797177e-10	4.285817933110648	5.189023830719143e-5	0	0	100	0	NA	NA	75.90357478166	NA	FALSE	FALSE
L1_Imp	FBgn0286204	ich	protein_coding	1	UTR3	1.2893332221746385	9.632276968640215e-9	3.752151310281247	0.013149696036035535	0	0	100	0	NA	NA	21.183389223333336	NA	FALSE	FALSE
L1_Imp	FBgn0286516	aqz	protein_coding	194	UTR3:UTR5	4.459346371958323	9.389055831031204e-109	4.157037745269515	1.0396306241787863e-31	17.010309278350515	0	82.9896907216495	0	NA	NA	1214.44408	NA	FALSE	FALSE
L1_Imp	FBgn0286778	CG46385	protein_coding	75	UTR3	2.58344559666076	4.068053815830071e-64	4.763406569572005	6.348549918301492e-28	0	0	100	0	NA	NA	245.15557699333334	TENT5A | TENT5C | TENT5D	TRUE	FALSE
L1_Imp	FBgn0286781	cass	protein_coding	14	UTR3	2.9523303801566105	2.094761323644974e-9	1.6656152076591926	3.948261490053028e-5	0	0	100	0	NA	NA	45.88883333333333	API5	TRUE	TRUE
L1_Imp	FBgn0286784	TER94	protein_coding	37	CDS:UTR3	3.8549846021142073	5.750882692579104e-113	2.6823538548187447	2.4762027050677686e-29	0	5.405405405405405	94.5945945945946	0	NA	NA	282.4023675669721	VCP	FALSE	TRUE
L1_Imp	FBgn0286813	SRPK	protein_coding	29	UTR3	3.3480729059875856	3.060618217367507e-96	4.596849569737798	1.6384428976182827e-7	0	0	100	0	NA	NA	56.49759556666666	SRPK1 | SRPK2 | SRPK3	TRUE	TRUE
L1_Imp	FBgn0286818	Pdi	protein_coding	58	UTR3:CDS	3.259692577292736	3.579431468046627e-86	2.285281997207804	4.173720372445052e-19	0	15.517241379310345	84.48275862068965	0	NA	NA	614.6175626666667	P4HB | PDIA2 | PDIA3	TRUE	TRUE
L1_Imp	FBgn0286870	lncRNA:enrr	ncRNA	31	ncRNA-exon:ncRNA-intron	3.4048396831915877	6.214183020941422e-94	3.356481837512024	1.305201986025606e-4	NA	NA	NA	NA	45.16129032258064	54.83870967741935	60.53755313333333	NA	FALSE	FALSE
L1_Imp	FBgn0286874	CG46396	protein_coding	9	UTR3	3.3515675511109344	3.7365159249032894e-45	1.205177549181113	0.041621978237460014	0	0	100	0	NA	NA	87.7263	NA	FALSE	FALSE
L2_Imp	FBgn0000024	Ace	protein_coding	25	UTR3	2.921972789443264	1.6498723712633593e-126	4.003613353335443	6.079806348194757e-5	0	0	100	0	NA	NA	33.38672047	ACHE | BCHE	FALSE	TRUE
L2_Imp	FBgn0000036	nAChRalpha1	protein_coding	61	UTR3	3.306016057571669	1.7222388038930008e-167	5.30590360818983	6.259885054140106e-10	0	0	100	0	NA	NA	39.156755356666665	CHRNA2 | CHRNA3 | CHRNA4 | CHRNA6	TRUE	TRUE
L2_Imp	FBgn0000037	mAChR-A	protein_coding	12	UTR3	3.2609941920726495	2.131675929441574e-81	4.291784567836034	0.003456544690905341	0	0	100	0	NA	NA	17.5422597807	CHRM1 | CHRM3 | CHRM4 | CHRM5	TRUE	TRUE
L2_Imp	FBgn0000038	nAChRbeta1	protein_coding	4	UTR3	1.5052829447230254	4.2327283319688274e-26	4.680886446607305	0.0010147530046743748	0	0	100	0	NA	NA	26.07106333333333	NA	FALSE	FALSE
L2_Imp	FBgn0000042	Act5C	protein_coding	35	UTR3	2.2306340276055066	1.5592209829089877e-47	1.218410969927927	5.1520943937821285e-27	0	0	100	0	NA	NA	1609.354668	ACTB | ACTG1	TRUE	FALSE
L2_Imp	FBgn0000043	Act42A	protein_coding	31	UTR3	2.937569385701243	6.678657973472957e-120	1.9640354718687627	3.4324350079557795e-28	0	0	100	0	NA	NA	151.14866166666667	ACTB | ACTG1	TRUE	FALSE
L2_Imp	FBgn0000046	Act87E	protein_coding	17	CDS:UTR3	2.701124570269092	3.7217047199923014e-42	1.5243325872695674	2.3272141616235756e-4	0	23.52941176470588	76.47058823529412	0	NA	NA	502.15478666666667	ACTB	FALSE	FALSE
L2_Imp	FBgn0000064	Ald1	protein_coding	96	UTR3	2.620184912193994	3.9088267967778315e-66	2.993655058554463	3.4428702981723034e-26	0	0	100	0	NA	NA	1347.7065121138394	ALDOA | ALDOB | ALDOC	TRUE	TRUE
L2_Imp	FBgn0000083	AnxB9	protein_coding	6	UTR3	1.504179424073565	9.287767802153361e-37	3.210659977370815	6.124109031262108e-4	0	0	100	0	NA	NA	149.32052289534766	ANXA11 | ANXA13 | ANXA2 | ANXA4 | ANXA5 | ANXA7	TRUE	FALSE
L2_Imp	FBgn0000108	Appl	protein_coding	128	UTR3	3.377098373470301	1.0510082295833187e-97	4.25490620138814	7.997923712138893e-28	0	0	100	0	NA	NA	119.65588811381026	APLP1 | APLP2 | APP	TRUE	TRUE
L2_Imp	FBgn0000116	Argk	protein_coding	28	UTR5	0.35512867375744106	0.20864786138276423	4.19901095778767	1.5200695505526347e-25	100	0	0	0	NA	NA	246.52911048768001	CKB | CKM | CKMT1A | CKMT1B | CKMT2	TRUE	FALSE
L2_Imp	FBgn0000117	arm	protein_coding	15	UTR3	1.2128610719969066	2.4829321183788233e-25	3.741511987673288	2.421355520297804e-11	0	0	100	0	NA	NA	29.2039304	CTNNB1 | JUP	TRUE	TRUE
L2_Imp	FBgn0000173	ben	protein_coding	34	UTR3	3.17803160866618	1.049701440420686e-128	4.417872608936583	1.8998209979001227e-29	0	0	100	0	NA	NA	166.13538133333333	UBE2N | UBE2NL	FALSE	FALSE
L2_Imp	FBgn0000179	bi	protein_coding	8	CDS:UTR3	1.4034767118523546	3.9163114368516926e-28	4.478652252065224	0.0020970349641307004	0	75	25	0	NA	NA	25.756614809	TBX2 | TBX3	FALSE	FALSE
L2_Imp	FBgn0000181	bic	protein_coding	12	UTR3	2.125856965310177	1.5371825800766333e-67	4.594242824961865	2.1736535206707727e-13	0	0	100	0	NA	NA	362.868417	BTF3 | BTF3L4	TRUE	TRUE
L2_Imp	FBgn0000183	BicD	protein_coding	2	UTR3	0.9740460917747209	1.1004138174327491e-13	2.6709804887841413	0.04414264701378057	0	0	100	0	NA	NA	12.245159533333334	BICD1 | BICD2	TRUE	TRUE
L2_Imp	FBgn0000229	bsk	protein_coding	2	UTR5	2.7684757499994057	1.2536093967408956e-58	4.423279332063675	0.0023322049733532787	100	0	0	0	NA	NA	39.78156233333333	MAPK10 | MAPK8 | MAPK9	TRUE	TRUE
L2_Imp	FBgn0000247	ca	protein_coding	1	UTR3	1.2681765554366837	9.01326223680879e-12	3.693633957632164	0.015479248944123976	0	0	100	0	NA	NA	4.754853333333333	NA	FALSE	FALSE
L2_Imp	FBgn0000253	Cam	protein_coding	214	UTR5:UTR3	3.8965809899715933	1.477072648811602e-31	5.414585860575433	1.5571746262485732e-23	8.411214953271028	0	91.58878504672897	0	NA	NA	3718.422858866667	CALM1 | CALM2 | CALM3 | CALML3	TRUE	TRUE
L2_Imp	FBgn0000259	CkIIbeta	protein_coding	205	CDS:intron:UTR3	4.148897499104732	1.0958463988943694e-98	4.63928569446202	7.525936635916072e-22	0	7.804878048780488	88.78048780487805	3.414634146341464	NA	NA	614.1450217333334	CSNK2B	TRUE	FALSE
L2_Imp	FBgn0000273	Pka-C1	protein_coding	100	UTR3	2.9480929724746154	3.972978601048298e-72	4.939580914336781	8.632961558108589e-52	0	0	100	0	NA	NA	243.98086603333334	PRKACA | PRKACB | PRKACG	TRUE	TRUE
L2_Imp	FBgn0000289	cg	protein_coding	23	UTR3	1.947444109158328	2.243852599358398e-40	3.5820285894928223	2.191095034446479e-5	0	0	100	0	NA	NA	96.95330487579334	NA	FALSE	FALSE
L2_Imp	FBgn0000299	Col4a1	protein_coding	36	UTR3	2.830569773383778	8.979511508717678e-54	3.8124311193827074	9.29356328020577e-58	0	0	100	0	NA	NA	484.32915153333335	COL4A1 | COL4A2 | COL4A3 | COL4A5 | COL4A6	TRUE	FALSE
L2_Imp	FBgn0000308	chic	protein_coding	94	UTR3:UTR5	3.4962669112248714	7.78099741114335e-39	4.281691054365181	5.000501087948224e-15	11.702127659574469	0	88.29787234042553	0	NA	NA	2396.69467085641	PFN4	FALSE	FALSE
L2_Imp	FBgn0000317	ck	protein_coding	5	UTR3	0.9763052099634344	1.4221225010795375e-9	3.6589158599554485	0.014687185468961613	0	0	100	0	NA	NA	7.7017484666666665	MYO7A | MYO7B	FALSE	FALSE
L2_Imp	FBgn0000319	Chc	protein_coding	15	UTR5	1.1220071391466302	1.765753495800548e-21	2.041023471514881	2.0891667554983146e-13	100	0	0	0	NA	NA	35.74788921154334	CLTC | CLTCL1	TRUE	TRUE
L2_Imp	FBgn0000352	cos	protein_coding	8	UTR3	3.3468226962017513	1.2610723266944069e-85	4.155246758919658	0.011413114714096896	0	0	100	0	NA	NA	16.0887	NA	FALSE	FALSE
L2_Imp	FBgn0000370	crc	protein_coding	27	UTR5:UTR3	2.2551882012593762	3.0841439450565365e-54	1.171812027041796	4.444751869920211e-8	51.85185185185185	0	48.148148148148145	0	NA	NA	505.465624	NA	FALSE	FALSE
L2_Imp	FBgn0000382	csw	protein_coding	22	UTR3	2.4861088570017573	2.7506212578891577e-94	4.085847398358131	8.19057976799166e-5	0	0	100	0	NA	NA	36.4470378	PTPN11 | PTPN6	TRUE	TRUE
L2_Imp	FBgn0000404	CycA	protein_coding	8	UTR3	2.6457027913355997	1.0193386451555176e-46	3.057024929612068	0.005685213543638487	0	0	100	0	NA	NA	15.6169955793	CCNA1 | CCNA2	TRUE	FALSE
L2_Imp	FBgn0000412	D1	protein_coding	23	UTR3	3.344245336212978	6.121950745184766e-116	4.73537712587992	1.9504452539726595e-22	0	0	100	0	NA	NA	150.09326533333333	NA	FALSE	FALSE
L2_Imp	FBgn0000416	Sap-r	protein_coding	38	UTR3	1.8484064049550402	2.159436530321115e-41	2.4783759746018	2.1085493253970666e-10	0	0	100	0	NA	NA	93.7547494	PSAP | PSAPL1	TRUE	TRUE
L2_Imp	FBgn0000448	Hr3	protein_coding	43	UTR3:UTR5	1.8077116154333708	6.05395275834271e-57	3.738560826488255	1.1431730103e-5	76.74418604651163	0	23.25581395348837	0	NA	NA	41.444357967416664	RORA | RORB | RORC	TRUE	TRUE
L2_Imp	FBgn0000451	ect	protein_coding	61	UTR3	2.349251412888253	5.238275223950462e-54	1.9157560068350283	3.3775020855548937e-20	0	0	100	0	NA	NA	782.0126416358737	NA	FALSE	FALSE
L2_Imp	FBgn0000454	Dip-B	protein_coding	22	UTR3	2.314434553614021	1.793337277042174e-49	3.641738581457466	3.7768093620946344e-13	0	0	100	0	NA	NA	46.7432102	NA	FALSE	FALSE
L2_Imp	FBgn0000463	Dl	protein_coding	5	UTR3	1.6840713393252391	2.9481594017883036e-38	3.54467885190544	0.016243173430652562	0	0	100	0	NA	NA	22.991153736666668	DLL1 | DLL4	FALSE	FALSE
L2_Imp	FBgn0000464	Lar	protein_coding	11	UTR3	0.09367266766322845	1	4.376230762384337	7.152475766988715e-5	0	0	100	0	NA	NA	26.517472265002226	PTPRD | PTPRF | PTPRS	TRUE	TRUE
L2_Imp	FBgn0000479	dnc	protein_coding	76	intron:UTR3	1.8989708510749983	2.5401490958239483e-36	4.203662352442896	1.8551109919956712e-11	0	0	97.36842105263158	2.631578947368421	NA	NA	124.4867758807403	PDE4A | PDE4B | PDE4C | PDE4D	TRUE	TRUE
L2_Imp	FBgn0000541	E(bx)	protein_coding	2	CDS	1.5448041190194117	3.1365267421374646e-35	4.106826342445183	0.012932862742082623	0	100	0	0	NA	NA	161.57494608727833	BPTF	TRUE	TRUE
L2_Imp	FBgn0000546	EcR	protein_coding	4	UTR3	0.15347925331801127	1	4.863664831821231	3.265115675773481e-15	0	0	100	0	NA	NA	81.75388261866667	NR1H2 | NR1H3	TRUE	FALSE
L2_Imp	FBgn0000547	ed	protein_coding	45	UTR3	1.1172138207457807	1.5853812239890925e-19	4.244173154779147	6.580026345440171e-16	0	0	100	0	NA	NA	44.03224304333333	NA	FALSE	FALSE
L2_Imp	FBgn0000557	eEF1alpha2	protein_coding	85	UTR3	4.283305555553508	4.135971441450787e-134	4.226423161561903	8.944234759745979e-35	0	0	100	0	NA	NA	193.884492737496	EEF1A1 | EEF1A2	FALSE	FALSE
L2_Imp	FBgn0000567	Eip74EF	protein_coding	18	UTR3	1.6328920597130445	0.0018107799266167716	2.9807476230427583	4.3748308905177085e-10	0	0	100	0	NA	NA	59.61845436666667	ELF2	TRUE	FALSE
L2_Imp	FBgn0000568	Eip75B	protein_coding	12	UTR3:UTR5	0.8982233358263625	3.887153963395036e-12	4.348794753825238	0.0028242347405553828	25	0	75	0	NA	NA	75.0101191	NA	FALSE	FALSE
L2_Imp	FBgn0000575	emc	protein_coding	60	UTR3	3.2729233864517133	6.345365485756178e-87	3.434193182422599	7.958853413211414e-22	0	0	100	0	NA	NA	244.912	ID1 | ID2 | ID3 | ID4	TRUE	FALSE
L2_Imp	FBgn0000578	ena	protein_coding	47	UTR3	2.8099672006506653	9.563137967167621e-98	5.813043995945682	3.494054959874781e-18	0	0	100	0	NA	NA	56.3636703858062	ENAH | EVL | VASP	TRUE	TRUE
L2_Imp	FBgn0000579	Eno	protein_coding	34	UTR3	1.1584732107801858	6.298828198590252e-23	3.2490680019314713	4.2646025840894295e-26	0	0	100	0	NA	NA	143.37018783333335	ENO1 | ENO2 | ENO3	TRUE	TRUE
L2_Imp	FBgn0000581	E(Pc)	protein_coding	2	UTR3	1.8965118230175664	8.745229393955008e-54	2.272524908010452	0.03839152015291519	0	0	100	0	NA	NA	11.9610649567918	EPC1 | EPC2	TRUE	TRUE
L2_Imp	FBgn0000611	exd	protein_coding	88	UTR3	3.743130761018533	2.2537221802069708e-166	3.6987875751271555	1.0714948964158054e-9	0	0	100	0	NA	NA	148.75863	PBX1 | PBX2 | PBX3 | PBX4	TRUE	TRUE
L2_Imp	FBgn0000633	CG17716	protein_coding	15	UTR3	1.2033760355023473	3.31464437577476e-24	4.9254641911753705	5.304136984650081e-4	0	0	100	0	NA	NA	19.534778299733333	NA	FALSE	FALSE
L2_Imp	FBgn0000635	Fas2	protein_coding	32	UTR3	2.065099042079034	1.2033745746404554e-75	3.9738174644882114	5.576471905989634e-14	0	0	100	0	NA	NA	105.34611198333333	NCAM1 | NCAM2	TRUE	TRUE
L2_Imp	FBgn0000636	Fas3	protein_coding	25	UTR3	1.1816866750590453	7.806839904774706e-23	3.59372098366479	1.923075243192818e-14	0	0	100	0	NA	NA	94.59495236666666	NA	FALSE	FALSE
L2_Imp	FBgn0000659	fkh	protein_coding	18	UTR3	3.0349967458780727	2.5734597535082713e-83	4.563764547190874	1.652594883668049e-5	0	0	100	0	NA	NA	27.6017780294492	FOXA1 | FOXA2	FALSE	FALSE
L2_Imp	FBgn0000667	Actn	protein_coding	45	UTR3	2.5028085244936693	6.402662705070235e-48	3.8019732610704153	2.0651109318410625e-13	0	0	100	0	NA	NA	449.430393263	ACTN1 | ACTN2 | ACTN3 | ACTN4	TRUE	TRUE
L2_Imp	FBgn0000711	flw	protein_coding	2	UTR3	1.0380698075740455	1.8164677314651004e-14	3.514290245571186	0.01726341521037101	0	0	100	0	NA	NA	17.362609933333335	PPP1CA | PPP1CB | PPP1CC	TRUE	TRUE
L2_Imp	FBgn0000719	fog	protein_coding	1	UTR3	1.0954360965678491	8.956786098698375e-15	4.0223840945469	0.012322087286942212	0	0	100	0	NA	NA	19.429546265614526	NA	FALSE	FALSE
L2_Imp	FBgn0001078	ftz-f1	protein_coding	11	UTR5	1.227796581558505	0.029846588671261016	3.389657463428583	0.0011652714802070287	100	0	0	0	NA	NA	53.8636541	NR5A1 | NR5A2	FALSE	FALSE
L2_Imp	FBgn0001087	g	protein_coding	3	UTR3	1.4213236637526125	1.818622214750653e-15	3.100352439653542	0.016846581520509416	0	0	100	0	NA	NA	11.532957166666666	AP3D1	TRUE	TRUE
L2_Imp	FBgn0001090	bnb	protein_coding	65	UTR3	2.8755478705735134	1.9499428905789388e-67	3.3709196076781667	4.859118738003069e-17	0	0	100	0	NA	NA	432.7685433333333	NA	FALSE	FALSE
L2_Imp	FBgn0001092	Gapdh2	protein_coding	27	UTR3	2.216360119588364	5.052699375398671e-67	1.5002991508788144	9.868846625319185e-18	0	0	100	0	NA	NA	657.5939633333334	GAPDH | GAPDHS	TRUE	FALSE
L2_Imp	FBgn0001098	Gdh	protein_coding	1	UTR3	0.2454299394469695	0.12428697084064293	3.5217021872774383	9.525446278277535e-10	0	0	100	0	NA	NA	80.500176	GLUD1 | GLUD2	TRUE	TRUE
L2_Imp	FBgn0001105	Gbeta13F	protein_coding	70	CDS:UTR3	3.7239240628821464	4.86769701660341e-125	4.399643817935262	3.3006732391217874e-36	0	7.142857142857142	92.85714285714286	0	NA	NA	454.26466433333337	GNB1 | GNB2 | GNB3 | GNB4	TRUE	TRUE
L2_Imp	FBgn0001112	Gld	protein_coding	52	UTR3	2.9091063922578635	4.979726125199999e-114	5.294747030700549	3.950893935437884e-24	0	0	100	0	NA	NA	173.0326348	CHDH	FALSE	FALSE
L2_Imp	FBgn0001122	Galphao	protein_coding	263	UTR5:UTR3	4.181910850756502	9.481817784731202e-124	5.0220394547503995	2.6327435449140288e-45	1.1406844106463878	0	98.85931558935361	0	NA	NA	340.54008617666665	GNAI2 | GNAO1 | GNAT3	TRUE	TRUE
L2_Imp	FBgn0001139	gro	protein_coding	20	UTR3	2.6319555769342076	1.9021921102583806e-74	4.189192837410874	0.0016198831851100264	0	0	100	0	NA	NA	37.73961407534959	TLE1 | TLE2 | TLE3 | TLE4	TRUE	TRUE
L2_Imp	FBgn0001145	Gs2	protein_coding	28	UTR3	2.6964173339463215	2.5395495280439085e-68	1.2271814811233954	4.0915315244388504e-6	0	0	100	0	NA	NA	562.588123621622	GLUL	TRUE	FALSE
L2_Imp	FBgn0001169	H	protein_coding	14	UTR3	2.8717731471138155	9.342112849868256e-75	3.8711545821937037	0.012180448310917472	0	0	100	0	NA	NA	19.561489766666668	NA	FALSE	FALSE
L2_Imp	FBgn0001186	Hex-A	protein_coding	16	UTR3	1.9477198743502635	2.5032257296888964e-50	1.795583790646382	0.002365088264076433	0	0	100	0	NA	NA	60.940933333333334	GCK | HK1 | HK2 | HK3 | HKDC1	TRUE	TRUE
L2_Imp	FBgn0001197	His2Av	protein_coding	41	UTR3	3.6569217392546287	7.772615981618766e-161	2.240460832978307	3.545789828692271e-22	0	0	100	0	NA	NA	610.8224379333334	H2AZ1 | H2AZ2	TRUE	FALSE
L2_Imp	FBgn0001215	Hrb98DE	protein_coding	77	CDS:UTR3	2.2721271459974437	4.285575993466737e-53	5.622091601328156	1.2277235005205374e-23	0	3.896103896103896	96.1038961038961	0	NA	NA	394.72589983016667	HNRNPA1 | HNRNPA1L2 | HNRNPA2B1 | HNRNPA3	TRUE	TRUE
L2_Imp	FBgn0001218	Hsc70-3	protein_coding	24	UTR3	1.8611069232385165	2.7372009095668945e-24	1.7631152582037783	4.29402289445013e-12	0	0	100	0	NA	NA	588.2456174666667	HSPA5	TRUE	TRUE
L2_Imp	FBgn0001235	hth	protein_coding	214	UTR3:UTR5	2.556855113886571	2.0515324875254697e-69	4.190955869162413	5.187647148556014e-22	1.8691588785046727	0	98.13084112149532	0	NA	NA	584.1823408	MEIS1 | MEIS2 | MEIS3	FALSE	TRUE
L2_Imp	FBgn0001248	Idh	protein_coding	4	UTR3	-0.11029097305724024	1	2.1166273871200296	8.38713857975987e-6	0	0	100	0	NA	NA	53.934333718078	IDH1 | IDH2	TRUE	TRUE
L2_Imp	FBgn0001253	ImpE1	protein_coding	11	UTR3	0.338835763716147	0.017967495116452587	2.4113444804837925	2.3380328695299042e-6	0	0	100	0	NA	NA	38.233087733333335	NA	FALSE	FALSE
L2_Imp	FBgn0001257	ImpL2	protein_coding	32	UTR3	2.2896557063016014	3.115522323801849e-62	2.281491701713545	6.372425563969707e-10	0	0	100	0	NA	NA	166.69642583333334	NA	FALSE	FALSE
L2_Imp	FBgn0001258	Ldh	protein_coding	5	UTR3	0.8021250612938987	1.983972806157379e-12	3.734722499309508	1.2513411367085954e-7	0	0	100	0	NA	NA	70.20866213333333	LDHA | LDHAL6A | LDHAL6B | LDHB | LDHC	TRUE	FALSE
L2_Imp	FBgn0001297	kay	protein_coding	38	UTR3	1.570080414234582	4.1445699091612034e-32	3.6721670291773463	1.5901217779177411e-18	0	0	100	0	NA	NA	67.15645607382963	FOSL1	TRUE	FALSE
L2_Imp	FBgn0001316	klar	protein_coding	4	UTR3	-0.7431150038963317	1.9886944412530406e-10	3.916686157772304	0.004276073230423514	0	0	100	0	NA	NA	19.23008298185	NA	FALSE	FALSE
L2_Imp	FBgn0001319	kn	protein_coding	12	UTR3:UTR5	2.7705560938769613	1.1488904329771838e-86	4.4694845108474714	0.002123298557982414	16.666666666666664	0	83.33333333333334	0	NA	NA	29.606074066666665	EBF1 | EBF2 | EBF3 | EBF4	TRUE	TRUE
L2_Imp	FBgn0001404	egh	protein_coding	5	UTR5	2.6876498708116854	1.4461545874587178e-86	4.0310324090589305	0.006331653651386649	100	0	0	0	NA	NA	34.303210199333336	NA	FALSE	FALSE
L2_Imp	FBgn0001624	dlg1	protein_coding	37	CDS:UTR3	1.9255964944734938	1.0654294280416322e-57	4.41040579368782	8.191613959965105e-11	0	13.513513513513514	86.48648648648648	0	NA	NA	136.01422881346667	DLG1 | DLG2 | DLG3 | DLG4	TRUE	TRUE
L2_Imp	FBgn0001942	eIF4A	protein_coding	24	UTR3	2.2508011185510757	7.456285502712556e-57	3.2561571776065747	1.973682875669532e-33	0	0	100	0	NA	NA	1484.4604665333334	EIF4A1 | EIF4A2	FALSE	TRUE
L2_Imp	FBgn0001994	crp	protein_coding	56	UTR3	2.928770584339953	2.065435615541567e-116	4.671263517112438	2.852193121369543e-19	0	0	100	0	NA	NA	92.32590526666665	TFAP4	FALSE	FALSE
L2_Imp	FBgn0002022	Catsup	protein_coding	2	UTR3	1.967522019449299	1.9437123755496548e-42	1.9323403816183051	0.04320037108748694	0	0	100	0	NA	NA	32.7442	SLC39A7	FALSE	FALSE
L2_Imp	FBgn0002121	l(2)gl	protein_coding	6	UTR3	1.481237876542824	2.283097689212588e-29	3.141481851112209	0.013335624129976183	0	0	100	0	NA	NA	42.53809944432851	LLGL1 | LLGL2	FALSE	FALSE
L2_Imp	FBgn0002525	Lam	protein_coding	82	UTR3	4.058805876890043	1.3309768158269305e-94	4.840181426572374	7.085929905464538e-15	0	0	100	0	NA	NA	207.465678365881	LMNA | LMNB1 | LMNB2	TRUE	TRUE
L2_Imp	FBgn0002622	RpS3	protein_coding	3	UTR3	0.9324311142879248	5.333839043716253e-10	4.857155765992772	1.3485107040678475e-68	0	0	100	0	NA	NA	477.2097226666667	RPS3	FALSE	FALSE
L2_Imp	FBgn0002629	E(spl)m4-BFM	protein_coding	1	UTR5	4.369157346429402	1.1506554771137509e-21	4.211263276896113	0.010190414589298938	100	0	0	0	NA	NA	26.293133333333333	NA	FALSE	FALSE
L2_Imp	FBgn0002643	mam	protein_coding	28	UTR5:UTR3	1.6853200327416111	3.989081108210965e-48	3.8470833461673686	2.551274786085021e-10	3.571428571428571	0	96.42857142857143	0	NA	NA	44.740588646666666	NA	FALSE	FALSE
L2_Imp	FBgn0002645	Map205	protein_coding	89	UTR3:CDS	2.6873460791387744	5.071296880672358e-122	4.595721782220044	1.0078044739680654e-16	0	2.247191011235955	97.75280898876404	0	NA	NA	109.61329907999999	NA	FALSE	FALSE
L2_Imp	FBgn0002736	mago	protein_coding	14	UTR3	3.758954731079765	9.579872330446046e-83	3.764634062695894	9.493197161516846e-9	0	0	100	0	NA	NA	67.7282	MAGOH | MAGOHB	FALSE	FALSE
L2_Imp	FBgn0002772	Mlc1	protein_coding	7	UTR3	1.9254607306653357	9.170770235949592e-30	3.4333527175494054	3.8178769339690116e-24	0	0	100	0	NA	NA	2127.6740099666667	NA	FALSE	FALSE
L2_Imp	FBgn0002773	Mlc2	protein_coding	3	UTR3	2.273752243641573	6.480742273885884e-35	1.5281520493934106	1.8502118809367165e-19	0	0	100	0	NA	NA	2560.936006666667	NA	FALSE	FALSE
L2_Imp	FBgn0002789	Mp20	protein_coding	8	UTR3	1.4999717850162533	4.0058098543198708e-25	2.30992838898904	1.129236791701454e-20	0	0	100	0	NA	NA	441.73719066666666	CNN1 | CNN2 | CNN3 | TAGLN2 | TAGLN3	TRUE	FALSE
L2_Imp	FBgn0002868	MtnA	protein_coding	12	UTR3:UTR5	3.1581194211704937	2.08641146610118e-100	4.101598337407967	4.6412807387856295e-10	83.33333333333334	0	16.666666666666664	0	NA	NA	478.40500000000003	NA	FALSE	FALSE
L2_Imp	FBgn0002914	Myb	protein_coding	3	UTR3:UTR5	2.5694603665379163	1.0665554855258994e-58	3.724340847107177	0.015505792643347362	33.33333333333333	0	66.66666666666666	0	NA	NA	73.71932733333333	MYB | MYBL1 | MYBL2	TRUE	TRUE
L2_Imp	FBgn0002917	na	protein_coding	1	UTR3	2.2299099007775793	1.4954373905583556e-22	3.542824176236806	0.016007366685824684	0	0	100	0	NA	NA	3.786840133333333	NALCN	FALSE	TRUE
L2_Imp	FBgn0002921	Atpalpha	protein_coding	130	UTR3	3.8443631791476203	5.358097492448724e-67	4.814940484296873	1.287582519334214e-31	0	0	100	0	NA	NA	1265.633411600981	ATP1A1 | ATP1A2 | ATP1A3 | ATP1A4	TRUE	TRUE
L2_Imp	FBgn0002973	numb	protein_coding	30	UTR5:intron:UTR3	2.3301551784809704	7.073720192038682e-81	4.257190264564985	5.992422994696499e-4	53.333333333333336	0	43.333333333333336	3.3333333333333335	NA	NA	51.47333836666667	NUMB | NUMBL	TRUE	TRUE
L2_Imp	FBgn0003016	osp	protein_coding	23	UTR3	0.5281868263912693	1.6372011328842745e-4	3.9336617620781706	8.316758320236678e-13	0	0	100	0	NA	NA	37.828281923678475	MPRIP	TRUE	TRUE
L2_Imp	FBgn0003071	Pfk	protein_coding	4	UTR3	0.5502463777761749	7.881111144448606e-5	3.489678069135048	1.3670423214300526e-7	0	0	100	0	NA	NA	27.959936967736965	PFKL | PFKM | PFKP	FALSE	TRUE
L2_Imp	FBgn0003091	Pkc53E	protein_coding	3	UTR3	1.8572829925249466	2.4035407048355853e-39	4.407110074239657	0.002415284568846672	0	0	100	0	NA	NA	15.715001961333334	PRKCA | PRKCB | PRKCG	TRUE	TRUE
L2_Imp	FBgn0003093	Pkc98E	protein_coding	24	UTR3	3.0594656874919384	5.596566741526026e-88	3.8528905549446097	0.003630083332768865	0	0	100	0	NA	NA	47.08134046666667	PRKCE | PRKCH	TRUE	TRUE
L2_Imp	FBgn0003118	pnt	protein_coding	2	UTR3	0.6394598762295652	1.0942000377497729e-6	3.7419838533903573	0.011728797028382806	0	0	100	0	NA	NA	21.060170733333333	ETS1 | ETS2	TRUE	TRUE
L2_Imp	FBgn0003134	Pp1alpha-96A	protein_coding	14	UTR3	3.2199719549105796	5.903727475141027e-125	4.655377855800251	0.0010978046306686082	0	0	100	0	NA	NA	56.213481333333334	PPP1CA | PPP1CB | PPP1CC	TRUE	TRUE
L2_Imp	FBgn0003137	Ppn	protein_coding	24	UTR3	2.8683478792434136	2.090702899145922e-93	3.7306764381365065	7.6438401333321e-77	0	0	100	0	NA	NA	105.50125266676667	PAPLN	FALSE	FALSE
L2_Imp	FBgn0003139	PpV	protein_coding	5	UTR3	3.6357962722781263	5.213360523486099e-77	3.8478364855464298	0.014795158063289706	0	0	100	0	NA	NA	47.69504966666667	PPP6C	TRUE	TRUE
L2_Imp	FBgn0003165	pum	protein_coding	44	UTR3	0.9178843423373896	1.3118970834455464e-14	4.018369718253717	2.177049353218777e-6	0	0	100	0	NA	NA	62.133074113333336	PUM1 | PUM2	TRUE	TRUE
L2_Imp	FBgn0003169	put	protein_coding	1	UTR3	1.8836062757930119	1.7963092748959634e-28	3.597740604886182	0.014340119508598259	0	0	100	0	NA	NA	10.6531163	ACVR2A | ACVR2B	TRUE	TRUE
L2_Imp	FBgn0003205	Ras85D	protein_coding	35	UTR3	3.498396376169511	2.3312472617906032e-114	3.083455087091767	1.2880213759335899e-11	0	0	100	0	NA	NA	82.28114166666667	HRAS | KRAS | NRAS	TRUE	TRUE
L2_Imp	FBgn0003206	Ras64B	protein_coding	43	UTR3	3.4800589585402464	1.8847346591529164e-139	4.939745725798105	1.3589009112659989e-6	0	0	100	0	NA	NA	146.96252966666665	RRAS | RRAS2	TRUE	FALSE
L2_Imp	FBgn0003218	rdgB	protein_coding	20	UTR3	3.0217288745817914	3.0935136457006794e-106	4.349736076228542	0.0028790320984512343	0	0	100	0	NA	NA	27.830435120411806	PITPNM1 | PITPNM2 | PITPNM3	TRUE	TRUE
L2_Imp	FBgn0003261	Rm62	protein_coding	66	UTR3	2.319149806554417	1.38222126721068e-54	2.2362346677934966	8.284891222390596e-15	0	0	100	0	NA	NA	251.64308783904542	DDX17 | DDX5	FALSE	TRUE
L2_Imp	FBgn0003277	RpII215	protein_coding	20	UTR3	2.1283905413290265	8.307250186574694e-64	3.593372647746339	8.466432008212124e-13	0	0	100	0	NA	NA	16.343194	POLR2A	TRUE	TRUE
L2_Imp	FBgn0003301	rut	protein_coding	4	UTR3	1.0327818492096106	2.317724925340736e-14	3.838751546819353	0.009914761369591947	0	0	100	0	NA	NA	11.632012131909434	ADCY1	TRUE	TRUE
L2_Imp	FBgn0003310	S	protein_coding	13	UTR3	2.433659614980182	6.580888045279229e-76	4.317525795511238	0.003025099161930678	0	0	100	0	NA	NA	30.312150966666668	NA	FALSE	FALSE
L2_Imp	FBgn0003345	sd	protein_coding	27	UTR3	2.066017119484731	3.1156397649121428e-55	4.4897342168851795	0.0031633658562929216	0	0	100	0	NA	NA	63.85123336389059	TEAD1 | TEAD2 | TEAD3 | TEAD4	TRUE	TRUE
L2_Imp	FBgn0003360	sesB	protein_coding	30	UTR3:CDS	3.3534082918243047	2.8264621930135562e-33	1.6781104364051072	0.0013107702081521003	0	26.666666666666668	73.33333333333333	0	NA	NA	8800.795219666667	SLC25A31 | SLC25A4 | SLC25A5 | SLC25A6	TRUE	TRUE
L2_Imp	FBgn0003371	sgg	protein_coding	87	UTR3	1.8936034324975666	6.762667690927719e-54	4.841620136058026	4.071961806274893e-4	0	0	100	0	NA	NA	178.3411170098563	GSK3A | GSK3B	TRUE	TRUE
L2_Imp	FBgn0003380	Sh	protein_coding	79	UTR3	2.2756529805862926	8.243407908009474e-82	5.445218959470441	1.6383867881658869e-4	0	0	100	0	NA	NA	81.68855154008867	GALNT8 | KCNA1 | KCNA10 | KCNA2 | KCNA3 | KCNA4 | KCNA5 | KCNA7	TRUE	FALSE
L2_Imp	FBgn0003392	shi	protein_coding	24	UTR3	2.4321169979212596	2.213240012957932e-87	4.102489842602071	5.169846713506427e-7	0	0	100	0	NA	NA	72.49022900740623	DNM1 | DNM2 | DNM3	TRUE	TRUE
L2_Imp	FBgn0003415	skd	protein_coding	44	UTR3	2.4716816105850348	1.0731406765204387e-103	3.689276232506974	4.657906286278772e-16	0	0	100	0	NA	NA	39.97417354666666	MED13 | MED13L	TRUE	TRUE
L2_Imp	FBgn0003416	sl	protein_coding	4	UTR3	3.156571078115243	3.612838947372612e-79	3.5735222471717534	0.015380936582578912	0	0	100	0	NA	NA	13.661848666666666	PLCG1 | PLCG2	FALSE	TRUE
L2_Imp	FBgn0003423	slgA	protein_coding	53	UTR3	2.5585047387358486	1.6797018405681076e-92	4.490373785200539	2.3542892690565755e-8	0	0	100	0	NA	NA	117.41751003810909	PRODH | PRODH2	FALSE	FALSE
L2_Imp	FBgn0003429	slo	protein_coding	21	UTR3	1.2080062657385209	8.130234526046615e-27	4.088989521168597	1.4557240362166138e-4	0	0	100	0	NA	NA	27.70548698839615	KCNMA1 | KCNU1	TRUE	TRUE
L2_Imp	FBgn0003435	sm	protein_coding	112	UTR3	2.487790771498021	1.016345014898052e-80	4.796445862466431	8.850778304040912e-15	0	0	100	0	NA	NA	866.8775281924001	HNRNPL | HNRNPLL	FALSE	FALSE
L2_Imp	FBgn0003447	sn	protein_coding	2	UTR3	1.765714397103115	5.7826315969658436e-43	2.6370046722210434	0.024143216478566387	0	0	100	0	NA	NA	35.7344639	FSCN1 | FSCN2	TRUE	TRUE
L2_Imp	FBgn0003502	Btk29A	protein_coding	16	UTR3	0.975343690205787	7.981471656726994e-16	3.9317648589886023	1.3238447390179998e-5	0	0	100	0	NA	NA	28.946816426666665	BTK | ITK | TEC | TXK	FALSE	FALSE
L2_Imp	FBgn0003514	sqh	protein_coding	12	UTR3	1.9807534384289829	4.478849366704315e-59	1.858782737886377	1.4532420807462552e-6	0	0	100	0	NA	NA	208.67538271516665	MYL12A | MYL12B | MYL9	TRUE	TRUE
L2_Imp	FBgn0003520	stau	protein_coding	25	UTR3	3.2467902683376217	9.83629465807871e-89	5.486776332007814	5.882512976192831e-7	0	0	100	0	NA	NA	44.75665743333334	STAU1 | STAU2	TRUE	TRUE
L2_Imp	FBgn0003525	stg	protein_coding	5	UTR5	3.092248508684582	1.317669697855884e-62	4.462689678507903	0.001987037133299643	100	0	0	0	NA	NA	27.175788233333332	CDC25A | CDC25B | CDC25C	TRUE	TRUE
L2_Imp	FBgn0003557	Su(dx)	protein_coding	25	UTR3	2.517411504087532	2.5374582211006683e-70	4.519593214043278	2.8326177883206472e-6	0	0	100	0	NA	NA	26.693164421666665	ITCH | WWP1 | WWP2	TRUE	TRUE
L2_Imp	FBgn0003598	Su(var)3-7	protein_coding	2	UTR3	1.0830856020907536	5.933270297950184e-7	3.8313564115213943	0.012209356538741048	0	0	100	0	NA	NA	4.218813066666667	NA	FALSE	FALSE
L2_Imp	FBgn0003607	Su(var)205	protein_coding	10	UTR3	2.243353000415039	3.4948501796291837e-46	5.4477661532747375	1.580397470397913e-4	0	0	100	0	NA	NA	50.30667066666667	CBX1 | CBX5	TRUE	TRUE
L2_Imp	FBgn0003654	sw	protein_coding	10	UTR3	1.1056651425480784	1.6350000063717824e-12	1.360386859895822	1.1795294765401034e-5	0	0	100	0	NA	NA	55.47504813037571	DYNC1I1 | DYNC1I2	TRUE	TRUE
L2_Imp	FBgn0003721	Tm1	protein_coding	79	UTR3	1.7216684212637337	4.237497114882144e-38	3.6438867931253434	3.184803387743554e-38	0	0	100	0	NA	NA	683.440999834033	TPM1 | TPM2 | TPM3 | TPM4	TRUE	TRUE
L2_Imp	FBgn0003744	trc	protein_coding	10	UTR3	3.3475855953377827	1.9250124909075383e-113	3.591325219553862	6.707774258939343e-8	0	0	100	0	NA	NA	44.45038733333333	STK38 | STK38L	TRUE	TRUE
L2_Imp	FBgn0003866	tsh	protein_coding	13	UTR5	2.370519999192746	6.067239007776002e-64	4.223347433137246	0.001380362807183376	100	0	0	0	NA	NA	21.269099133333334	TSHZ2 | TSHZ3	TRUE	TRUE
L2_Imp	FBgn0003870	ttk	protein_coding	26	UTR3	1.7922610535538634	1.3189071682098723e-52	3.49389567935207	2.212069194251953e-6	0	0	100	0	NA	NA	49.78801166666667	NA	FALSE	FALSE
L2_Imp	FBgn0003884	alphaTub84B	protein_coding	24	UTR3	0.7026636425288313	1.8493326434990575e-7	1.2983839108816129	3.8025600074074143e-25	0	0	100	0	NA	NA	244.422824	TUBA1A | TUBA1B | TUBA1C | TUBA3C | TUBA3D | TUBA3E | TUBA8	TRUE	TRUE
L2_Imp	FBgn0003886	alphaTub85E	protein_coding	12	UTR3:CDS	2.2591727797353833	4.8763125847162136e-43	2.3409833369649697	2.531027772991782e-9	0	16.666666666666664	83.33333333333334	0	NA	NA	17.712711333333335	TUBA1A | TUBA1B | TUBA1C | TUBA3C | TUBA3D | TUBA3E	TRUE	TRUE
L2_Imp	FBgn0003891	tud	protein_coding	12	UTR3	1.854136768504907	3.714292467928565e-61	2.8814521323031563	2.9389326068745196e-25	0	0	100	0	NA	NA	34.046984	TDRD15 | TDRD6	FALSE	FALSE
L2_Imp	FBgn0003984	vn	protein_coding	10	intron	1.6889048895551384	1.782108823114357e-38	4.584236711695503	0.002571022248164098	0	0	0	100	NA	NA	36.07735073333333	NA	FALSE	FALSE
L2_Imp	FBgn0004055	uzip	protein_coding	5	UTR3	0.7209420613501762	5.275479180325381e-6	3.259501758464283	0.03273694102828876	0	0	100	0	NA	NA	18.232575333333333	NA	FALSE	FALSE
L2_Imp	FBgn0004103	Pp1-87B	protein_coding	84	UTR3:CDS	4.525453681322309	7.482208608124982e-105	3.349953784576085	8.048677056710179e-22	0	9.523809523809524	90.47619047619048	0	NA	NA	989.8228733333333	PPP1CA | PPP1CB | PPP1CC	TRUE	TRUE
L2_Imp	FBgn0004108	Nrt	protein_coding	24	UTR3	2.8635756438130335	1.0673739557188337e-84	5.58020581990591	9.138792392532729e-5	0	0	100	0	NA	NA	10.626581700000001	NA	FALSE	FALSE
L2_Imp	FBgn0004177	mts	protein_coding	48	CDS:UTR3	3.3310192476018563	1.9844497653886046e-65	3.8243859107120866	2.6563673805006117e-12	0	12.5	87.5	0	NA	NA	312.8586573333333	PPP2CA | PPP2CB	TRUE	TRUE
L2_Imp	FBgn0004179	Csp	protein_coding	20	UTR3	2.6200613681271254	8.316204284656739e-88	3.6221909232477527	0.001833261354961701	0	0	100	0	NA	NA	92.58216226	DNAJC5 | DNAJC5B	FALSE	TRUE
L2_Imp	FBgn0004198	ct	protein_coding	12	UTR5:UTR3	1.9220885786376647	1.1714604848049905e-58	5.90772555792825	3.7501561140326526e-5	25	0	75	0	NA	NA	28.95523903333333	CUX1 | CUX2	TRUE	TRUE
L2_Imp	FBgn0004227	nonA	protein_coding	16	UTR3	1.6521609675278304	8.214470476886991e-40	3.6337668555665656	2.0410260806344202e-6	0	0	100	0	NA	NA	25.571882666666667	NONO | PSPC1 | SFPQ	TRUE	TRUE
L2_Imp	FBgn0004228	mex1	protein_coding	7	UTR3:CDS	1.8906551384646433	5.900240059649971e-34	1.7211279327562816	5.048447272981266e-4	0	14.285714285714285	85.71428571428571	0	NA	NA	83.20297099999999	NA	FALSE	FALSE
L2_Imp	FBgn0004237	Hrb87F	protein_coding	29	UTR3	2.631856586833355	1.998647486022974e-98	3.547267785140575	4.077074400251293e-8	0	0	100	0	NA	NA	188.0855729	HNRNPA1 | HNRNPA1L2 | HNRNPA2B1 | HNRNPA3	TRUE	TRUE
L2_Imp	FBgn0004242	Syt1	protein_coding	139	UTR3	3.6049192897609217	2.42463029021873e-134	4.991288387414198	1.8999415938898337e-27	0	0	100	0	NA	NA	208.65438861	SYT1 | SYT2 | SYT5	TRUE	TRUE
L2_Imp	FBgn0004244	Rdl	protein_coding	196	UTR3:UTR5	3.612952914065611	5.638901237556749e-110	4.75105063960655	1.0220302216994681e-25	10.204081632653061	0	89.79591836734694	0	NA	NA	147.53947806666667	NA	FALSE	FALSE
L2_Imp	FBgn0004362	HmgD	protein_coding	46	CDS:UTR3	3.926977113233222	5.603567245346294e-157	4.716369960069864	1.0520430830737752e-26	0	6.521739130434782	93.47826086956522	0	NA	NA	738.7764864855667	NA	FALSE	FALSE
L2_Imp	FBgn0004363	porin	protein_coding	22	UTR3	2.002867939442425	2.487366575959968e-50	1.700052966616085	5.423449958903886e-15	0	0	100	0	NA	NA	511.52278823333336	VDAC1 | VDAC2 | VDAC3	TRUE	TRUE
L2_Imp	FBgn0004369	Ptp99A	protein_coding	19	CDS:UTR3	2.3787982203820675	2.459010095240443e-96	4.39693253750085	0.0025039477648992267	0	31.57894736842105	68.42105263157895	0	NA	NA	50.43931334658	PTPRG | PTPRZ1	TRUE	TRUE
L2_Imp	FBgn0004370	Ptp10D	protein_coding	43	UTR3	1.920392652249407	2.928976624000473e-48	4.142546933953665	3.023901215506945e-7	0	0	100	0	NA	NA	53.0404215759453	PTPRB | PTPRJ	TRUE	TRUE
L2_Imp	FBgn0004373	fwd	protein_coding	3	UTR5	0.43882126362059026	0.005847641926609692	2.2558200540117888	0.015502450442311813	100	0	0	0	NA	NA	9.485569366666667	PI4KB	FALSE	FALSE
L2_Imp	FBgn0004395	unk	protein_coding	70	UTR3	3.795360640353751	2.9467942179900487e-117	5.229699263975121	1.048007510692184e-4	0	0	100	0	NA	NA	73.869334836	UNK | UNKL	FALSE	TRUE
L2_Imp	FBgn0004396	CrebA	protein_coding	38	UTR5:UTR3	1.9252112470338674	2.359969382811761e-58	4.2583284335671765	3.899019194139987e-9	94.73684210526315	0	5.263157894736842	0	NA	NA	95.34296473333333	CREB3L1 | CREB3L2	TRUE	TRUE
L2_Imp	FBgn0004401	Pep	protein_coding	3	UTR3	-0.19450770541322854	0.9715664685437357	1.8265297030266077	0.030561979748634234	0	0	100	0	NA	NA	18.531131364022123	NA	FALSE	FALSE
L2_Imp	FBgn0004432	Cyp1	protein_coding	44	UTR3	3.409020667956544	3.342569000800864e-161	5.155115654619239	3.499318296314543e-54	0	0	100	0	NA	NA	1091.0983773333332	PPIA | PPIF	TRUE	FALSE
L2_Imp	FBgn0004435	Galphaq	protein_coding	54	UTR5:UTR3	3.3542012898852382	3.759861876281206e-136	4.331117267320274	4.107417378136868e-5	27.77777777777778	0	72.22222222222221	0	NA	NA	148.82627321938728	GNA11 | GNA14 | GNAQ	TRUE	TRUE
L2_Imp	FBgn0004436	Ubc6	protein_coding	75	UTR3:CDS	3.48579035098958	2.3872780327744336e-118	4.5391544148080545	3.246940307207484e-8	0	2.666666666666667	97.33333333333334	0	NA	NA	204.81317933333332	UBE2A | UBE2B	TRUE	TRUE
L2_Imp	FBgn0004449	Ten-m	protein_coding	40	UTR3	1.130924024025003	1.7961970008303303e-22	3.8525029373168342	1.8317010932696642e-4	0	0	100	0	NA	NA	25.10346476666667	TENM1 | TENM2 | TENM3 | TENM4	TRUE	TRUE
L2_Imp	FBgn0004509	Fur1	protein_coding	31	UTR3	0.3728734209501306	1	4.96087410191018	1.2464472621879204e-36	0	0	100	0	NA	NA	96.449951554	FURIN | PCSK4	TRUE	FALSE
L2_Imp	FBgn0004516	Gad1	protein_coding	56	UTR3:UTR5	3.454170449843017	1.555732068564892e-135	4.852411745145728	7.378286703207596e-9	7.142857142857142	0	92.85714285714286	0	NA	NA	94.18669949333334	GAD1 | GAD2	FALSE	TRUE
L2_Imp	FBgn0004574	Rop	protein_coding	2	UTR3	1.8922226684949623	3.50651456079346e-36	4.1909621356051066	0.01010415338872035	0	0	100	0	NA	NA	20.739633333333334	STXBP1 | STXBP2 | STXBP3	TRUE	TRUE
L2_Imp	FBgn0004575	Syn	protein_coding	57	UTR3	3.2176449891746226	6.164049336839257e-141	4.535901800667165	4.503708345296823e-8	0	0	100	0	NA	NA	61.560813599999996	SYN1 | SYN2 | SYN3	TRUE	TRUE
L2_Imp	FBgn0004580	Cbp53E	protein_coding	57	UTR3	3.484526534355119	5.498158639011729e-165	3.7517542001280657	4.2194041772204273e-22	0	0	100	0	NA	NA	102.26839294666667	CALB1 | CALB2 | SCGN	TRUE	FALSE
L2_Imp	FBgn0004583	ex	protein_coding	39	UTR3	2.231098327400815	1.6177788544272413e-56	4.538976649387903	1.1826559798838354e-5	0	0	100	0	NA	NA	32.523592115	FRMD1	FALSE	FALSE
L2_Imp	FBgn0004587	B52	protein_coding	19	UTR3	1.5665348671704868	9.766241807975992e-32	2.975259771157625	1.551923214834165e-9	0	0	100	0	NA	NA	123.58790991585379	SRSF4 | SRSF5 | SRSF6	TRUE	FALSE
L2_Imp	FBgn0004595	pros	protein_coding	45	UTR3	3.482751106887208	1.1072665693055521e-172	5.423840225755396	2.360012973305061e-22	0	0	100	0	NA	NA	43.099886833333336	PROX1	TRUE	FALSE
L2_Imp	FBgn0004606	zfh1	protein_coding	9	UTR3	2.1393317738219286	1.0504687609100517e-70	3.736125366053878	2.8165610521641254e-6	0	0	100	0	NA	NA	28.153651333333332	ZEB1 | ZEB2	TRUE	TRUE
L2_Imp	FBgn0004607	zfh2	protein_coding	24	CDS	2.4892630818764756	2.3217328289617455e-104	4.89595620493641	8.669961275525213e-6	0	100	0	0	NA	NA	41.534241096	ZFHX2 | ZFHX3 | ZFHX4	TRUE	TRUE
L2_Imp	FBgn0004611	Plc21C	protein_coding	5	UTR3	1.5216351748872752	8.751733411435009e-40	4.844871635975345	8.132429822362182e-4	0	0	100	0	NA	NA	59.55159017	PLCB1 | PLCB2 | PLCB3	TRUE	TRUE
L2_Imp	FBgn0004636	Rap1	protein_coding	90	UTR3	4.277367732739723	8.883154869904246e-21	4.404461517740737	7.803142660295841e-23	0	0	100	0	NA	NA	503.4407063333333	RAP1A | RAP1B	TRUE	TRUE
L2_Imp	FBgn0004638	drk	protein_coding	54	UTR3	3.0893567356644875	1.3025645738486432e-135	4.762941993864846	1.3683316226959993e-9	0	0	100	0	NA	NA	121.69645046666666	GRB2	TRUE	TRUE
L2_Imp	FBgn0004648	svr	protein_coding	94	UTR3	3.262362351933486	5.704195832781265e-151	4.939332828328772	1.192524811189988e-21	0	0	100	0	NA	NA	271.8380798156545	CPD	TRUE	FALSE
L2_Imp	FBgn0004652	fru	protein_coding	18	UTR3:CDS	0.8395122347459572	0.0031280052665733416	4.094304334429024	3.116626216865834e-11	0	16.666666666666664	83.33333333333334	0	NA	NA	75.525726057	NA	FALSE	FALSE
L2_Imp	FBgn0004656	fs(1)h	protein_coding	59	UTR3:UTR5	3.06037993795428	3.7169337481562037e-103	5.653881902118821	5.0822726205521476e-30	5.084745762711865	0	94.91525423728814	0	NA	NA	149.37051636526667	BRD2 | BRD3 | BRD4 | BRDT	TRUE	TRUE
L2_Imp	FBgn0004657	mys	protein_coding	102	CDS:UTR3	3.295155266417195	2.4484807304532618e-141	3.6744494863625654	2.5045238437109105e-21	0	1.9607843137254901	98.0392156862745	0	NA	NA	232.30587289976668	ITGB1 | ITGB2 | ITGB3 | ITGB6 | ITGB7	TRUE	TRUE
L2_Imp	FBgn0004687	Mlc-c	protein_coding	70	UTR3	3.6390778954940015	2.5428844530524395e-119	2.7629006235720026	1.4536904173074e-14	0	0	100	0	NA	NA	711.6728223333333	MYL1 | MYL3 | MYL4 | MYL6 | MYL6B	TRUE	FALSE
L2_Imp	FBgn0004828	His3.3B	protein_coding	52	UTR3	4.249058278072681	9.242936870276898e-107	3.4837270393342847	1.0508000042583142e-37	0	0	100	0	NA	NA	2035.7274950333333	H3-3A | H3-3B	TRUE	TRUE
L2_Imp	FBgn0004838	Hrb27C	protein_coding	192	UTR3	3.608526731024687	3.0935657829932442e-83	5.731287201459043	5.581949721501799e-21	0	0	100	0	NA	NA	1545.3929813333334	DAZAP1	FALSE	TRUE
L2_Imp	FBgn0004859	ci	protein_coding	40	UTR3	3.3299289178711313	2.3804727876583143e-149	3.8238671273923757	5.631491037290458e-9	0	0	100	0	NA	NA	59.939902	GLI1 | GLI2 | GLI3	TRUE	TRUE
L2_Imp	FBgn0004868	Gdi	protein_coding	43	UTR3	2.4851461267586776	5.496599054000423e-104	2.7485795845341543	1.710879100679762e-26	0	0	100	0	NA	NA	124.82244433333334	GDI1 | GDI2	TRUE	TRUE
L2_Imp	FBgn0004875	enc	protein_coding	21	UTR3	2.9102155420932077	5.240771663830951e-118	3.7414870504994213	6.572935520155957e-19	0	0	100	0	NA	NA	48.76856262333334	ARPP21 | R3HDM1 | R3HDM2	TRUE	TRUE
L2_Imp	FBgn0004880	scrt	protein_coding	55	UTR5:UTR3	3.8633474267226093	4.397653330274321e-103	5.434915382461127	1.4732123493573944e-4	38.18181818181819	0	61.81818181818181	0	NA	NA	61.967403399999995	SCRT1 | SCRT2	TRUE	FALSE
L2_Imp	FBgn0004888	Scsalpha1	protein_coding	9	UTR3	1.935702516861928	5.92739294232909e-62	1.3227574646873805	1.3150982518700313e-5	0	0	100	0	NA	NA	92.6409374	SUCLG1	FALSE	FALSE
L2_Imp	FBgn0004889	tws	protein_coding	49	UTR3:CDS	3.0196926163502713	2.3985172252711742e-121	5.563528588261429	6.104708926455224e-9	0	20.408163265306122	79.59183673469387	0	NA	NA	103.67723011590097	PPP2R2A | PPP2R2B | PPP2R2C | PPP2R2D	TRUE	TRUE
L2_Imp	FBgn0004907	14-3-3zeta	protein_coding	131	CDS:UTR3	3.631281920011029	7.09089859481369e-57	4.932083324173313	1.125878753168291e-44	0	1.5267175572519083	98.47328244274809	0	NA	NA	1691.8395909720646	SFN | YWHAB | YWHAE | YWHAG | YWHAH | YWHAQ | YWHAZ	TRUE	TRUE
L2_Imp	FBgn0004921	Ggamma1	protein_coding	71	UTR3	4.797094598048908	5.727305312000192e-78	2.9532687289791006	4.184681334042253e-13	0	0	100	0	NA	NA	2798.75756	GNG12 | GNG2 | GNG7	TRUE	TRUE
L2_Imp	FBgn0004924	Top1	protein_coding	36	UTR3	3.2615911818965846	1.961461186466071e-142	5.172412967175032	8.999751625658189e-30	0	0	100	0	NA	NA	92.67478	TOP1 | TOP1MT	TRUE	TRUE
L2_Imp	FBgn0005278	Sam-S	protein_coding	116	UTR5:UTR3	2.8575956909319378	7.553216330595518e-122	2.922564988823563	4.969932695556052e-22	18.96551724137931	0	81.03448275862068	0	NA	NA	348.64217952583687	MAT1A | MAT2A	TRUE	TRUE
L2_Imp	FBgn0005586	Rab3	protein_coding	78	UTR3	4.019451852947225	3.861274616189363e-130	4.873197154962188	1.0136346687596892e-8	0	0	100	0	NA	NA	108.21319046666666	RAB3A | RAB3B | RAB3C | RAB3D	TRUE	TRUE
L2_Imp	FBgn0005626	ple	protein_coding	32	UTR3	2.6584545701430553	1.3664337362453714e-11	3.378966461686998	3.396741936175555e-5	0	0	100	0	NA	NA	62.000890635235294	TH	FALSE	FALSE
L2_Imp	FBgn0005640	Eip63E	protein_coding	4	UTR3	0.12724607825037607	1	3.8865026343201414	0.00919715240501544	0	0	100	0	NA	NA	50.71759267314493	CDK14 | CDK15	TRUE	FALSE
L2_Imp	FBgn0005648	Pabp2	protein_coding	38	UTR3	3.3662421900480615	1.4826426269803842e-122	4.013529206879122	1.2177810272655533e-14	0	0	100	0	NA	NA	114.6560274	PABPN1	FALSE	FALSE
L2_Imp	FBgn0005671	Vha55	protein_coding	34	UTR3	2.4653727334574747	1.074572645913595e-72	2.1577221900204138	9.753830573709235e-24	0	0	100	0	NA	NA	370.8050184333333	ATP6V1B1 | ATP6V1B2	TRUE	TRUE
L2_Imp	FBgn0005677	dac	protein_coding	8	UTR3	1.8836752154669771	1.1743688855434817e-31	4.104983110313188	0.010447214834894808	0	0	100	0	NA	NA	9.76915267951618	DACH1 | DACH2	FALSE	TRUE
L2_Imp	FBgn0005694	Aef1	protein_coding	17	UTR3	2.971001507887271	2.2040621528979903e-96	4.317039732302607	0.00333115538927801	0	0	100	0	NA	NA	179.94399387666667	NA	FALSE	FALSE
L2_Imp	FBgn0005771	noc	protein_coding	2	UTR3	2.1680164190157907	1.7115637588467237e-38	3.409408783622113	0.023762470956869397	0	0	100	0	NA	NA	25.809761333333334	ZNF503 | ZNF703	FALSE	FALSE
L2_Imp	FBgn0005775	Con	protein_coding	14	UTR3	1.4117726683413305	1.0840948829284225e-28	3.9421912784035715	0.0025852302639328964	0	0	100	0	NA	NA	19.890616106666666	NA	FALSE	FALSE
L2_Imp	FBgn0005777	PpD3	protein_coding	7	CDS:UTR3	3.024143739331873	2.068090612373015e-76	5.12621786858756	6.389570785395833e-4	0	28.57142857142857	71.42857142857143	0	NA	NA	40.51940333333333	PPP5C	FALSE	FALSE
L2_Imp	FBgn0010014	CanB	protein_coding	10	UTR3	3.3052305379343268	5.733048885643103e-71	2.8646459462478986	1.801846497703238e-4	0	0	100	0	NA	NA	52.465609666666666	PPP3R1 | PPP3R2	TRUE	TRUE
L2_Imp	FBgn0010100	mAcon1	protein_coding	11	UTR3	0.7942438687679683	3.661463448113793e-11	2.9032417288481684	1.7135200697788115e-9	0	0	100	0	NA	NA	135.26716893333332	ACO2	TRUE	TRUE
L2_Imp	FBgn0010113	hdc	protein_coding	405	UTR5:UTR3	3.3356436206883964	4.7021693681683115e-96	5.058089630203305	2.3521334616409709e-26	11.11111111111111	0	88.88888888888889	0	NA	NA	168.8512599	HECA	TRUE	FALSE
L2_Imp	FBgn0010114	hig	protein_coding	13	UTR3:intron	2.7869676717047427	4.8968665062320294e-73	4.985429935495228	8.343991898100383e-4	0	0	15.384615384615385	84.61538461538461	NA	NA	144.89625039999999	NA	FALSE	FALSE
L2_Imp	FBgn0010217	ATPsynbeta	protein_coding	7	UTR3	-0.7235811528652867	3.27714264512224e-10	3.561605875486316	1.1555100006618517e-30	0	0	100	0	NA	NA	96.77701333333334	ATP5F1B	TRUE	TRUE
L2_Imp	FBgn0010226	GstS1	protein_coding	52	UTR3	3.492571066417819	6.414236639238416e-118	4.299157544675386	3.5199197288056696e-30	0	0	100	0	NA	NA	426.78223826666664	HPGDS	FALSE	FALSE
L2_Imp	FBgn0010228	HmgZ	protein_coding	36	UTR3	2.3556888273020857	1.8905893599783574e-75	3.970090074098249	1.3812641354450217e-20	0	0	100	0	NA	NA	279.510673	NA	FALSE	FALSE
L2_Imp	FBgn0010238	Lac	protein_coding	49	UTR3	3.6966528743950633	1.965301955850688e-98	3.5270206079784594	1.037822995706304e-12	0	0	100	0	NA	NA	207.9849221	NEGR1	FALSE	TRUE
L2_Imp	FBgn0010263	Rbp9	protein_coding	10	UTR3	2.2179394411897686	5.890020970349861e-51	3.656634286377924	0.002202497930598532	0	0	100	0	NA	NA	39.6071077373702	ELAVL1 | ELAVL2 | ELAVL3 | ELAVL4	TRUE	TRUE
L2_Imp	FBgn0010280	Taf4	protein_coding	34	CDS:UTR3	2.588810755985779	7.634799844922444e-94	5.025609746873546	1.1710452046714097e-7	0	5.88235294117647	94.11764705882352	0	NA	NA	47.339923166666665	TAF4 | TAF4B	TRUE	FALSE
L2_Imp	FBgn0010288	Uch	protein_coding	1	UTR3	2.149145187846159	5.312397856740875e-35	3.018776537628352	0.022372834901073117	0	0	100	0	NA	NA	41.16959826666667	UCHL1 | UCHL3	TRUE	TRUE
L2_Imp	FBgn0010300	brat	protein_coding	112	UTR5:UTR3	3.0218574083180614	7.672143806274616e-99	5.672159367206034	7.396618899708392e-20	1.7857142857142856	0	98.21428571428571	0	NA	NA	110.15555973333333	NA	FALSE	FALSE
L2_Imp	FBgn0010303	hep	protein_coding	3	UTR3	2.1496501914875736	1.120608809543267e-58	2.6332888147606455	0.03219462245637141	0	0	100	0	NA	NA	25.354556	MAP2K7	FALSE	FALSE
L2_Imp	FBgn0010313	corto	protein_coding	55	UTR3:UTR5	3.419917584829319	3.1980691157898633e-86	4.066145846808454	8.63257029434917e-11	18.181818181818183	0	81.81818181818183	0	NA	NA	113.2036836	NA	FALSE	FALSE
L2_Imp	FBgn0010333	Rac1	protein_coding	10	UTR3	2.6030608390685908	1.7415661656024977e-96	3.7890392759861586	0.0016054148394405228	0	0	100	0	NA	NA	107.054	RAC1 | RAC2 | RAC3	TRUE	TRUE
L2_Imp	FBgn0010341	Cdc42	protein_coding	57	UTR3	3.5573407424235657	1.7856243010718243e-150	4.348061701344736	1.4896696336420133e-30	0	0	100	0	NA	NA	302.9998566666667	CDC42	TRUE	TRUE
L2_Imp	FBgn0010348	Arf79F	protein_coding	58	UTR3:CDS	3.4181962652663027	6.438508573934872e-84	2.4002909180948295	2.3962228266474623e-10	0	12.068965517241379	87.93103448275862	0	NA	NA	1467.434355	ARF1 | ARF3	TRUE	TRUE
L2_Imp	FBgn0010350	Cds	protein_coding	2	UTR3	1.6280020925990006	1.235428572351346e-24	3.934545875872701	0.012780741131723646	0	0	100	0	NA	NA	18.90329	CDS1 | CDS2	TRUE	TRUE
L2_Imp	FBgn0010352	Nc73EF	protein_coding	14	UTR3	0.8027596854227175	2.9192946219863213e-9	2.6968947684742237	2.5250765425637844e-5	0	0	100	0	NA	NA	67.21699594151082	OGDH | OGDHL	TRUE	TRUE
L2_Imp	FBgn0010379	Akt1	protein_coding	64	UTR3	3.528153163535284	3.304675721311823e-112	4.860694316280759	8.333218368536723e-10	0	0	100	0	NA	NA	78.0621726	AKT1 | AKT2 | AKT3	TRUE	TRUE
L2_Imp	FBgn0010382	CycE	protein_coding	2	UTR5	2.6730352505289297	2.6435310054969987e-78	3.405445700585768	0.027856675461263053	100	0	0	0	NA	NA	26.80500293625821	CCNE1 | CCNE2	TRUE	TRUE
L2_Imp	FBgn0010399	Nmdar1	protein_coding	2	UTR3	2.0659084170697577	1.5598150706292774e-30	4.224444870629365	0.009494183639498215	0	0	100	0	NA	NA	10.133880833333333	GRIN1	TRUE	TRUE
L2_Imp	FBgn0010415	Sdc	protein_coding	122	UTR3:CDS:UTR5	3.226469592569958	2.0658222093921154e-120	4.7287490256884865	1.0494417459646417e-29	2.459016393442623	12.295081967213115	85.24590163934425	0	NA	NA	481.46585920999996	NA	FALSE	FALSE
L2_Imp	FBgn0010422	TfIIS	protein_coding	1	UTR3	3.0625009714060747	1.2597695446643575e-55	3.5602024510424157	0.017633640836382396	0	0	100	0	NA	NA	35.589636666666664	TCEA1 | TCEA2 | TCEA3	TRUE	TRUE
L2_Imp	FBgn0010424	TpnC73F	protein_coding	2	UTR3	0.8826974496991001	9.99293939292522e-7	1.5509495442585035	3.970587604140377e-40	0	0	100	0	NA	NA	181.64069866666665	NA	FALSE	FALSE
L2_Imp	FBgn0010434	cora	protein_coding	45	UTR3	2.4663099847736767	1.4364174510443008e-98	2.4502983330703256	1.8625939873364387e-40	0	0	100	0	NA	NA	193.76214523333334	EPB41 | EPB41L1 | EPB41L2 | EPB41L3	TRUE	FALSE
L2_Imp	FBgn0010453	Wnt4	protein_coding	1	UTR3	2.771183738248051	1.1516655543105996e-64	3.4396276913530577	0.023776879923238545	0	0	100	0	NA	NA	25.116299973333334	WNT9B	FALSE	FALSE
L2_Imp	FBgn0010470	Fkbp14	protein_coding	6	UTR3	0.9511204215955609	6.544469777048662e-12	1.4663734190575162	1.0842803616367316e-35	0	0	100	0	NA	NA	151.93700726846154	FKBP14 | FKBP7	TRUE	FALSE
L2_Imp	FBgn0010473	tutl	protein_coding	5	UTR3	1.431407264585872	4.736987402702723e-39	2.0439099241959346	0.03408790341922697	0	0	100	0	NA	NA	22.695313624	IGSF9 | IGSF9B	FALSE	FALSE
L2_Imp	FBgn0010482	l(2)01289	protein_coding	71	UTR3:UTR5	2.439749499077288	6.532552056592965e-90	2.7647533893339737	4.0734395032295084e-32	28.169014084507044	0	71.83098591549296	0	NA	NA	261.48993600322405	NA	FALSE	FALSE
L2_Imp	FBgn0010488	NAT1	protein_coding	79	CDS:UTR3	3.013076956537161	7.030207968426471e-133	2.44170655390473	4.012237818410491e-42	0	1.2658227848101267	98.73417721518987	0	NA	NA	159.1039618	EIF4G2	TRUE	TRUE
L2_Imp	FBgn0010583	dock	protein_coding	2	UTR3	1.513098829468214	1.624531001416969e-27	3.5666539792331804	0.01548868349881852	0	0	100	0	NA	NA	19.236079990613064	NCK1 | NCK2	TRUE	TRUE
L2_Imp	FBgn0010762	simj	protein_coding	4	UTR3	1.5023924640898056	9.323211985998073e-34	3.425807706900202	0.03163815310041237	0	0	100	0	NA	NA	31.102855066666667	GATAD2A | GATAD2B	TRUE	TRUE
L2_Imp	FBgn0010774	Ref1	protein_coding	1	UTR3	1.4397208598537035	8.127864860760053e-19	3.434869746531905	0.027237207908236732	0	0	100	0	NA	NA	52.750689666666666	ALYREF	FALSE	FALSE
L2_Imp	FBgn0010825	Gug	protein_coding	5	UTR3	0.52924183046901	4.672432938681115e-5	3.9145991268931857	0.013088421860561281	0	0	100	0	NA	NA	33.25354689160984	ATN1 | RERE	TRUE	TRUE
L2_Imp	FBgn0010894	sinu	protein_coding	40	UTR3	3.836177275525719	2.1563674147391238e-151	3.46271594860318	6.721833320390767e-10	0	0	100	0	NA	NA	128.25433333333334	NA	FALSE	FALSE
L2_Imp	FBgn0010909	msn	protein_coding	63	UTR3	2.0590691030032255	1.1187302766737703e-68	4.605489275506634	9.958270411417121e-21	0	0	100	0	NA	NA	93.16284970091586	MAP4K4 | MINK1 | TNIK	TRUE	TRUE
L2_Imp	FBgn0011016	SsRbeta	protein_coding	3	UTR3	1.6390673498156179	9.081594311555125e-31	1.5683545653159523	0.01075284317967307	0	0	100	0	NA	NA	198.860949	SSR2	TRUE	FALSE
L2_Imp	FBgn0011202	dia	protein_coding	4	UTR3	2.1507372055099085	1.387367775801087e-48	3.764634062695894	0.013366710042530811	0	0	100	0	NA	NA	15.490329233333332	DIAPH1 | DIAPH2 | DIAPH3	TRUE	FALSE
L2_Imp	FBgn0011206	bol	protein_coding	58	UTR3:intron:UTR5	2.801148749840446	5.07201247157816e-84	4.531661215718854	4.93600275987312e-7	1.7241379310344827	0	31.03448275862069	67.24137931034483	NA	NA	138.41655916624012	BOLL | DAZL	TRUE	FALSE
L2_Imp	FBgn0011217	eff	protein_coding	123	UTR3:CDS:UTR5	4.000837525035245	2.7789622757719853e-80	4.289837481226005	5.955178116005707e-30	17.073170731707318	21.951219512195124	60.97560975609756	0	NA	NA	1623.7904190000002	UBE2D1 | UBE2D2 | UBE2D3 | UBE2D4	TRUE	TRUE
L2_Imp	FBgn0011224	heph	protein_coding	166	UTR3:UTR5:intron	2.4182979721044	4.9647077690533185e-80	5.077628806468678	4.6666389727624045e-18	25.903614457831324	0	68.07228915662651	6.024096385542169	NA	NA	260.2215436515638	PTBP1 | PTBP2 | PTBP3	TRUE	TRUE
L2_Imp	FBgn0011259	Sema1a	protein_coding	82	UTR5:UTR3	2.5928757812689254	9.242936870276898e-107	4.367298337125367	6.997686379034611e-7	10.975609756097562	0	89.02439024390245	0	NA	NA	63.413487026666665	SEMA6A | SEMA6B | SEMA6C | SEMA6D	TRUE	TRUE
L2_Imp	FBgn0011260	Sema2a	protein_coding	55	UTR5:UTR3	3.6478457369673016	1.3409957003140482e-152	4.744230159062804	1.872524440064505e-19	14.545454545454545	0	85.45454545454545	0	NA	NA	103.3397022772706	NA	FALSE	FALSE
L2_Imp	FBgn0011288	Snap25	protein_coding	3	UTR3	1.1493895282355024	6.04969815015295e-21	3.769451658241348	0.013898414653281701	0	0	100	0	NA	NA	46.991186133333336	SNAP23 | SNAP25	TRUE	TRUE
L2_Imp	FBgn0011300	babo	protein_coding	22	UTR3	2.242268602963045	1.5191298545506105e-66	4.378843112343926	6.851548867812795e-4	0	0	100	0	NA	NA	55.614678646927594	ACVR1B | ACVR1C | TGFBR1	TRUE	TRUE
L2_Imp	FBgn0011305	Rsf1	protein_coding	13	UTR3	3.5022409194253106	5.363728667013253e-83	2.775801617650801	3.5460137798528878e-6	0	0	100	0	NA	NA	49.791533333333334	NA	FALSE	FALSE
L2_Imp	FBgn0011336	Stt3B	protein_coding	7	UTR3:CDS	1.2505851171797289	4.202706206007857e-23	1.8758415922838418	0.028934500089663476	0	57.14285714285714	42.857142857142854	0	NA	NA	34.5828	STT3A | STT3B	TRUE	TRUE
L2_Imp	FBgn0011361	ND-ACP	protein_coding	4	UTR3	0.8244972911307981	4.545041732699316e-8	1.471016358648494	0.004264615631615206	0	0	100	0	NA	NA	73.716753	NDUFAB1	FALSE	FALSE
L2_Imp	FBgn0011481	Ssdp	protein_coding	43	UTR3:UTR5	3.1701976477442058	1.574590851405289e-87	4.065437659257774	8.952302436336675e-10	16.27906976744186	0	83.72093023255815	0	NA	NA	71.93631286524726	SSBP2 | SSBP3 | SSBP4	TRUE	TRUE
L2_Imp	FBgn0011570	cpb	protein_coding	16	UTR3	2.856472563869371	1.6498498476162957e-59	3.5680000117977704	0.0012264096132227394	0	0	100	0	NA	NA	86.55146666666667	CAPZB	TRUE	FALSE
L2_Imp	FBgn0011573	Cdc37	protein_coding	6	UTR3	2.4010825373214932	1.8479897062859945e-27	3.25449445484417	0.018080425828871465	0	0	100	0	NA	NA	10.324543333333333	CDC37 | CDC37L1	TRUE	TRUE
L2_Imp	FBgn0011581	Ms	protein_coding	1	UTR3	3.9316771311091787	9.043406521958214e-56	3.383205372907924	0.037116393427394215	0	0	100	0	NA	NA	47.964774600000005	NA	FALSE	FALSE
L2_Imp	FBgn0011586	e(r)	protein_coding	5	UTR3:UTR5	3.6862459230363536	1.3220877148332245e-89	4.395071235133649	0.0032813084718673	40	0	60	0	NA	NA	115.56777569223334	ERH	TRUE	TRUE
L2_Imp	FBgn0011604	Iswi	protein_coding	17	UTR3	3.131767295451337	2.0446967037501167e-73	3.2057744481006605	4.800499959248432e-9	0	0	100	0	NA	NA	25.7656300225757	SMARCA1 | SMARCA5	TRUE	TRUE
L2_Imp	FBgn0011640	lark	protein_coding	11	UTR3	2.1921174112916515	7.209460925303486e-51	3.6254886388843164	6.313486116222086e-9	0	0	100	0	NA	NA	38.52854142656667	RBM4 | RBM4B	TRUE	FALSE
L2_Imp	FBgn0011642	Zyx	protein_coding	9	CDS	2.5889469466023742	1.4760505247413624e-84	2.862765049398735	0.0028329824333393496	0	100	0	0	NA	NA	63.29702366666667	LPP | TRIP6	TRUE	TRUE
L2_Imp	FBgn0011661	Moe	protein_coding	70	UTR3	3.241679215362393	2.7503350356733015e-90	3.4669421526586692	3.557419000889325e-18	0	0	100	0	NA	NA	600.3828423166667	EZR | MSN | RDX	TRUE	TRUE
L2_Imp	FBgn0011666	msi	protein_coding	127	UTR5:UTR3	2.5411730696195516	7.260454041564602e-106	5.3341056077117415	1.1009399874167477e-12	0.7874015748031495	0	99.21259842519686	0	NA	NA	80.54903263333334	MSI2	FALSE	TRUE
L2_Imp	FBgn0011710	Sep1	protein_coding	30	UTR3	3.473255197359646	7.984165226732567e-115	5.082280020284874	4.6212347478284974e-8	0	0	100	0	NA	NA	66.8949919	SEPTIN2	TRUE	TRUE
L2_Imp	FBgn0011722	Tig	protein_coding	17	UTR3	0.052040049812246726	1	1.3636992835595994	7.1897505050363365e-6	0	0	100	0	NA	NA	12.555616666666667	NA	FALSE	FALSE
L2_Imp	FBgn0011725	twin	protein_coding	20	UTR3	1.3161251542192292	5.989098193185486e-26	3.59588236457871	2.1718495269248112e-4	0	0	100	0	NA	NA	37.341302810739	CNOT6 | CNOT6L	TRUE	TRUE
L2_Imp	FBgn0011754	PhKgamma	protein_coding	7	UTR3	0.9400772474627561	5.023084908876284e-12	4.7756732140167815	0.001022313375574835	0	0	100	0	NA	NA	27.89093525554488	PHKG1 | PHKG2	FALSE	FALSE
L2_Imp	FBgn0011760	ctp	protein_coding	201	UTR3	3.913741783881645	1.244423295077366e-58	4.547458947397601	6.584734183063612e-33	0	0	100	0	NA	NA	591.7930095398265	DYNLL1 | DYNLL2	TRUE	TRUE
L2_Imp	FBgn0011766	E2f1	protein_coding	69	UTR3:CDS	2.6885575481894834	3.820265203265672e-97	3.360024858023869	1.2816292442139437e-22	0	20.28985507246377	79.71014492753623	0	NA	NA	121.32773964351834	E2F1 | E2F2 | E2F3	FALSE	TRUE
L2_Imp	FBgn0011817	nmo	protein_coding	22	UTR5:UTR3	1.679543167387586	3.4586347735537585e-52	3.876070897536272	3.304411078213578e-4	4.545454545454546	0	95.45454545454545	0	NA	NA	67.73760824243742	NLK	TRUE	TRUE
L2_Imp	FBgn0011818	oaf	protein_coding	13	UTR3	2.4086642370287223	2.9398194590205146e-49	2.609161101284607	0.01153171330358653	0	0	100	0	NA	NA	32.59506408	OAF	TRUE	FALSE
L2_Imp	FBgn0011826	Pp2B-14D	protein_coding	4	UTR3	2.745828230842913	9.008652997935152e-74	2.5208471001369626	0.0049492118201201266	0	0	100	0	NA	NA	22.4209	PPP3CA | PPP3CB | PPP3CC	TRUE	TRUE
L2_Imp	FBgn0011837	Tis11	protein_coding	47	UTR5:UTR3	1.5622494369407687	6.867505206591842e-17	3.561849851603223	8.172092042218474e-7	8.51063829787234	0	91.48936170212765	0	NA	NA	113.25908554252867	ZFP36L1 | ZFP36L2	TRUE	FALSE
L2_Imp	FBgn0012034	AcCoAS	protein_coding	31	CDS:UTR5	2.1078436701236534	2.244867381215092e-30	2.447638179516669	1.0431005611635144e-11	96.7741935483871	3.225806451612903	0	0	NA	NA	141.60876516666667	ACSS1 | ACSS2	FALSE	FALSE
L2_Imp	FBgn0012036	Aldh	protein_coding	1	UTR3	-0.8860264500156336	6.027717518301447e-13	3.7154680645724607	1.956891041279139e-9	0	0	100	0	NA	NA	24.127566666666667	ALDH1A1 | ALDH1A2 | ALDH1A3 | ALDH1B1 | ALDH2	TRUE	FALSE
L2_Imp	FBgn0012051	CalpA	protein_coding	10	UTR3	2.2555987288200945	3.330235217123093e-62	3.095236330429163	7.999773203992286e-4	0	0	100	0	NA	NA	31.5910552	CAPN1 | CAPN11 | CAPN14 | CAPN2 | CAPN3 | CAPN8 | CAPN9	TRUE	TRUE
L2_Imp	FBgn0013263	Trl	protein_coding	2	UTR3	1.4399197492937845	6.334200551513066e-33	3.2756894358378084	0.030754260372848112	0	0	100	0	NA	NA	47.19431973167976	NA	FALSE	FALSE
L2_Imp	FBgn0013272	Gp150	protein_coding	39	UTR3	1.8214143346879637	1.3777875297740041e-52	2.404413466169748	4.287127083571509e-21	0	0	100	0	NA	NA	66.59615740198842	NA	FALSE	FALSE
L2_Imp	FBgn0013305	Nmda1	protein_coding	18	UTR3	2.4430236543808705	1.4652260647933883e-64	4.171601225918237	1.635271923566149e-4	0	0	100	0	NA	NA	68.0353121	FAIM2 | GRINA | TMBIM1	TRUE	TRUE
L2_Imp	FBgn0013325	RpL11	protein_coding	2	UTR3	-0.28028267167986587	0.34919696087756347	2.681608861555124	1.1619579156036483e-67	0	0	100	0	NA	NA	180.49300666666667	RPL11	FALSE	FALSE
L2_Imp	FBgn0013334	Sap47	protein_coding	224	UTR3	4.200440668061751	1.1319461031727412e-103	4.729908728359077	4.7160887573395095e-49	0	0	100	0	NA	NA	945.5255787428524	SYAP1	TRUE	TRUE
L2_Imp	FBgn0013342	nSyb	protein_coding	185	UTR3:UTR5	4.624742077196246	5.441249272072477e-136	4.478024272654132	1.603418275246184e-33	1.0810810810810811	0	98.91891891891892	0	NA	NA	396.151080933528	VAMP1 | VAMP2 | VAMP3	TRUE	TRUE
L2_Imp	FBgn0013343	Syx1A	protein_coding	97	UTR3	3.4033843069020335	2.642176422612629e-88	3.8060053283694906	1.6932841993735582e-10	0	0	100	0	NA	NA	374.38065746666666	STX1A | STX1B | STX2 | STX3 | STX4	TRUE	TRUE
L2_Imp	FBgn0013467	igl	protein_coding	59	UTR3	3.5923218964128276	2.7744069855947923e-151	4.670209541763885	4.7249234315543053e-23	0	0	100	0	NA	NA	185.15793664666666	NA	FALSE	FALSE
L2_Imp	FBgn0013576	mtd	protein_coding	4	UTR3	0.594357727796067	1.3571593155859547e-6	3.540799087808752	0.012348752565665389	0	0	100	0	NA	NA	73.4318834843812	NCOA7 | OXR1	TRUE	TRUE
L2_Imp	FBgn0013718	nuf	protein_coding	7	UTR5:CDS	0.5542691063050521	9.917277926435517e-5	3.8731648681209303	0.014588488294196502	71.42857142857143	28.57142857142857	0	0	NA	NA	36.39626197795399	RAB11FIP3 | RAB11FIP4	TRUE	TRUE
L2_Imp	FBgn0013720	pck	protein_coding	2	UTR3	2.651602046287501	1.3545416154422218e-52	1.946381685902105	0.04521461317396249	0	0	100	0	NA	NA	33.693884	NA	FALSE	FALSE
L2_Imp	FBgn0013726	pnut	protein_coding	47	UTR3	4.18687260771273	2.645722312844113e-169	3.9277003446735423	3.4780701325058945e-37	0	0	100	0	NA	NA	127.18696633333333	SEPTIN7	FALSE	TRUE
L2_Imp	FBgn0013733	shot	protein_coding	14	UTR3:CDS	-0.11011563747560951	1	3.381416252802864	0.009478756442949496	0	78.57142857142857	21.428571428571427	0	NA	NA	45.40347481365573	DST | MACF1	TRUE	TRUE
L2_Imp	FBgn0013750	Arf51F	protein_coding	35	UTR3	3.460957661409053	8.375545120135166e-90	3.554778065258169	4.564052897558091e-13	0	0	100	0	NA	NA	126.885983	ARF6	TRUE	FALSE
L2_Imp	FBgn0013759	CASK	protein_coding	196	UTR3:UTR5:intron	3.596380003703733	1.0045100163044683e-136	5.28305355904913	1.2723835407295914e-15	31.63265306122449	0	67.85714285714286	0.5102040816326531	NA	NA	88.34486366696221	CASK	TRUE	TRUE
L2_Imp	FBgn0013799	Deaf1	protein_coding	9	UTR3	2.9781304975266494	1.2841125385854524e-74	4.033698197340892	0.015135509129932794	0	0	100	0	NA	NA	24.949494151333333	DEAF1	FALSE	FALSE
L2_Imp	FBgn0013954	Fkbp12	protein_coding	15	UTR3	3.2580369896745314	2.7384589643458374e-130	1.954959394686599	3.123223589420354e-23	0	0	100	0	NA	NA	738.378	FKBP1A | FKBP1B	TRUE	TRUE
L2_Imp	FBgn0013981	His4r	protein_coding	23	CDS:UTR3	4.305263150709548	3.429421965660479e-108	2.7606680269272657	2.217838342401712e-36	0	13.043478260869565	86.95652173913044	0	NA	NA	1500.113403931051	H4-16 | H4C1 | H4C11 | H4C12 | H4C13 | H4C14 | H4C15 | H4C2 | H4C3 | H4C4 | H4C5 | H4C6 | H4C8 | H4C9	FALSE	FALSE
L2_Imp	FBgn0013987	MAPk-Ak2	protein_coding	12	UTR3	2.107366383587258	7.806669200241897e-54	3.5006308106411907	0.005696942823704358	0	0	100	0	NA	NA	39.980117666666665	MAPKAPK2 | MAPKAPK3	TRUE	FALSE
L2_Imp	FBgn0014009	Rab2	protein_coding	8	UTR3	2.0091273329698676	7.552025273924977e-41	3.432457135277597	0.006816376111137357	0	0	100	0	NA	NA	39.2396648	RAB2A | RAB2B	TRUE	TRUE
L2_Imp	FBgn0014010	Rab5	protein_coding	51	UTR3	3.735221226726175	1.0845074469028492e-156	3.9478364065701177	1.652295997900145e-27	0	0	100	0	NA	NA	332.0733644015423	RAB5A | RAB5B | RAB5C	TRUE	TRUE
L2_Imp	FBgn0014020	Rho1	protein_coding	41	CDS:UTR3	2.8011687631964133	5.1623263379792456e-65	2.4486988353433197	3.403766754947719e-7	0	14.634146341463413	85.36585365853658	0	NA	NA	369.7489324363333	RHOA | RHOB | RHOC	TRUE	TRUE
L2_Imp	FBgn0014033	Sr-CI	protein_coding	1	CDS	2.958517520476164	4.949826757593322e-46	2.917121834127079	0.02819300473502081	0	100	0	0	NA	NA	30.828196666666663	NA	FALSE	FALSE
L2_Imp	FBgn0014037	Su(Tpl)	protein_coding	32	UTR3:UTR5	1.5007042420615777	4.43475956779761e-28	4.008384728262711	2.590933484083378e-12	84.375	0	15.625	0	NA	NA	60.516529379666665	ELL | ELL2	TRUE	FALSE
L2_Imp	FBgn0014073	Tie	protein_coding	2	CDS	0.39404455840815705	0.038705982078875	3.432178859336956	0.022652643848854466	0	100	0	0	NA	NA	7.834680833333333	NA	FALSE	FALSE
L2_Imp	FBgn0014133	bif	protein_coding	2	UTR3	1.3065838133580852	2.5614467665559934e-25	3.6246471149196036	0.013725586603242338	0	0	100	0	NA	NA	15.397371633333334	NA	FALSE	FALSE
L2_Imp	FBgn0014135	bnl	protein_coding	1	CDS	0.5104872041363003	9.134204636686358e-4	3.4073422677888665	0.027444310869178503	0	100	0	0	NA	NA	17.119726913710455	FGF20	FALSE	FALSE
L2_Imp	FBgn0014141	cher	protein_coding	3	UTR5	0.6455002686708672	1.8971976019494068e-8	1.6524812062530225	1.1514949923079616e-5	100	0	0	0	NA	NA	50.181725768233335	FLNA | FLNB | FLNC	TRUE	TRUE
L2_Imp	FBgn0014163	fax	protein_coding	166	UTR3	4.233239197171722	1.6672716655755584e-148	5.035149470800915	1.5093194947603754e-38	0	0	100	0	NA	NA	544.0485620672724	FAXC	TRUE	FALSE
L2_Imp	FBgn0014184	Oda	protein_coding	23	UTR3	3.600259156055983	4.477419926890293e-112	2.911251258909263	4.270686246906191e-79	0	0	100	0	NA	NA	1990.408078	OAZ1 | OAZ2 | OAZ3	FALSE	TRUE
L2_Imp	FBgn0014368	nol	protein_coding	14	UTR3	2.3258486171437145	0.024732897267251287	1.7803350185971691	0.012565678395967053	0	0	100	0	NA	NA	143.73873333333333	NA	FALSE	FALSE
L2_Imp	FBgn0014388	sty	protein_coding	69	UTR3:UTR5	2.7177831991003054	4.626974583601082e-112	4.1566935020161555	3.152820427483301e-11	42.028985507246375	0	57.971014492753625	0	NA	NA	131.91885583333334	SPRY1 | SPRY2 | SPRY3 | SPRY4	TRUE	TRUE
L2_Imp	FBgn0014411	Vps26	protein_coding	4	UTR3	2.3708198845756114	3.968101273163646e-38	3.761338598299529	0.01389438495885523	0	0	100	0	NA	NA	17.069166666666668	VPS26A | VPS26B	TRUE	FALSE
L2_Imp	FBgn0014870	Psi	protein_coding	35	UTR3:intron	3.1301735362044294	1.6416072203945767e-117	4.119691498893265	5.655594491854287e-5	0	0	97.14285714285714	2.857142857142857	NA	NA	41.370087	FUBP1 | FUBP3 | KHSRP	TRUE	TRUE
L2_Imp	FBgn0014879	Set	protein_coding	9	UTR3	2.672663376374912	3.2405337944464526e-57	2.5899300740804767	2.430330900633019e-6	0	0	100	0	NA	NA	39.632533333333335	SET | SETSIP	TRUE	TRUE
L2_Imp	FBgn0014930	CG2846	protein_coding	5	UTR3	2.508184954915955	7.329158181336762e-33	2.105704538424225	0.008239550941289092	0	0	100	0	NA	NA	28.729366666666667	RFK	TRUE	FALSE
L2_Imp	FBgn0015019	CCT3	protein_coding	16	UTR3	2.2555613307574074	6.027963038527918e-59	4.1821383981346285	1.5217028472312382e-5	0	0	100	0	NA	NA	36.93574	CCT3	TRUE	TRUE
L2_Imp	FBgn0015024	CkIalpha	protein_coding	48	UTR3	3.0844903125337932	4.0420520789064105e-82	4.05069312695503	5.3146114517455506e-8	0	0	100	0	NA	NA	146.661	CSNK1A1 | CSNK1A1L | CSNK1D | CSNK1E	FALSE	TRUE
L2_Imp	FBgn0015218	eIF4E1	protein_coding	52	UTR3:UTR5	2.7286350482263826	3.038785339747793e-95	3.4127912432235123	5.818414152105387e-10	94.23076923076923	0	5.769230769230769	0	NA	NA	399.49942803333334	EIF4E | EIF4E1B	TRUE	FALSE
L2_Imp	FBgn0015221	Fer2LCH	protein_coding	45	UTR5:UTR3	2.628038691960856	2.337564409499766e-80	1.1718351581750464	2.6928981983460194e-12	13.333333333333334	0	86.66666666666667	0	NA	NA	534.0226313333334	NA	FALSE	FALSE
L2_Imp	FBgn0015222	Fer1HCH	protein_coding	48	UTR3	2.921229583862631	2.908049891158967e-103	2.2217952040396187	1.1421740837720958e-23	0	0	100	0	NA	NA	518.0348712	NA	FALSE	FALSE
L2_Imp	FBgn0015229	glec	protein_coding	5	UTR5	1.727470287644459	9.945332291815004e-36	3.7217940949852166	0.014532430304254761	100	0	0	0	NA	NA	35.70106366666667	NA	FALSE	FALSE
L2_Imp	FBgn0015245	Hsp60A	protein_coding	4	UTR5:UTR3	0.5458826502734894	0.008072920491784288	3.2596398895133287	2.1581224878199548e-7	50	0	50	0	NA	NA	44.586538	HSPD1	TRUE	FALSE
L2_Imp	FBgn0015269	Nf1	protein_coding	5	UTR3	2.4834438894091155	9.635192034502433e-94	3.574841582742255	0.015105487330081943	0	0	100	0	NA	NA	42.133535330238	NF1	TRUE	TRUE
L2_Imp	FBgn0015279	Pi3K92E	protein_coding	15	UTR3	2.4667940847819803	8.939272373924603e-51	4.4050841696683625	0.0040684775939516605	0	0	100	0	NA	NA	25.986962000000002	PIK3CA | PIK3CB | PIK3CD	TRUE	TRUE
L2_Imp	FBgn0015286	Rala	protein_coding	79	UTR3	3.5917098092811144	2.972799368294569e-137	4.5531139114880705	1.4636747049844e-26	0	0	100	0	NA	NA	273.9031772	RALA | RALB	TRUE	TRUE
L2_Imp	FBgn0015320	Ubc2	protein_coding	10	UTR3	3.3127182337724164	2.1182641873837088e-100	4.515751834206657	3.819988237737856e-5	0	0	100	0	NA	NA	72.4250172	UBE2E1 | UBE2E2 | UBE2E3	TRUE	TRUE
L2_Imp	FBgn0015321	Ubc4	protein_coding	1	UTR3	2.516109446239071	1.4904700057509945e-36	2.839103052667793	0.031634755745090636	0	0	100	0	NA	NA	26.170901333333333	UBE2K	TRUE	TRUE
L2_Imp	FBgn0015371	chn	protein_coding	2	UTR3	1.482378804421979	2.5952524989330837e-27	4.132208245120588	0.014170036527093938	0	0	100	0	NA	NA	23.577916348765452	NA	FALSE	FALSE
L2_Imp	FBgn0015380	drl	protein_coding	2	UTR3	1.5200900316949522	1.5053965429547227e-15	4.212922993157041	0.010278760852818234	0	0	100	0	NA	NA	9.286042333333334	RYK	TRUE	TRUE
L2_Imp	FBgn0015558	tty	protein_coding	18	UTR3	2.5219106474977493	9.593740924009106e-69	4.798587324546754	7.120170559036953e-4	0	0	100	0	NA	NA	24.89092583519848	TTYH1 | TTYH2 | TTYH3	TRUE	TRUE
L2_Imp	FBgn0015609	CadN	protein_coding	128	UTR3	2.630139153546518	5.796750123735133e-115	4.6663460917895545	6.084162287404319e-14	0	0	100	0	NA	NA	43.30473671354515	NA	FALSE	FALSE
L2_Imp	FBgn0015614	CanB2	protein_coding	5	UTR5	3.040662822268761	5.067616469978793e-91	3.0019027550606814	1.2408258437608284e-4	100	0	0	0	NA	NA	53.11236326666667	PPP3R1 | PPP3R2	TRUE	TRUE
L2_Imp	FBgn0015622	Cnx99A	protein_coding	19	UTR3:CDS	2.1199984736401083	4.603377123429679e-51	3.2936110524206206	3.806855480334749e-4	0	5.263157894736842	94.73684210526315	0	NA	NA	60.258410926387135	CANX | CLGN	TRUE	TRUE
L2_Imp	FBgn0015754	Lis-1	protein_coding	28	UTR3	2.9162138435951666	1.4911103900237665e-113	3.766628463992964	5.971092418847886e-12	0	0	100	0	NA	NA	80.88277964162401	PAFAH1B1	TRUE	TRUE
L2_Imp	FBgn0015766	Msr-110	protein_coding	77	UTR3:UTR5	2.8447330320082953	3.502836357402796e-35	4.501718030314855	3.839366730679032e-7	22.07792207792208	0	77.92207792207793	0	NA	NA	749.17532467	NA	FALSE	FALSE
L2_Imp	FBgn0015774	NetB	protein_coding	58	UTR3	3.1623814768810172	9.975237776797324e-152	4.874641665632984	3.65895250562899e-7	0	0	100	0	NA	NA	53.9077479142796	NTN1 | NTN3	TRUE	TRUE
L2_Imp	FBgn0015776	nrv1	protein_coding	28	UTR3	2.440876718252148	2.3496351727979322e-104	1.4838477822705347	3.746563308780651e-8	0	0	100	0	NA	NA	104.64338353333333	ATP1B1 | ATP1B2 | ATP1B3 | ATP1B4 | ATP4B	TRUE	TRUE
L2_Imp	FBgn0015777	nrv2	protein_coding	92	UTR3:CDS:UTR5	4.439630686403123	3.3151705081570464e-203	3.9961801331955837	4.2276225577165476e-41	16.304347826086957	7.608695652173914	76.08695652173914	0	NA	NA	495.9418185266023	ATP1B1 | ATP1B2 | ATP1B3 | ATP1B4 | ATP4B	TRUE	TRUE
L2_Imp	FBgn0015778	rin	protein_coding	212	UTR5:UTR3	3.8754787238992603	3.8730067319479405e-108	4.2463650427794795	5.4716883031515304e-17	16.50943396226415	0	83.49056603773585	0	NA	NA	364.8204035	G3BP1 | G3BP2	TRUE	TRUE
L2_Imp	FBgn0015789	Rab10	protein_coding	24	UTR3	2.5529512851847525	2.634236643000785e-73	4.065535183295293	4.037653185640197e-8	0	0	100	0	NA	NA	57.967390333333334	RAB10	TRUE	TRUE
L2_Imp	FBgn0015790	Rab11	protein_coding	58	UTR3	3.4324792216992317	6.866061824984567e-125	3.7918560668122114	7.31131350651361e-29	0	0	100	0	NA	NA	453.7272838	RAB11A | RAB11B	TRUE	TRUE
L2_Imp	FBgn0015795	Rab7	protein_coding	10	UTR3	2.7788377835195464	1.0367215233619028e-97	2.8973191803914617	0.021234879087726685	0	0	100	0	NA	NA	165.478293	RAB7A	TRUE	TRUE
L2_Imp	FBgn0015799	Rbf	protein_coding	3	UTR3	1.7901263997193486	1.1116667582808952e-20	3.4912380742862914	0.028675063496659027	0	0	100	0	NA	NA	14.458926666666667	RBL1 | RBL2	FALSE	FALSE
L2_Imp	FBgn0015838	Vang	protein_coding	12	UTR3	3.507519973615864	3.381957091844206e-128	3.913296224717316	4.2415315167700626e-5	0	0	100	0	NA	NA	42.12813333333334	VANGL1 | VANGL2	TRUE	TRUE
L2_Imp	FBgn0015903	apt	protein_coding	64	UTR5:UTR3	2.9180785448867237	3.334648550960263e-120	5.051845192127214	5.863429100846019e-8	42.1875	0	57.8125	0	NA	NA	102.72269459109914	NA	FALSE	FALSE
L2_Imp	FBgn0016041	Tom40	protein_coding	53	UTR3	3.898661144847517	3.026417912036878e-186	3.96280063901503	5.329165566011729e-31	0	0	100	0	NA	NA	201.631	TOMM40 | TOMM40L	TRUE	FALSE
L2_Imp	FBgn0016075	vkg	protein_coding	26	UTR3	1.4901942480527093	3.642454542622435e-29	1.8810010789205713	2.99943184947652e-18	0	0	100	0	NA	NA	84.675571124413	COL4A1 | COL4A6	TRUE	FALSE
L2_Imp	FBgn0016126	CaMKI	protein_coding	7	UTR3	1.4324935709272872	3.0933677386140752e-28	1.98756965480488	0.00714059175550692	0	0	100	0	NA	NA	57.881210656533334	CAMK1 | CAMK1D | CAMK1G | PNCK	TRUE	TRUE
L2_Imp	FBgn0016685	Nlp	protein_coding	38	CDS:UTR3	3.375082298945812	3.9311012591024064e-97	2.7844269023773136	7.2480890939362705e-12	0	10.526315789473683	89.47368421052632	0	NA	NA	512.8200787999999	NPM2 | NPM3	FALSE	FALSE
L2_Imp	FBgn0016693	Past1	protein_coding	11	UTR3	1.3030695903834157	2.8549134659556246e-24	3.2304268880330493	0.0044485622836986085	0	0	100	0	NA	NA	36.256733000000004	EHD1 | EHD2 | EHD3 | EHD4	TRUE	TRUE
L2_Imp	FBgn0016694	Pdp1	protein_coding	105	UTR3:CDS:UTR5	2.3502009218100897	8.862433989631392e-76	3.594354156293199	3.9469216746816997e-16	26.666666666666668	21.904761904761905	51.42857142857142	0	NA	NA	251.43627337873332	DBP | HLF | TEF	FALSE	TRUE
L2_Imp	FBgn0016797	fz2	protein_coding	37	UTR3:UTR5	1.7596131914108957	3.8372289757066476e-54	3.9098272743146847	8.240943527122032e-10	13.513513513513514	0	86.48648648648648	0	NA	NA	66.0981761480895	FZD5 | FZD8	TRUE	FALSE
L2_Imp	FBgn0016930	Dyrk2	protein_coding	18	UTR3	1.6658674949788186	3.4824348088038027e-50	3.622554751506364	5.8832791496280655e-12	0	0	100	0	NA	NA	48.908518792932526	DYRK2 | DYRK3 | DYRK4	TRUE	TRUE
L2_Imp	FBgn0016975	stnB	protein_coding	22	UTR3	2.39542497118025	2.3670934805118396e-74	4.103837520212406	2.1228965931992055e-9	0	0	100	0	NA	NA	16.927133981666667	STON1 | STON1-GTF2A1L | STON2	TRUE	TRUE
L2_Imp	FBgn0016976	stnA	protein_coding	22	UTR3	2.39542497118025	8.507271042433415e-74	4.103837520212406	2.1228965931992055e-9	0	0	100	0	NA	NA	16.927133981666667	NA	FALSE	FALSE
L2_Imp	FBgn0016977	spen	protein_coding	147	CDS:UTR3	2.456102079415448	9.027992772167981e-60	5.462898311105327	2.5836674190126322e-15	0	74.14965986394559	25.850340136054424	0	NA	NA	79.62368828008809	SPEN	TRUE	TRUE
L2_Imp	FBgn0017418	ari-1	protein_coding	59	UTR3	3.84401929409191	2.7337999382498887e-134	4.264200435177789	6.371592643166507e-19	0	0	100	0	NA	NA	100.63568986666667	ARIH1	TRUE	TRUE
L2_Imp	FBgn0017572	Mo25	protein_coding	38	UTR3	3.637185318490623	3.1983538200691467e-119	4.010133218899585	4.743003045575124e-12	0	0	100	0	NA	NA	115.88533333333334	CAB39 | CAB39L	TRUE	TRUE
L2_Imp	FBgn0017581	Lk6	protein_coding	104	UTR3:UTR5	3.1850781034874176	1.5208013796091994e-61	4.493943881968687	1.426955940605539e-23	44.230769230769226	0	55.769230769230774	0	NA	NA	286.39543266666664	MKNK1 | MKNK2	TRUE	TRUE
L2_Imp	FBgn0019925	Surf4	protein_coding	17	UTR3	2.7054237271898747	1.9976994214375015e-93	1.5285414633717311	3.486334993000753e-11	0	0	100	0	NA	NA	296.930749	SURF4	TRUE	FALSE
L2_Imp	FBgn0019960	Mitofilin	protein_coding	6	UTR3	0.8232771614678205	4.068436493987303e-6	3.3093608659913194	6.170286759391257e-4	0	0	100	0	NA	NA	15.939986333333334	IMMT	TRUE	TRUE
L2_Imp	FBgn0019968	Khc-73	protein_coding	24	UTR3	2.146960883562812	2.0152624242962853e-42	4.550622909196042	0.00156209588436416	0	0	100	0	NA	NA	25.136201158023333	KIF13A | KIF13B	TRUE	TRUE
L2_Imp	FBgn0020224	Cbl	protein_coding	2	UTR3	2.538046053106954	1.7635452671174633e-67	3.441648634353987	0.026938889737163827	0	0	100	0	NA	NA	29.594566666666665	CBL | CBLB	TRUE	TRUE
L2_Imp	FBgn0020235	ATPsyngamma	protein_coding	4	UTR3	0.35157494261009964	0.12524708264588014	1.8305475562433686	6.3985918926160355e-9	0	0	100	0	NA	NA	51.09891666666667	ATP5F1C	TRUE	TRUE
L2_Imp	FBgn0020238	14-3-3epsilon	protein_coding	144	UTR3	4.027541989632748	2.0373883155010358e-10	4.484271779925334	4.350178920097794e-54	0	0	100	0	NA	NA	2420.4914118666666	YWHAB | YWHAE	TRUE	TRUE
L2_Imp	FBgn0020255	Ran	protein_coding	71	UTR3:CDS	3.481361171502902	2.1675545956988762e-116	2.666094384818806	3.439653598598328e-24	0	1.4084507042253522	98.59154929577466	0	NA	NA	633.0854110089999	RAN	TRUE	FALSE
L2_Imp	FBgn0020279	lig	protein_coding	87	UTR3	3.8380799653832307	1.674217498719783e-95	3.8134856777533668	1.722564725159786e-21	0	0	100	0	NA	NA	254.23788533333334	UBAP2 | UBAP2L	TRUE	TRUE
L2_Imp	FBgn0020304	drongo	protein_coding	2	UTR3	1.247153682752056	2.316495454913003e-21	3.9517016341046993	0.013366710042530811	0	0	100	0	NA	NA	33.72629606676063	AGFG1 | AGFG2	TRUE	TRUE
L2_Imp	FBgn0020306	dom	protein_coding	7	UTR3	-0.04264136524035429	1	2.860818238448419	1.5730675257325096e-26	0	0	100	0	NA	NA	349.32939494916604	EP400 | SRCAP	TRUE	TRUE
L2_Imp	FBgn0020309	crol	protein_coding	51	UTR3	2.363146663575986	5.1963414035123457e-73	4.085109745149579	2.866287275559361e-11	0	0	100	0	NA	NA	97.13928293544949	NA	FALSE	FALSE
L2_Imp	FBgn0020443	eRF3	protein_coding	83	CDS:UTR3	3.8694744655413196	1.900171396803629e-99	3.306624560001681	4.4817103569060446e-20	0	1.2048192771084338	98.79518072289156	0	NA	NA	412.44729906666663	GSPT1 | GSPT2	TRUE	FALSE
L2_Imp	FBgn0020493	Dad	protein_coding	9	UTR3	1.5562679919868188	3.664678519078959e-36	3.4162846457822442	0.001717995622319319	0	0	100	0	NA	NA	28.105427399003336	SMAD6 | SMAD7	TRUE	FALSE
L2_Imp	FBgn0020496	CtBP	protein_coding	186	CDS:UTR3	3.7805376422736328	3.599639749308576e-162	4.043854425840296	1.7778261672426207e-29	0	1.0752688172043012	98.9247311827957	0	NA	NA	413.05969492554607	CTBP1 | CTBP2	TRUE	TRUE
L2_Imp	FBgn0020497	emb	protein_coding	27	UTR3	3.4613300298582628	5.992766262383081e-148	3.786135945527614	3.5369548934846105e-27	0	0	100	0	NA	NA	81.9967	XPO1	TRUE	TRUE
L2_Imp	FBgn0020503	CLIP-190	protein_coding	2	UTR5	-0.44748613069768173	0.003725221676050256	2.9847963560076836	3.742604323410635e-4	100	0	0	0	NA	NA	46.603908673398934	CLIP1 | CLIP2	TRUE	TRUE
L2_Imp	FBgn0020510	Abi	protein_coding	35	UTR3	3.3231926692832814	3.39958664049565e-85	3.9427091034610773	1.4811017369552445e-4	0	0	100	0	NA	NA	64.68874740000001	ABI1 | ABI2	TRUE	TRUE
L2_Imp	FBgn0020621	Pkn	protein_coding	2	UTR3	0.27376770588694765	0.11777009488291425	3.4344739627712464	0.022103508227462487	0	0	100	0	NA	NA	17.239306520133333	PKN1 | PKN2 | PKN3	TRUE	TRUE
L2_Imp	FBgn0020622	Pi3K21B	protein_coding	21	UTR3	2.5114421127527455	5.730238843917102e-73	3.855388184452525	0.001923466697973767	0	0	100	0	NA	NA	42.934694	PIK3R1 | PIK3R2 | PIK3R3	TRUE	TRUE
L2_Imp	FBgn0020626	Osbp	protein_coding	19	UTR3	2.722226941441175	3.9993306958047405e-56	4.654989847465656	0.0011688712958563845	0	0	100	0	NA	NA	26.862833333333334	OSBP | OSBP2	TRUE	FALSE
L2_Imp	FBgn0020637	Lcp65Ag2	protein_coding	3	UTR3	2.695969086762135	1.322897664708034e-4	2.266895534188108	0.00503650196052675	0	0	100	0	NA	NA	2658.68336	NA	FALSE	FALSE
L2_Imp	FBgn0020647	KrT95D	protein_coding	2	UTR3	1.0583124703811766	2.4067392727710118e-18	4.088129545118893	0.013105803213383244	0	0	100	0	NA	NA	17.533319563333333	PACS1 | PACS2	TRUE	FALSE
L2_Imp	FBgn0020653	Trxr-1	protein_coding	15	UTR3	1.1809898134425048	2.372893449882716e-18	1.6835916540761486	1.675641881715609e-5	0	0	100	0	NA	NA	39.97293223333333	TXNRD1 | TXNRD2	TRUE	FALSE
L2_Imp	FBgn0020655	ArfGAP1	protein_coding	10	UTR3	1.8972963237424854	3.879435221585444e-28	3.5394852868077726	0.003297278556901848	0	0	100	0	NA	NA	26.95107666666667	ARFGAP1	FALSE	TRUE
L2_Imp	FBgn0020767	Spred	protein_coding	45	UTR3	3.073996371091634	1.1553574616909364e-139	4.501062500097959	2.8722171057989416e-16	0	0	100	0	NA	NA	64.08063153333333	SPRED1 | SPRED2 | SPRED3	TRUE	TRUE
L2_Imp	FBgn0021776	mira	protein_coding	7	UTR5	3.4638662582775663	2.4849126554220428e-57	4.011510332931521	0.01079641454570803	100	0	0	0	NA	NA	17.08439	NA	FALSE	FALSE
L2_Imp	FBgn0021800	Reph	protein_coding	31	UTR3	4.17073780406598	1.0569090652977334e-110	4.740128448006799	9.52295761642746e-5	0	0	100	0	NA	NA	52.53383016666667	NA	FALSE	FALSE
L2_Imp	FBgn0021895	ytr	protein_coding	114	UTR3	4.979725921444809	9.985813391093162e-150	4.744527204801164	2.4912483165696016e-45	0	0	100	0	NA	NA	1214.9485726666667	SNRNP27	TRUE	TRUE
L2_Imp	FBgn0022023	eIF3h	protein_coding	21	UTR3:CDS	2.3794782246420496	1.312954864053536e-83	1.9407304865589439	8.613209487400475e-16	0	52.38095238095239	47.61904761904761	0	NA	NA	115.13504266666666	EIF3H	TRUE	TRUE
L2_Imp	FBgn0022097	Vha36-1	protein_coding	3	UTR3	2.0050490018184766	9.850526158720864e-49	1.765162155966875	0.013957644979795202	0	0	100	0	NA	NA	62.1477	ATP6V1D	TRUE	FALSE
L2_Imp	FBgn0022238	lolal	protein_coding	82	UTR3:CDS	4.146244122873514	1.0859145681152861e-166	4.258861689719634	3.6652485813300856e-44	0	6.097560975609756	93.90243902439023	0	NA	NA	539.3028985999999	NA	FALSE	FALSE
L2_Imp	FBgn0022349	CG1910	protein_coding	11	UTR3	2.6125297340610794	4.075489464773963e-66	3.832389161714815	0.0025750681585744	0	0	100	0	NA	NA	44.513020366666666	NA	FALSE	FALSE
L2_Imp	FBgn0022382	Pka-R2	protein_coding	33	UTR3:CDS	2.125085931852419	1.6735515207760967e-35	3.599400288450972	5.062372044661123e-5	0	18.181818181818183	81.81818181818183	0	NA	NA	82.46794975232133	PRKAR1A | PRKAR1B | PRKAR2A | PRKAR2B	TRUE	TRUE
L2_Imp	FBgn0022764	Sin3A	protein_coding	18	UTR3	0.7602509584747361	3.4456782506515776e-11	4.402990478827132	6.235233804543363e-4	0	0	100	0	NA	NA	57.78843419745887	SIN3A | SIN3B	TRUE	TRUE
L2_Imp	FBgn0022893	Df31	protein_coding	41	UTR3:CDS	4.434702388581023	5.378278460300783e-103	5.845586350519513	1.4258963072152598e-22	0	2.4390243902439024	97.5609756097561	0	NA	NA	2325.319442	NA	FALSE	FALSE
L2_Imp	FBgn0022959	yps	protein_coding	89	UTR3:CDS	3.9603735261672943	4.061361418367197e-95	4.270550284010513	5.8393619494131245e-30	0	7.865168539325842	92.13483146067416	0	NA	NA	1201.0218299333333	YBX1 | YBX2 | YBX3	TRUE	TRUE
L2_Imp	FBgn0022960	vimar	protein_coding	10	UTR3	2.8760144201005566	1.241960716281717e-71	4.904063545099367	4.932936791386955e-4	0	0	100	0	NA	NA	22.454700723333332	RAP1GDS1	TRUE	TRUE
L2_Imp	FBgn0022985	qkr58E-2	protein_coding	28	UTR3	3.275365727880285	6.600198551072656e-91	4.416847217051965	1.0472480562677356e-11	0	0	100	0	NA	NA	127.66994666666666	KHDRBS1	TRUE	FALSE
L2_Imp	FBgn0022986	qkr58E-1	protein_coding	19	UTR3	3.4644427712423176	5.01190276190867e-87	4.302573724317327	0.00317287944654717	0	0	100	0	NA	NA	70.556489	KHDRBS1 | KHDRBS2 | KHDRBS3	TRUE	TRUE
L2_Imp	FBgn0022987	qkr54B	protein_coding	34	UTR3	4.105865233692045	2.1023178666857535e-124	4.475040466829596	0.0021022067842840953	0	0	100	0	NA	NA	92.02307453333334	KHDRBS1 | KHDRBS2 | KHDRBS3	TRUE	TRUE
L2_Imp	FBgn0023083	fray	protein_coding	7	UTR3	0.8618139975889929	5.329055654619683e-9	2.2737904869959324	0.0033293634528100352	0	0	100	0	NA	NA	26.025165851917038	OXSR1 | STK39	TRUE	TRUE
L2_Imp	FBgn0023095	caps	protein_coding	30	UTR3	1.6267897857169349	2.219246113624461e-40	3.8040212327543537	4.059732805296708e-29	0	0	100	0	NA	NA	54.15880852734333	NA	FALSE	FALSE
L2_Imp	FBgn0023143	Uba1	protein_coding	2	UTR3	0.9323795789460902	2.2453176588261644e-11	4.231282210193984	3.1609562317530255e-4	0	0	100	0	NA	NA	26.11176466666667	UBA1 | UBA7	TRUE	TRUE
L2_Imp	FBgn0023169	AMPKalpha	protein_coding	4	UTR3	0.7959980586220318	5.313813412174243e-7	3.521944720226392	0.010778859746243421	0	0	100	0	NA	NA	12.387374699999999	PRKAA1 | PRKAA2	FALSE	TRUE
L2_Imp	FBgn0023212	EloB	protein_coding	23	UTR3:CDS	3.011844152496445	2.627489173453712e-96	2.780563762172658	0.001159845040387923	0	4.3478260869565215	95.65217391304348	0	NA	NA	75.27393333333333	ELOB	FALSE	FALSE
L2_Imp	FBgn0023213	eIF4G1	protein_coding	27	CDS:intron	1.7742745776692166	1.6588486654855737e-46	2.235760784125866	2.449726480314136e-9	0	96.29629629629629	0	3.7037037037037033	NA	NA	113.92995493535214	EIF4G1 | EIF4G3	TRUE	TRUE
L2_Imp	FBgn0023215	Mnt	protein_coding	80	UTR5:UTR3	3.029673711230984	1.36898347164853e-84	4.493178369837064	5.044240798988387e-25	23.75	0	76.25	0	NA	NA	162.78832639121666	MNT	TRUE	TRUE
L2_Imp	FBgn0023526	CG2865	protein_coding	8	UTR3	1.311982026380493	8.597104403238953e-18	3.8020062347983137	0.0028101463777560893	0	0	100	0	NA	NA	41.29140266666667	NA	FALSE	FALSE
L2_Imp	FBgn0023529	CG2918	protein_coding	9	UTR3	0.7386868645362141	2.5399531214168583e-6	2.0738963108426365	3.4723374623710813e-6	0	0	100	0	NA	NA	38.01175833333333	HYOU1	TRUE	TRUE
L2_Imp	FBgn0024183	vig	protein_coding	50	UTR3	2.8114259843780705	1.3605517255490996e-90	3.5057932845155477	9.033013930537296e-13	0	0	100	0	NA	NA	148.29043438653372	HABP4 | SERBP1	TRUE	FALSE
L2_Imp	FBgn0024232	gprs	protein_coding	2	UTR3	1.7562549890519232	8.437058507056282e-24	3.551457051907583	0.016388030347684497	0	0	100	0	NA	NA	11.923498900578766	NA	FALSE	FALSE
L2_Imp	FBgn0024236	foi	protein_coding	23	UTR3	3.0201435591988552	1.985063410582941e-111	4.246358622952541	2.1834746956766352e-17	0	0	100	0	NA	NA	40.43041873333333	SLC39A10 | SLC39A6	TRUE	TRUE
L2_Imp	FBgn0024244	drm	protein_coding	58	UTR3	3.7902520804455913	1.7910473402412388e-93	5.370940766085716	7.844908964458335e-15	0	0	100	0	NA	NA	132.83430396	NA	FALSE	FALSE
L2_Imp	FBgn0024273	WASp	protein_coding	10	UTR3	2.403904101234667	1.0686409916824687e-69	4.643156179768069	0.0011163125540084506	0	0	100	0	NA	NA	42.96977926467	WAS | WASL	TRUE	TRUE
L2_Imp	FBgn0024277	trio	protein_coding	5	UTR3	0.7234402474017667	6.675003881415336e-8	3.74163423609362	0.01419860577088036	0	0	100	0	NA	NA	32.648534061197	KALRN | TRIO	TRUE	TRUE
L2_Imp	FBgn0024285	Srp54	protein_coding	5	UTR3	2.458745194391055	1.2073309273109835e-51	4.2764150009602675	0.0036229435722871543	0	0	100	0	NA	NA	28.5175	SREK1 | SRSF11	FALSE	FALSE
L2_Imp	FBgn0024326	Mkk4	protein_coding	4	UTR3	3.0963479875023228	1.4376208211304203e-96	4.320798505041631	0.0032685479580708264	0	0	100	0	NA	NA	33.649337333333335	MAP2K4	TRUE	TRUE
L2_Imp	FBgn0024352	Stip1	protein_coding	1	UTR3	1.822018619654753	1.6308980822518353e-40	3.620326059770466	0.013620332804187577	0	0	100	0	NA	NA	41.38601666666666	STIP1	FALSE	TRUE
L2_Imp	FBgn0024362	Naa30A	protein_coding	1	UTR3	2.0595299292024323	5.335269463496136e-31	3.5194342588543543	0.01640173044191963	0	0	100	0	NA	NA	25.077646666666666	NAA30	TRUE	FALSE
L2_Imp	FBgn0024432	Dlc90F	protein_coding	10	UTR3	2.9848063503944826	1.886334307520897e-68	3.6933084090788166	5.611136961606162e-4	0	0	100	0	NA	NA	116.39	DYNLT1 | DYNLT3	TRUE	FALSE
L2_Imp	FBgn0024555	flfl	protein_coding	6	UTR3	2.485228234310302	2.171178738272622e-100	4.315798832641636	0.0010396015616960976	0	0	100	0	NA	NA	36.95056353333334	PPP4R3A | PPP4R3B | PPP4R3C	TRUE	FALSE
L2_Imp	FBgn0024728	Slip1	protein_coding	3	UTR3	2.123602929799388	3.1342251995529326e-45	2.2251321575454077	0.04449683343049379	0	0	100	0	NA	NA	27.922978881957967	PDZD4 | PDZRN3 | PDZRN4	TRUE	TRUE
L2_Imp	FBgn0024734	PRL-1	protein_coding	110	UTR3:CDS:UTR5	3.739352423878083	6.868216620462602e-163	4.062453733524495	1.3282054839935992e-27	9.090909090909092	5.454545454545454	85.45454545454545	0	NA	NA	603.182264985208	PTP4A1 | PTP4A2 | PTP4A3	TRUE	TRUE
L2_Imp	FBgn0024804	Dbp80	protein_coding	10	CDS	-0.3066887771894313	0.03126685040380849	3.324539224370157	4.530908630337327e-11	0	100	0	0	NA	NA	75.4899124367121	DDX19A | DDX19B | DDX25	TRUE	FALSE
L2_Imp	FBgn0024806	DIP2	protein_coding	1	CDS	1.5261556834007057	1.1525252665715698e-26	4.142476090041329	0.011750129787158451	0	100	0	0	NA	NA	13.657632335585093	DIP2A | DIP2B | DIP2C	TRUE	TRUE
L2_Imp	FBgn0024814	Clc	protein_coding	12	UTR3	2.1481239065537103	1.44752633515034e-54	5.230426511741477	2.2065148410150365e-7	0	0	100	0	NA	NA	34.1577	CLTA | CLTB	TRUE	FALSE
L2_Imp	FBgn0024836	stan	protein_coding	10	UTR3	1.615638262274482	5.233755072518582e-36	3.6666088567298916	0.015281809962778664	0	0	100	0	NA	NA	19.913709288268223	CELSR1 | CELSR2 | CELSR3	TRUE	TRUE
L2_Imp	FBgn0024921	Tnpo	protein_coding	14	UTR3	2.496822754727692	6.979970142727338e-70	3.8058144429835328	1.8425831674493116e-5	0	0	100	0	NA	NA	54.501965004355	TNPO1 | TNPO2	TRUE	TRUE
L2_Imp	FBgn0024941	RSG7	protein_coding	31	UTR3	4.346741612083781	5.297465562043348e-137	4.872781421677035	2.176940429300208e-12	0	0	100	0	NA	NA	33.844833333333334	RGS6 | RGS7	FALSE	TRUE
L2_Imp	FBgn0024963	GluClalpha	protein_coding	2	UTR3	1.59272131453686	1.1624733973282166e-42	3.990970492257769	0.011300071336898343	0	0	100	0	NA	NA	30.511281927520194	GLRA1 | GLRA2 | GLRA3 | GLRB	FALSE	FALSE
L2_Imp	FBgn0024985	Rilpl	protein_coding	4	UTR3	2.7302057160416484	6.043224462027752e-80	4.122228246535491	0.011979456342982617	0	0	100	0	NA	NA	32.70990912736667	RILPL1	TRUE	TRUE
L2_Imp	FBgn0024987	ssx	protein_coding	19	UTR3	3.127982120686369	3.267741551897247e-86	4.0697983528015484	0.013783706689022509	0	0	100	0	NA	NA	62.18207333792889	NA	FALSE	FALSE
L2_Imp	FBgn0025390	Mur2B	protein_coding	15	CDS	1.8022529574308044	3.103962019742163e-41	4.08626852918094	0.012901862077207397	0	100	0	0	NA	NA	44.4628478667558	NA	FALSE	FALSE
L2_Imp	FBgn0025391	Scgdelta	protein_coding	4	UTR3	3.1319956675827885	1.9798657201362325e-67	3.4916642475020265	0.02856662646662103	0	0	100	0	NA	NA	23.386085118333334	SGCD | SGCG | SGCZ	FALSE	TRUE
L2_Imp	FBgn0025394	inc	protein_coding	9	CDS:UTR3	2.5949724630034474	1.76523470235742e-64	1.9812759450077615	0.002252693832771648	0	33.33333333333333	66.66666666666666	0	NA	NA	47.67198043333333	KCTD17 | KCTD2 | KCTD5	TRUE	TRUE
L2_Imp	FBgn0025455	CycT	protein_coding	5	UTR3	1.96934034920975	1.8727243546264938e-53	3.5500021303906353	0.01641156733311244	0	0	100	0	NA	NA	18.619720066666666	CCNT1 | CCNT2	TRUE	FALSE
L2_Imp	FBgn0025574	Pli	protein_coding	5	UTR3	1.7525076478612418	1.0120103284054988e-39	4.035269708798411	0.006960956127228686	0	0	100	0	NA	NA	29.4229414	PELI1 | PELI2 | PELI3	TRUE	TRUE
L2_Imp	FBgn0025631	moody	protein_coding	3	UTR3	2.519256841666697	5.5577863147023515e-50	3.948314515036471	0.013462219335896707	0	0	100	0	NA	NA	22.603589	NA	FALSE	FALSE
L2_Imp	FBgn0025639	Hmt4-20	protein_coding	15	UTR3	2.589625228108245	8.753649090155798e-80	4.266421429377408	0.0063056566847182515	0	0	100	0	NA	NA	20.517057013423333	KMT5B | KMT5C	TRUE	FALSE
L2_Imp	FBgn0025683	CG3164	protein_coding	8	UTR3	1.1450445720559244	4.270683059414463e-18	2.933234738050126	0.01364592945249192	0	0	100	0	NA	NA	75.24860623866667	ABCG1 | ABCG4	TRUE	FALSE
L2_Imp	FBgn0025702	Srpk79D	protein_coding	9	UTR3	2.7097460227990333	4.227115237960056e-93	3.9537740643193864	0.012150045778146552	0	0	100	0	NA	NA	27.76007458	NA	FALSE	TRUE
L2_Imp	FBgn0025726	unc-13	protein_coding	15	CDS	2.476696755826422	9.227939906400512e-109	3.912387265100651	0.012329160972091838	0	100	0	0	NA	NA	89.75975963333333	UNC13A | UNC13B | UNC13C	TRUE	TRUE
L2_Imp	FBgn0025741	PlexA	protein_coding	70	UTR3	2.5306832275632734	1.702273091422815e-98	5.162035414407989	2.6185813798266297e-5	0	0	100	0	NA	NA	59.06056111516868	PLXNA1 | PLXNA2 | PLXNA3 | PLXNA4 | PLXNB3	TRUE	TRUE
L2_Imp	FBgn0025800	Smox	protein_coding	21	UTR3	2.5538291192119167	2.0071818418591073e-102	4.279599324697755	1.8370280142023237e-6	0	0	100	0	NA	NA	44.590936	SMAD2 | SMAD3	TRUE	TRUE
L2_Imp	FBgn0025809	Paf-AHalpha	protein_coding	7	UTR3:CDS	3.923765597156077	4.512307475728956e-69	3.9746636395790578	0.011783410854956008	0	71.42857142857143	28.57142857142857	0	NA	NA	41.657265	PAFAH1B2 | PAFAH1B3	TRUE	FALSE
L2_Imp	FBgn0025833	CG8910	protein_coding	11	UTR3	2.441976570830731	9.963143302994004e-56	4.361141753319356	0.0028103782342959642	0	0	100	0	NA	NA	19.1834496	NA	FALSE	FALSE
L2_Imp	FBgn0025836	RhoGAP1A	protein_coding	20	UTR3	1.8013041928343976	2.535468055978191e-44	2.6415467553602268	3.6821574386066136e-9	0	0	100	0	NA	NA	46.73718066666666	ABR | BCR	TRUE	TRUE
L2_Imp	FBgn0025865	Cortactin	protein_coding	12	UTR3:CDS	2.839247526774662	1.9970322114211786e-67	3.949228417877511	0.003337780882654557	0	25	75	0	NA	NA	42.48384433333334	CTTN | HCLS1	FALSE	FALSE
L2_Imp	FBgn0025866	CalpB	protein_coding	20	UTR3	2.6491278495086608	5.703670611380464e-65	4.3190433682478835	0.0013292694859263108	0	0	100	0	NA	NA	28.666295333333334	CAPN1 | CAPN11 | CAPN13 | CAPN14 | CAPN2 | CAPN3 | CAPN8 | CAPN9	TRUE	TRUE
L2_Imp	FBgn0025936	Eph	protein_coding	2	CDS	1.7875333899224062	1.6468813412848018e-51	3.6844516621676098	0.013190997124060461	0	100	0	0	NA	NA	103.554221005514	EPHA1 | EPHA10 | EPHA2 | EPHA3 | EPHA4 | EPHA5 | EPHA6 | EPHA7 | EPHA8 | EPHB1 | EPHB2 | EPHB3 | EPHB4 | EPHB6	TRUE	TRUE
L2_Imp	FBgn0026059	Mhcl	protein_coding	26	intron:UTR3	2.037833371388314	1.2469417147829096e-73	4.013342209599277	3.61657525548556e-12	0	0	19.230769230769234	80.76923076923077	NA	NA	363.094071566842	MYO18A | MYO18B	TRUE	TRUE
L2_Imp	FBgn0026061	Mipp1	protein_coding	23	UTR3	2.137789122969099	2.7083136405542293e-50	2.507140534966572	9.13931392944636e-13	0	0	100	0	NA	NA	82.05050433333332	MINPP1	TRUE	FALSE
L2_Imp	FBgn0026077	Gasp	protein_coding	15	UTR3	3.6431547563175175	1.8193054427427107e-27	4.074416915278617	3.732210567219508e-20	0	0	100	0	NA	NA	7860.454919333333	NA	FALSE	FALSE
L2_Imp	FBgn0026083	tyf	protein_coding	7	UTR3	1.6754571051039693	8.06105285558049e-45	3.873850041739149	0.012853089954144695	0	0	100	0	NA	NA	17.8158556	NA	FALSE	FALSE
L2_Imp	FBgn0026084	cib	protein_coding	38	UTR3	4.013815160405957	1.2463956737986759e-142	2.6844732210060447	2.572228329926426e-35	0	0	100	0	NA	NA	2099.7053806483264	NA	FALSE	FALSE
L2_Imp	FBgn0026086	Adar	protein_coding	3	UTR3	2.2915255776930947	1.1106319709257587e-61	3.6980801152718854	0.01542968201149085	0	0	100	0	NA	NA	28.081027833333334	ADARB1 | ADARB2	TRUE	TRUE
L2_Imp	FBgn0026144	CBP	protein_coding	19	CDS:UTR3	3.2585402801498495	1.091532059944247e-81	3.0757461174341483	7.344406048406738e-7	0	15.789473684210526	84.21052631578947	0	NA	NA	230.9732876666667	NA	FALSE	FALSE
L2_Imp	FBgn0026160	tna	protein_coding	15	UTR5:UTR3	1.7608052456642564	8.192637178798647e-30	4.105043525850348	0.006960006219790688	86.66666666666667	0	13.333333333333334	0	NA	NA	45.40890042433871	ZMIZ1 | ZMIZ2	TRUE	TRUE
L2_Imp	FBgn0026179	siz	protein_coding	9	UTR3	0.8440127963306053	7.228468979173423e-13	3.8241360588129454	8.567881884067208e-5	0	0	100	0	NA	NA	34.7684243	IQSEC1 | IQSEC2 | IQSEC3	TRUE	TRUE
L2_Imp	FBgn0026189	prominin-like	protein_coding	77	UTR3	3.145484664330964	3.073154412248202e-124	4.632054013274648	8.417280325671889e-18	0	0	100	0	NA	NA	72.62850293333334	PROM1 | PROM2	TRUE	FALSE
L2_Imp	FBgn0026192	par-6	protein_coding	5	UTR3	2.9013242159437147	4.3523042221309576e-76	3.9342648593034206	0.00429026244977102	0	0	100	0	NA	NA	32.4408	PARD6A | PARD6B | PARD6G	TRUE	FALSE
L2_Imp	FBgn0026197	lncRNA:noe	ncRNA	77	ncRNA-exon	5.351629519181428	8.959526837350216e-18	4.459853210059063	2.466146705553801e-20	NA	NA	NA	NA	100	0	975.752	NA	FALSE	FALSE
L2_Imp	FBgn0026199	myo	protein_coding	5	CDS	2.0895425534522376	7.220258825209607e-41	3.67164130937948	0.01443774109717192	0	100	0	0	NA	NA	23.790476333333334	GDF11 | MSTN	FALSE	FALSE
L2_Imp	FBgn0026206	mei-P26	protein_coding	329	UTR3	4.467711780249821	7.126319841674271e-95	6.531978243708069	9.169307935277353e-13	0	0	100	0	NA	NA	104.73327713333333	NA	FALSE	FALSE
L2_Imp	FBgn0026250	eIF1A	protein_coding	74	UTR3	3.938762939963295	2.2946180399089608e-126	3.121479390527255	1.554319633793899e-31	0	0	100	0	NA	NA	1234.2408413333333	EIF1AX | EIF1AY	TRUE	TRUE
L2_Imp	FBgn0026262	bip2	protein_coding	46	CDS	3.2727936058011324	1.7742966384156973e-133	3.587543695084076	4.4714265418175305e-5	0	100	0	0	NA	NA	76.77129966666666	TAF3	TRUE	TRUE
L2_Imp	FBgn0026313	X11L	protein_coding	18	UTR3	3.6539461527437207	5.554916306432726e-145	4.085616328171168	0.008180821509669272	0	0	100	0	NA	NA	31.510981733333335	APBA1 | APBA2 | APBA3	TRUE	TRUE
L2_Imp	FBgn0026375	RhoGAPp190	protein_coding	25	UTR3	2.4824111121887036	1.092332978671251e-87	4.743968480492238	0.0016915862826347376	0	0	100	0	NA	NA	33.248626099999996	ARHGAP35 | ARHGAP5	TRUE	FALSE
L2_Imp	FBgn0026401	Nipped-B	protein_coding	50	CDS	2.6511695224191	5.728485518025191e-119	4.288100101287501	5.1919114968030815e-23	0	100	0	0	NA	NA	74.87156461333333	NIPBL	TRUE	TRUE
L2_Imp	FBgn0026409	Mpcp2	protein_coding	36	UTR3	3.7784078889897548	1.157428834134637e-113	2.388924324107973	6.305493476298149e-30	0	0	100	0	NA	NA	2353.400849066667	SLC25A3	TRUE	TRUE
L2_Imp	FBgn0026418	Hsc70Cb	protein_coding	31	UTR3	1.7761701459733954	1.474611834414911e-48	2.6475709733473054	4.681494046066718e-17	0	0	100	0	NA	NA	52.9267866	HSPA4 | HSPA4L | HSPH1	TRUE	TRUE
L2_Imp	FBgn0026439	Eaat1	protein_coding	36	UTR3	4.117927785754318	1.070494517858449e-164	3.83221478064668	2.1100127526474274e-29	0	0	100	0	NA	NA	113.92789869326863	SLC1A1 | SLC1A2 | SLC1A3 | SLC1A4 | SLC1A5 | SLC1A6 | SLC1A7	TRUE	TRUE
L2_Imp	FBgn0026533	Dek	protein_coding	3	UTR3	0.5593841275725219	0.018556903419964278	2.1831477394033856	1.3589762843377954e-16	0	0	100	0	NA	NA	27.886868200000002	DEK	TRUE	TRUE
L2_Imp	FBgn0026575	hang	protein_coding	3	UTR3	1.4719659916426933	2.8780113121408365e-32	4.0000858588845665	0.006721482003427755	0	0	100	0	NA	NA	16.108325244185735	NA	FALSE	FALSE
L2_Imp	FBgn0026616	alpha-Man-IIb	protein_coding	7	UTR3	2.0859290122559195	1.507263604327106e-38	3.897645967798003	0.014055746423909913	0	0	100	0	NA	NA	3.3800756666666665	MAN2A1 | MAN2A2	TRUE	FALSE
L2_Imp	FBgn0026620	tacc	protein_coding	6	UTR3	1.7036500765223201	1.2170756549626088e-40	3.3709625471878453	0.007937095464631063	0	0	100	0	NA	NA	53.32553145150288	TACC1 | TACC2 | TACC3	TRUE	FALSE
L2_Imp	FBgn0026869	Thd1	protein_coding	12	UTR3:CDS	2.0147808086359076	6.706175517544592e-63	4.035183840705698	1.9637368129062232e-5	0	91.66666666666666	8.333333333333332	0	NA	NA	49.18299643333333	TDG	TRUE	FALSE
L2_Imp	FBgn0027066	Eb1	protein_coding	12	UTR3	2.0167715256576395	6.3386991379796685e-65	3.893769150969107	9.957782324917793e-5	0	0	100	0	NA	NA	106.63127017487433	MAPRE1 | MAPRE2 | MAPRE3	TRUE	TRUE
L2_Imp	FBgn0027080	TyrRS	protein_coding	2	UTR3	1.090535027477962	1.422483637710069e-10	3.4917806761405656	0.022980008438046422	0	0	100	0	NA	NA	13.194166666666666	YARS1	TRUE	FALSE
L2_Imp	FBgn0027081	ThrRS	protein_coding	4	UTR3	0.058729389243480985	1	1.7504869888353651	0.04161014006472803	0	0	100	0	NA	NA	10.411947333333334	TARS1 | TARS2 | TARS3	TRUE	FALSE
L2_Imp	FBgn0027101	Dyrk3	protein_coding	20	CDS	2.826616871967146	1.4379564159216255e-96	2.703547559612214	5.647805861736544e-4	0	100	0	0	NA	NA	62.1179507	DYRK2 | DYRK3	FALSE	TRUE
L2_Imp	FBgn0027108	Inx2	protein_coding	68	UTR3	2.869745901495921	1.437376156578007e-87	3.678069332846775	8.746397852509981e-14	0	0	100	0	NA	NA	279.93208480978	NA	FALSE	FALSE
L2_Imp	FBgn0027111	miple1	protein_coding	85	UTR3	5.1339414277660795	8.436938742837737e-221	4.182981222859032	7.530558325238956e-50	0	0	100	0	NA	NA	430.14792266666666	NA	FALSE	FALSE
L2_Imp	FBgn0027291	Idh3a	protein_coding	39	UTR3	2.5634473754275797	6.1257391935787135e-87	2.0449516408948343	2.977797010881522e-21	0	0	100	0	NA	NA	330.25271843333337	IDH3A	TRUE	TRUE
L2_Imp	FBgn0027329	CCT6	protein_coding	21	CDS:UTR3	2.3762335418304	1.4803506533205767e-84	2.8334848934633237	2.831430496739052e-13	0	14.285714285714285	85.71428571428571	0	NA	NA	67.00523766666667	CCT6A | CCT6B	FALSE	TRUE
L2_Imp	FBgn0027338	Kap-alpha3	protein_coding	33	UTR3:UTR5	2.668114136054508	9.552330607579249e-92	4.141762892417986	8.079677736648602e-11	3.0303030303030303	0	96.96969696969697	0	NA	NA	122.95604866666666	KPNA3 | KPNA4	TRUE	TRUE
L2_Imp	FBgn0027339	jim	protein_coding	265	UTR3:UTR5	4.107012111265115	1.5136692540405535e-77	6.076403357547268	3.996742925667101e-17	20.754716981132077	0	79.24528301886792	0	NA	NA	180.92609826955666	NA	FALSE	FALSE
L2_Imp	FBgn0027341	Gfat1	protein_coding	22	CDS:UTR3	0.451287486348823	0.08421319559011772	1.3719776419970708	2.0728648806426327e-7	0	9.090909090909092	90.9090909090909	0	NA	NA	54.02838833409433	GFPT1 | GFPT2	TRUE	TRUE
L2_Imp	FBgn0027492	wdb	protein_coding	97	UTR3	2.6846634785654424	1.8028461869912e-85	4.252202711970488	9.428592045691785e-9	0	0	100	0	NA	NA	97.36316356131431	PPP2R5A | PPP2R5B | PPP2R5C | PPP2R5E	TRUE	TRUE
L2_Imp	FBgn0027495	Smyd4-4	protein_coding	3	UTR3	3.0384331478793123	3.291480810434294e-46	4.490009146289512	0.004765312273293379	0	0	100	0	NA	NA	13.6157	SMYD4	TRUE	FALSE
L2_Imp	FBgn0027527	Osi6	protein_coding	70	UTR3	3.0031447366015933	3.61833713079785e-41	2.479308584269558	6.404838954961887e-13	0	0	100	0	NA	NA	8976.735013333333	NA	FALSE	FALSE
L2_Imp	FBgn0027538	beta4GalNAcTA	protein_coding	2	UTR3	3.0134836240028338	2.8302510636410356e-50	3.0890560497407544	0.007876778711941456	0	0	100	0	NA	NA	25.2834	B4GALT1 | B4GALT2 | B4GALT3 | B4GALT4	TRUE	FALSE
L2_Imp	FBgn0027548	nito	protein_coding	15	UTR3	2.659899686123983	5.557040629458969e-67	4.184793770166366	0.010850682541220593	0	0	100	0	NA	NA	38.797588	RBM15 | RBM15B	FALSE	FALSE
L2_Imp	FBgn0027556	CG4928	protein_coding	13	UTR3	1.0129539488843204	2.8827353619038803e-10	2.237715861113646	5.623354768025955e-6	0	0	100	0	NA	NA	124.77630733333334	UNC93A	FALSE	FALSE
L2_Imp	FBgn0027588	GCS2alpha	protein_coding	16	UTR3	1.1307628784795725	8.234347329313647e-17	3.2125806553180207	2.1397441024383816e-4	0	0	100	0	NA	NA	35.31502966666667	GANAB | GANC	TRUE	TRUE
L2_Imp	FBgn0027596	Kank	protein_coding	22	UTR3	1.5178666817884736	2.162398329960063e-26	3.534480297129014	9.79400455225533e-8	0	0	100	0	NA	NA	61.644903533333334	KANK1 | KANK2 | KANK3 | KANK4	TRUE	FALSE
L2_Imp	FBgn0027608	CG2082	protein_coding	16	UTR3	2.9814621215343764	2.8387591184307044e-80	5.138956574531151	5.537923341826446e-4	0	0	100	0	NA	NA	81.30305316819373	NDRG2	FALSE	FALSE
L2_Imp	FBgn0027610	Dic1	protein_coding	21	UTR3	2.0166270092059015	1.7515876356195264e-56	3.4801870777334143	3.3549993926276515e-5	0	0	100	0	NA	NA	74.31471343333334	SLC25A10	FALSE	FALSE
L2_Imp	FBgn0027616	Ythdc1	protein_coding	1	UTR3	1.7528612943228497	1.1052207443593726e-26	2.685304862786707	0.043262253719046545	0	0	100	0	NA	NA	17.303656	YTHDC1	TRUE	TRUE
L2_Imp	FBgn0027619	eIF3j	protein_coding	22	UTR3	2.7393874758209624	4.685664565298688e-91	5.344256509895425	7.268369979217101e-17	0	0	100	0	NA	NA	102.15213399999999	EIF3J	TRUE	FALSE
L2_Imp	FBgn0027654	jdp	protein_coding	2	UTR3	2.048179975145176	4.8657497099680084e-42	3.7682497211228085	0.01357580285607018	0	0	100	0	NA	NA	41.638259819999995	DNAJC12	FALSE	FALSE
L2_Imp	FBgn0027657	glob1	protein_coding	16	UTR3	1.6931582023390674	6.426564334448153e-40	4.221091720109894	7.353450572092991e-5	0	0	100	0	NA	NA	78.03857471193466	CYGB	TRUE	FALSE
L2_Imp	FBgn0027779	VhaSFD	protein_coding	3	UTR3	1.4139407226377474	1.6823747661411264e-28	3.2075894236326588	4.819213882207729e-6	0	0	100	0	NA	NA	48.973703	ATP6V1H	FALSE	TRUE
L2_Imp	FBgn0027790	GV1	protein_coding	4	UTR5	1.1246086405883968	1.748328247312375e-13	3.803374746448556	0.012781162920523849	100	0	0	0	NA	NA	44.71305866666667	NA	FALSE	FALSE
L2_Imp	FBgn0027835	Dp1	protein_coding	69	UTR3	2.736410004760159	2.9449242036226274e-71	3.291966823482575	6.313257785696377e-17	0	0	100	0	NA	NA	345.82139302512053	HDLBP	TRUE	FALSE
L2_Imp	FBgn0027865	Tsp96F	protein_coding	30	UTR3	3.0664071983958987	2.5584916764849575e-127	4.040119742101752	0.002767808024845943	0	0	100	0	NA	NA	57.260190533333336	CD81	TRUE	TRUE
L2_Imp	FBgn0027932	Akap200	protein_coding	75	CDS:UTR3	3.755836705801703	4.0962055559457447e-63	4.470958572119034	1.6258159065975599e-21	0	4	96	0	NA	NA	683.9040014	NA	FALSE	FALSE
L2_Imp	FBgn0027948	msps	protein_coding	14	UTR3	1.756983056009164	1.0621743158211384e-37	3.7878239518570274	0.009117528075288019	0	0	100	0	NA	NA	16.529744974964537	CKAP5	FALSE	TRUE
L2_Imp	FBgn0027951	MTA1-like	protein_coding	18	UTR3	2.721933453955366	1.83288071386341e-100	4.373249883550917	0.0029073631385446845	0	0	100	0	NA	NA	35.5368494	MTA1 | MTA2 | MTA3	FALSE	TRUE
L2_Imp	FBgn0028325	Pdha	protein_coding	23	UTR3	2.122230722569847	2.9491470891745504e-56	2.0987670964296194	9.617603657552896e-23	0	0	100	0	NA	NA	128.85938600666668	PDHA1 | PDHA2	TRUE	TRUE
L2_Imp	FBgn0028327	l(1)G0320	protein_coding	50	UTR3	2.8407636684622943	7.312141022302548e-54	2.2503559760747107	2.1047007893153867e-8	0	0	100	0	NA	NA	808.6995493333334	SSR1	TRUE	FALSE
L2_Imp	FBgn0028331	l(1)G0289	protein_coding	58	UTR3	3.0251851030734205	1.1890907689967834e-85	4.27278302092306	3.2429997892216784e-8	0	0	100	0	NA	NA	177.22094940392333	PLXDC1 | PLXDC2	TRUE	TRUE
L2_Imp	FBgn0028341	Ptpmeg2	protein_coding	11	UTR3	1.504147241834048	6.781640170638733e-32	4.086896286409534	0.005553653737687701	0	0	100	0	NA	NA	30.063252282293334	PTPN9	TRUE	TRUE
L2_Imp	FBgn0028360	Cdc7	protein_coding	20	UTR3	3.522651980981076	1.21413520161307e-98	3.595658470949419	9.158032773843197e-6	0	0	100	0	NA	NA	36.74880313333333	CDC7	TRUE	TRUE
L2_Imp	FBgn0028371	jbug	protein_coding	2	intron	0.0983631835483771	1	3.4337495878063486	0.02579451618746896	0	0	0	100	NA	NA	45.168368019633334	NA	FALSE	FALSE
L2_Imp	FBgn0028375	heix	protein_coding	10	UTR3	2.5638629922107516	6.32987830129885e-67	3.954507540545731	0.012146446511859107	0	0	100	0	NA	NA	25.857685	UBIAD1	TRUE	FALSE
L2_Imp	FBgn0028397	Tob	protein_coding	27	UTR3:UTR5	2.932188646331764	1.8245257750785626e-69	3.8036486271664027	3.9175958523658507e-5	81.48148148148148	0	18.51851851851852	0	NA	NA	35.006103100000004	TOB1 | TOB2	TRUE	TRUE
L2_Imp	FBgn0028400	Syt4	protein_coding	99	UTR3	4.635121027096353	4.837683518754035e-156	4.220444802845861	5.3163199292500837e-36	0	0	100	0	NA	NA	277.0330793333333	SYT11 | SYT4	TRUE	TRUE
L2_Imp	FBgn0028408	Drep2	protein_coding	24	UTR3	3.8411682574489325	2.5053390304119794e-134	5.57963822798688	1.2654278608826577e-4	0	0	100	0	NA	NA	45.516412100000004	NA	FALSE	FALSE
L2_Imp	FBgn0028430	He	protein_coding	22	CDS	4.861684689723548	2.3047134912652767e-147	4.332323274830888	1.1715246797911284e-17	0	100	0	0	NA	NA	377.0005606666667	NA	FALSE	FALSE
L2_Imp	FBgn0028490	CG31705	protein_coding	6	UTR3	0.401775295673473	0.028408497378276984	1.9231487465784072	1.527336177929949e-4	0	0	100	0	NA	NA	25.375180933333333	NA	FALSE	FALSE
L2_Imp	FBgn0028506	CG4455	protein_coding	4	UTR3	3.1942450141527905	1.2194015149107459e-93	4.222165631235926	0.009802856160328242	0	0	100	0	NA	NA	70.81883333333333	NA	FALSE	FALSE
L2_Imp	FBgn0028509	CenG1A	protein_coding	5	UTR3	-0.22780101246709786	0.37517402575006803	4.261020658201865	1.6861965628850754e-6	0	0	100	0	NA	NA	20.197939	AGAP1 | AGAP2 | AGAP3 | AGAP4 | AGAP5	FALSE	TRUE
L2_Imp	FBgn0028544	Vajk3	protein_coding	5	UTR3	0.1163212693200376	1	1.7444184085816448	9.430910083689517e-13	0	0	100	0	NA	NA	66.17146666666667	NA	FALSE	FALSE
L2_Imp	FBgn0028550	Atf3	protein_coding	83	UTR3	2.64568142681672	1.6575281531463644e-70	4.531159218962526	1.0451901712323462e-10	0	0	100	0	NA	NA	76.8368893	NA	FALSE	FALSE
L2_Imp	FBgn0028582	lqf	protein_coding	21	UTR3	2.2373799016860025	1.1959612457895363e-54	4.422783011963608	2.935638308477793e-10	0	0	100	0	NA	NA	38.85167209521803	EPN1 | EPN2 | EPN3	TRUE	TRUE
L2_Imp	FBgn0028662	VhaPPA1-1	protein_coding	5	UTR3	1.39327191496748	1.3406135378177926e-23	2.5528225673765883	1.7685882272710105e-4	0	0	100	0	NA	NA	56.466596009303196	ATP6V0B	FALSE	TRUE
L2_Imp	FBgn0028664	VhaM9.7-c	protein_coding	16	UTR3	3.3687467232879396	6.737285933938045e-85	3.564746958915032	2.1113859978746858e-5	0	0	100	0	NA	NA	89.10666666666667	ATP6V0E1 | ATP6V0E2	TRUE	FALSE
L2_Imp	FBgn0028670	Vha100-2	protein_coding	18	UTR3	1.2108274526218477	6.086114090118092e-25	3.9312990186193373	4.9853305457408586e-9	0	0	100	0	NA	NA	38.335571333333334	ATP6V0A1 | ATP6V0A2 | ATP6V0A4 | TCIRG1	TRUE	TRUE
L2_Imp	FBgn0028689	Rpn6	protein_coding	6	UTR3	1.713118534343916	1.6077553778295323e-34	3.598465498330778	0.014520134093463009	0	0	100	0	NA	NA	34.345847	PSMD11	TRUE	FALSE
L2_Imp	FBgn0028704	Nckx30C	protein_coding	56	UTR3:CDS:UTR5	2.910515606779158	7.902270505772643e-111	4.518468853409459	9.65062464661327e-10	26.785714285714285	3.571428571428571	69.64285714285714	0	NA	NA	72.78066039254489	SLC24A1 | SLC24A2	TRUE	TRUE
L2_Imp	FBgn0028734	Fmr1	protein_coding	67	UTR3	3.6204909520367714	1.2906786634927706e-90	2.9666146243985003	1.7637293051384406e-11	0	0	100	0	NA	NA	157.115630701	FMR1 | FXR1 | FXR2	TRUE	TRUE
L2_Imp	FBgn0028741	fab1	protein_coding	4	CDS:UTR5	1.9501570626913187	7.344390163671204e-40	2.430979513486092	0.006080547777051019	25	75	0	0	NA	NA	5.2641496	PIKFYVE	TRUE	TRUE
L2_Imp	FBgn0028743	Dhit	protein_coding	43	UTR3:intron	3.7204997904391717	4.018157728157684e-153	5.07635084715999	2.7488070568762467e-6	0	0	90.69767441860465	9.30232558139535	NA	NA	253.0064593	RGS17 | RGS19 | RGS20	TRUE	TRUE
L2_Imp	FBgn0028833	Dak1	protein_coding	13	UTR3	2.700435813844755	7.638856807099312e-59	2.3984797286266617	0.002365088264076433	0	0	100	0	NA	NA	62.27393333333333	CMPK1	TRUE	TRUE
L2_Imp	FBgn0028863	CG4587	protein_coding	7	UTR3	3.4348984794169173	4.2753492931729126e-127	4.964327397696446	3.89183143410596e-4	0	0	100	0	NA	NA	46.47928212	CACNA2D3 | CACNA2D4	FALSE	TRUE
L2_Imp	FBgn0028871	Cpr35B	protein_coding	2	UTR3	0.9744495500300119	0.012993831382043233	3.3739982117223666	0.02973220647719592	0	0	100	0	NA	NA	3.1909533333333333	NA	FALSE	FALSE
L2_Imp	FBgn0028875	nAChRalpha5	protein_coding	16	UTR5:UTR3	2.322836401242418	2.976641066576985e-69	4.265717416295796	0.006688768391974452	12.5	0	87.5	0	NA	NA	40.06310100666667	AC243734.1 | AC254952.1 | CHRFAM7A | CHRNA7	FALSE	FALSE
L2_Imp	FBgn0028894	GMF	protein_coding	11	UTR3	3.1951876384932283	7.978893638520457e-55	4.607750195807097	0.001192111564569132	0	0	100	0	NA	NA	50.42496666666666	GMFB | GMFG	TRUE	TRUE
L2_Imp	FBgn0028938	Vajk1	protein_coding	33	UTR3	2.173064612651382	8.16037425102801e-5	1.4502601370485515	2.9267820382441958e-5	0	0	100	0	NA	NA	144.3068	NA	FALSE	FALSE
L2_Imp	FBgn0028953	CG14478	protein_coding	15	UTR3	2.2541707619336964	5.3991171946226406e-67	5.289458561779805	3.891706088862539e-4	0	0	100	0	NA	NA	37.81531003333333	NA	FALSE	FALSE
L2_Imp	FBgn0028991	seq	protein_coding	27	UTR3:CDS:UTR5	2.5913219592509305	1.156780398992751e-97	4.250569419162191	4.56573150034304e-4	59.25925925925925	7.4074074074074066	33.33333333333333	0	NA	NA	19.729980333333334	NA	FALSE	FALSE
L2_Imp	FBgn0028993	scro	protein_coding	36	UTR5:CDS	2.8915457468613806	8.104962951648611e-91	5.92668548016424	1.4816264629248167e-5	5.555555555555555	94.44444444444444	0	0	NA	NA	102.20688203643684	NKX2-1 | NKX2-4	FALSE	FALSE
L2_Imp	FBgn0028996	onecut	protein_coding	2	UTR3	1.6534689024046034	8.46041297754313e-26	3.795536613310332	0.013948040764449197	0	0	100	0	NA	NA	8.186899857666667	ONECUT1 | ONECUT2 | ONECUT3	TRUE	FALSE
L2_Imp	FBgn0029092	ced-6	protein_coding	5	UTR3	1.4396156173524546	7.73744761055795e-29	1.6063101575199688	0.00160589836448754	0	0	100	0	NA	NA	35.62354945366667	GULP1	TRUE	TRUE
L2_Imp	FBgn0029133	REG	protein_coding	20	UTR3	2.90570973684995	3.606122966903143e-92	2.418955844319746	8.61435161303963e-11	0	0	100	0	NA	NA	118.1222	PSME3	TRUE	FALSE
L2_Imp	FBgn0029152	Mkrn1	protein_coding	7	UTR3	3.5110117685216093	2.359168367449572e-108	3.71678684089687	0.01360791700416339	0	0	100	0	NA	NA	44.26226333333333	MKRN1 | MKRN2 | MKRN3	TRUE	FALSE
L2_Imp	FBgn0029155	Men-b	protein_coding	70	UTR3	3.3022119643014523	1.6542029898708405e-95	3.5783548151560245	1.4116611087408212e-14	0	0	100	0	NA	NA	259.27346513333333	ME1 | ME2 | ME3	TRUE	TRUE
L2_Imp	FBgn0029504	CHES-1-like	protein_coding	3	UTR3	0.9603243897137066	1.7902064757864776e-14	3.785042088061256	0.013574321416588047	0	0	100	0	NA	NA	24.153725133333335	NA	FALSE	FALSE
L2_Imp	FBgn0029506	Tsp42Ee	protein_coding	28	UTR3	2.3776543609640726	1.3977873570496784e-65	4.261541917464304	2.2340274958036933e-14	0	0	100	0	NA	NA	168.86914953333334	NA	FALSE	FALSE
L2_Imp	FBgn0029666	CG10803	protein_coding	35	UTR3	4.0659477033384075	9.839474300832746e-164	4.394084049411485	0.0035763126494085043	0	0	100	0	NA	NA	62.54514634206423	RO60	TRUE	FALSE
L2_Imp	FBgn0029676	HIP-R	protein_coding	17	UTR3	3.414962264294915	9.340296864764766e-95	2.2286169640312443	4.958936131224126e-6	0	0	100	0	NA	NA	105.87515333333333	ST13	TRUE	FALSE
L2_Imp	FBgn0029687	Vap33	protein_coding	131	UTR3	3.3053342324977355	2.133291609602956e-131	3.8297741517758856	6.846473443212806e-21	0	0	100	0	NA	NA	291.43795466666666	VAPA | VAPB	TRUE	TRUE
L2_Imp	FBgn0029708	CG3556	protein_coding	20	UTR3	3.847967236423731	2.9593069073803194e-123	4.335423170263313	1.4515489418527738e-4	0	0	100	0	NA	NA	34.19745613333333	NA	FALSE	FALSE
L2_Imp	FBgn0029715	CG11444	protein_coding	27	UTR3:CDS	3.2412064109864875	9.314541023351989e-93	3.1027238096648118	6.919553719984986e-6	0	7.4074074074074066	92.5925925925926	0	NA	NA	139.37933333333334	PDAP1	TRUE	TRUE
L2_Imp	FBgn0029716	CG3546	protein_coding	13	CDS	0.22845942378259673	1	1.3870790115516471	1.0012769762781033e-8	0	100	0	0	NA	NA	115.19366666666667	NA	FALSE	FALSE
L2_Imp	FBgn0029746	CG15465	protein_coding	57	UTR3	1.4882521667276611	2.805075325861352e-36	4.19026850018052	2.861794344937184e-7	0	0	100	0	NA	NA	10.299687956576467	NA	FALSE	FALSE
L2_Imp	FBgn0029761	SK	protein_coding	33	UTR3	2.349225340547785	7.487075579365598e-85	5.289139058671065	1.2605198029515779e-6	0	0	100	0	NA	NA	61.86261437490033	KCNN1 | KCNN2 | KCNN3	TRUE	TRUE
L2_Imp	FBgn0029801	CG15771	protein_coding	22	UTR3	3.45297792213471	2.45888986253439e-130	5.809104809262143	9.427303308562495e-23	0	0	100	0	NA	NA	121.25648833333334	NANP	TRUE	FALSE
L2_Imp	FBgn0029810	CG12239	protein_coding	2	UTR3	3.132728434235424	2.538406955083683e-36	4.033039014672535	0.010849804617908243	0	0	100	0	NA	NA	12.2218	NA	FALSE	FALSE
L2_Imp	FBgn0029814	CG15765	protein_coding	15	UTR3	2.897505313878844	1.4696032558301888e-81	5.11389696843564	2.662222981383325e-4	0	0	100	0	NA	NA	32.55631116666667	NA	FALSE	FALSE
L2_Imp	FBgn0029851	CG14445	protein_coding	2	UTR3	2.2654174886248732	3.471355131159244e-43	2.368641550753177	0.03425673056247046	0	0	100	0	NA	NA	66.2983076	NA	FALSE	FALSE
L2_Imp	FBgn0029881	pigs	protein_coding	49	UTR3	2.2924501826389942	2.7366777681441093e-86	5.657909202102406	5.293220320593404e-8	0	0	100	0	NA	NA	52.679540126666666	GAS2L1 | GAS2L2	TRUE	FALSE
L2_Imp	FBgn0029887	CG3198	protein_coding	11	UTR3:CDS	2.955599196230915	1.348715631597904e-104	4.157898120979174	1.334651207295261e-5	0	18.181818181818183	81.81818181818183	0	NA	NA	28.796133333333334	LUC7L3	FALSE	TRUE
L2_Imp	FBgn0029895	CG14441	protein_coding	2	UTR3	2.1037870147591278	1.1117594423832336e-50	3.3829525649017436	0.02933447528266116	0	0	100	0	NA	NA	14.2875964	NA	FALSE	FALSE
L2_Imp	FBgn0029896	CG3168	protein_coding	19	UTR3:CDS	2.34843801708201	1.0686038381285488e-96	3.7342436508653924	1.0776976521890374e-19	0	15.789473684210526	84.21052631578947	0	NA	NA	85.86147414258502	SV2A | SV2B | SV2C	TRUE	TRUE
L2_Imp	FBgn0029903	pod1	protein_coding	110	UTR3	3.871893341327308	1.712556553765726e-148	4.0620220569832535	8.930381550482522e-21	0	0	100	0	NA	NA	105.08963033423436	CORO7	TRUE	FALSE
L2_Imp	FBgn0029941	CG1677	protein_coding	8	UTR3	1.005476730284101	3.6822411081945114e-15	3.673263958096109	0.004479829984806024	0	0	100	0	NA	NA	19.141712333333334	ZC3H18	TRUE	TRUE
L2_Imp	FBgn0029962	CARPA	protein_coding	2	UTR3	2.813567904129379	3.776241945498795e-49	3.429285273585355	0.0364095811788576	0	0	100	0	NA	NA	13.542227513333334	CA10 | CA11	TRUE	TRUE
L2_Imp	FBgn0029976	snz	protein_coding	2	UTR3	2.3555029204522944	3.476536942973918e-45	3.8289551877020185	0.011598785352024781	0	0	100	0	NA	NA	10.301758	SNX25	TRUE	TRUE
L2_Imp	FBgn0029979	mahe	protein_coding	68	UTR3	3.666868402386365	5.66226794714266e-135	4.28525322790638	6.184884540113044e-5	0	0	100	0	NA	NA	72.9988942	DDX17 | DDX5	FALSE	TRUE
L2_Imp	FBgn0029990	CG2233	protein_coding	28	UTR3:CDS	2.29857854731582	3.0434354471658284e-42	1.5933511841839596	2.371778214327669e-9	0	75	25	0	NA	NA	367.28128	NA	FALSE	FALSE
L2_Imp	FBgn0029992	Upf2	protein_coding	6	UTR3	2.561723911929066	3.0083635409936458e-49	2.4488278264593637	0.00868786530793047	0	0	100	0	NA	NA	13.986333333333333	UPF2	TRUE	TRUE
L2_Imp	FBgn0029996	UbcE2H	protein_coding	56	UTR3:UTR5	3.791783436766975	1.9741704842169848e-119	4.195846509401273	1.9779590724628045e-15	33.92857142857143	0	66.07142857142857	0	NA	NA	183.78895787966667	UBE2H	FALSE	TRUE
L2_Imp	FBgn0029997	CG2258	protein_coding	1	UTR3	3.4045125560741383	2.9975955416034594e-73	3.8260506118196767	0.011942985430205864	0	0	100	0	NA	NA	13.227285496894698	NCKIPSD	FALSE	FALSE
L2_Imp	FBgn0030038	CG1440	protein_coding	29	UTR3	2.5931184209833353	1.7807832698374225e-87	2.6496658041391807	1.187245376480968e-7	0	0	100	0	NA	NA	68.27986566666667	BLMH	TRUE	FALSE
L2_Imp	FBgn0030049	Trf4-1	protein_coding	5	UTR3	2.176630241276968	1.1541723688303155e-60	3.719889732204469	0.014588488294196502	0	0	100	0	NA	NA	174.55088165666666	TENT4A | TENT4B	TRUE	FALSE
L2_Imp	FBgn0030086	CCT2	protein_coding	35	UTR3	2.7274784169177533	7.637016674973364e-85	2.191176273764822	3.74341381244659e-9	0	0	100	0	NA	NA	191.53647666666666	CCT2	TRUE	TRUE
L2_Imp	FBgn0030157	CG1468	protein_coding	18	CDS	2.786743700473334	1.5578240656933074e-49	1.1047219611663601	0.007799168993779703	0	100	0	0	NA	NA	210.511	NA	FALSE	FALSE
L2_Imp	FBgn0030186	CG2962	protein_coding	2	UTR3	1.6984607420046223	1.4958568005041794e-27	2.174275850031559	4.858381373150802e-12	0	0	100	0	NA	NA	196.68166666666667	NA	FALSE	FALSE
L2_Imp	FBgn0030234	CG15211	protein_coding	17	UTR5	2.2388132845148467	5.752667120843692e-76	3.962627454707532	0.00027794684070498945	100	0	0	0	NA	NA	300.22561793333335	NA	FALSE	TRUE
L2_Imp	FBgn0030243	CG2186	protein_coding	2	UTR3	2.38949405527321	1.2948413663120176e-60	3.1299880626151877	0.04286009995408178	0	0	100	0	NA	NA	24.318333799999998	NA	FALSE	FALSE
L2_Imp	FBgn0030268	Klp10A	protein_coding	66	UTR3	3.693063641988849	1.7116678587321473e-132	4.028050332645694	1.3539819154480076e-17	0	0	100	0	NA	NA	81.01132826666667	KIF2A | KIF2B | KIF2C	TRUE	TRUE
L2_Imp	FBgn0030276	Dlic	protein_coding	35	UTR3	2.724521279350456	4.313697077468664e-92	3.3940553781117417	2.5050247673590127e-14	0	0	100	0	NA	NA	94.27271093333333	DYNC1LI1 | DYNC1LI2	FALSE	TRUE
L2_Imp	FBgn0030305	Uba5	protein_coding	6	CDS:UTR3	1.463313397366781	1.4940896062818324e-16	1.6067982309499966	0.002447816032364558	0	33.33333333333333	66.66666666666666	0	NA	NA	8.218603333333334	UBA5	TRUE	FALSE
L2_Imp	FBgn0030328	Amun	protein_coding	93	UTR3	4.457568224821426	1.4342588174926114e-93	4.59549804076393	2.166242117388568e-25	0	0	100	0	NA	NA	350.7896761649664	NA	FALSE	FALSE
L2_Imp	FBgn0030336	CG1578	protein_coding	9	UTR3	2.25468534730527	5.323041712176708e-43	4.632296025074324	0.0012392316349567178	0	0	100	0	NA	NA	24.517997570333332	DPH6	TRUE	FALSE
L2_Imp	FBgn0030340	CG15740	protein_coding	6	UTR3	0.4342444459791144	0.18954758062068422	4.129963492044888	4.270251786147803e-9	0	0	100	0	NA	NA	44.95882	NA	FALSE	FALSE
L2_Imp	FBgn0030349	CG10353	protein_coding	7	UTR3	0.4816509181827674	0.008390806779078412	3.386281700829441	0.029367931303590968	0	0	100	0	NA	NA	22.853171279121227	ANO1 | ANO2 | ANO4 | ANO5 | ANO6	TRUE	TRUE
L2_Imp	FBgn0030350	SelG	protein_coding	2	UTR3	1.823255713238348	1.1051915130470685e-13	3.4395576542526842	0.02639172535101715	0	0	100	0	NA	NA	11.073266666666667	NA	FALSE	FALSE
L2_Imp	FBgn0030354	Upf1	protein_coding	2	UTR3	1.706612250141603	5.868442842034072e-20	3.4465019838668227	0.02499192881549145	0	0	100	0	NA	NA	7.153743666666667	UPF1	FALSE	FALSE
L2_Imp	FBgn0030394	Cpr11A	protein_coding	18	UTR3	1.8149766706111161	1.269340851918317e-40	2.312440314186634	2.4092018051036544e-20	0	0	100	0	NA	NA	220.97375399999999	NA	FALSE	FALSE
L2_Imp	FBgn0030412	Tomosyn	protein_coding	5	UTR3	0.5100064431570241	0.00557009734833354	3.2206030950495474	0.004482987480260889	0	0	100	0	NA	NA	14.183570253333334	STXBP5 | STXBP5L	TRUE	TRUE
L2_Imp	FBgn0030459	CG12723	protein_coding	5	CDS	1.6020320986246415	9.835707020245196e-34	3.4551942196137313	3.3982637211613124e-8	0	100	0	0	NA	NA	97.21266666666666	NA	FALSE	FALSE
L2_Imp	FBgn0030467	CG1764	protein_coding	2	UTR3	2.260508353766093	1.1136186892275079e-17	3.5919334648817407	0.014725902972543737	0	0	100	0	NA	NA	12.527931666666667	DDAH1 | DDAH2	TRUE	TRUE
L2_Imp	FBgn0030468	CG1622	protein_coding	13	UTR3	3.028472745883612	3.1034962740151765e-57	3.8278419421772143	0.00885872492290097	0	0	100	0	NA	NA	35.95461293806233	PRPF38B	FALSE	TRUE
L2_Imp	FBgn0030479	Rbp1-like	protein_coding	4	UTR3	1.6257534062953685	4.184758261890188e-35	3.6907937266781232	0.017311708358957244	0	0	100	0	NA	NA	66.019093	SRSF3 | SRSF7	TRUE	TRUE
L2_Imp	FBgn0030499	CG11178	protein_coding	3	UTR3	3.3322871783295223	4.268552600500019e-55	2.619651293619911	0.025268334306266068	0	0	100	0	NA	NA	15.2912	AVL9	TRUE	TRUE
L2_Imp	FBgn0030505	NFAT	protein_coding	7	UTR3	0.7405006432644293	1.3599259837202501e-8	3.245241733587432	0.026689691205018996	0	0	100	0	NA	NA	27.868074566666667	NA	FALSE	TRUE
L2_Imp	FBgn0030512	Nadsyn	protein_coding	4	UTR5	2.169224669078844	6.1967846457776074e-55	2.297531465558535	2.1258686313612511e-4	100	0	0	0	NA	NA	22.887467066666666	NADSYN1	FALSE	FALSE
L2_Imp	FBgn0030520	Pdcd4	protein_coding	67	UTR3	3.0305329754493044	1.962826436496037e-81	5.255755992426156	2.4962098962207058e-11	0	0	100	0	NA	NA	106.02771126836667	PDCD4	TRUE	FALSE
L2_Imp	FBgn0030521	CtsB1	protein_coding	14	UTR3	2.224302221090569	6.517369240420677e-56	2.671498224797876	2.594181599018119e-9	0	0	100	0	NA	NA	71.85835633333333	CTSB	TRUE	TRUE
L2_Imp	FBgn0030529	Clic	protein_coding	23	UTR3:CDS	2.089369982553993	2.8129143450811233e-57	3.370039837087203	1.2166550559870392e-13	0	17.391304347826086	82.6086956521739	0	NA	NA	112.15394076300001	CLIC1 | CLIC2 | CLIC3 | CLIC4 | CLIC5	TRUE	TRUE
L2_Imp	FBgn0030539	CG1368	protein_coding	2	UTR3	0.33857957378371034	0.04548828960657682	3.2508192069500725	2.458728519990097e-9	0	0	100	0	NA	NA	348.841607	NA	FALSE	FALSE
L2_Imp	FBgn0030574	sbm	protein_coding	15	UTR3	2.0219210043653026	3.106521186660275e-64	3.261185871968181	1.57556344813531e-5	0	0	100	0	NA	NA	49.02791440252892	SLC7A5 | SLC7A6 | SLC7A8 | SLC7A9	TRUE	TRUE
L2_Imp	FBgn0030615	Cyp4s3	protein_coding	2	UTR3	1.1906380803028789	1.4323702962458108e-11	3.6658130758258256	0.014170036527093938	0	0	100	0	NA	NA	10.477898333333334	CYP4A11 | CYP4F12 | CYP4V2	FALSE	FALSE
L2_Imp	FBgn0030617	CG9095	protein_coding	47	UTR3	1.4008951605443143	7.540860210100265e-26	4.137597119187342	2.722747268887296e-33	0	0	100	0	NA	NA	95.209843135	NA	FALSE	FALSE
L2_Imp	FBgn0030672	CG9281	protein_coding	33	UTR3	3.9680096490285632	1.233408405135861e-106	4.270745868534104	3.867666406443789e-12	0	0	100	0	NA	NA	342.94843853333333	ABCF2	TRUE	FALSE
L2_Imp	FBgn0030674	HUWE1	protein_coding	6	UTR3	0.5374578873963756	4.319500441718765e-5	4.012765743597189	0.01053296087289259	0	0	100	0	NA	NA	6.259851301666666	HUWE1	TRUE	TRUE
L2_Imp	FBgn0030680	CG8944	protein_coding	7	UTR3	3.0610044347181833	3.72650959217878e-67	2.6107420086520223	4.3195927385134766e-5	0	0	100	0	NA	NA	15.754663333333333	NA	FALSE	FALSE
L2_Imp	FBgn0030693	CG8974	protein_coding	1	UTR5	2.2339785309737166	1.2702065100390475e-30	3.4102438895318534	0.034438876638310134	100	0	0	0	NA	NA	36.071444	RNF185 | RNF5	TRUE	TRUE
L2_Imp	FBgn0030719	eIF5	protein_coding	58	UTR3:UTR5	3.10698254269824	6.425115895484835e-103	3.406753925083758	2.457336547666014e-10	84.48275862068965	0	15.517241379310345	0	NA	NA	290.19875454706175	EIF5	TRUE	TRUE
L2_Imp	FBgn0030749	AnxB11	protein_coding	7	UTR3:UTR5	2.440571841429961	8.28062155019727e-85	3.5215433117719672	0.01650209833797382	14.285714285714285	0	85.71428571428571	0	NA	NA	81.28608676666667	ANXA10 | ANXA11 | ANXA13 | ANXA4 | ANXA5 | ANXA7	TRUE	FALSE
L2_Imp	FBgn0030753	rngo	protein_coding	24	UTR3	4.0462835441741705	2.922874394588677e-163	4.312395217507632	3.886778019526403e-26	0	0	100	0	NA	NA	101.77322606666667	DDI1 | DDI2	TRUE	FALSE
L2_Imp	FBgn0030763	CG9782	protein_coding	11	UTR3	2.0454494005256834	3.5626777634729356e-5	1.752527068737964	2.97078116157104e-5	0	0	100	0	NA	NA	166.13678933333335	NA	FALSE	FALSE
L2_Imp	FBgn0030791	CG9132	protein_coding	17	UTR3	2.944910679074311	5.455848417318696e-104	4.240553054982967	0.004639067223152533	0	0	100	0	NA	NA	82.14076299999999	NECAP1 | NECAP2	TRUE	FALSE
L2_Imp	FBgn0030809	Ubr1	protein_coding	6	UTR3	1.3317913194911633	5.242136822918614e-26	3.8291073465503027	0.012391140282828695	0	0	100	0	NA	NA	15.259727633333334	UBR1 | UBR2	TRUE	TRUE
L2_Imp	FBgn0030812	wcy	protein_coding	58	UTR3	3.7679383907400044	1.2047937528705797e-122	5.593637719740474	8.704562989727869e-17	0	0	100	0	NA	NA	61.9274546657199	WAC	TRUE	TRUE
L2_Imp	FBgn0030816	CG16700	protein_coding	4	UTR3	2.769208437134319	1.321704038913832e-52	3.180131293899906	0.01854681401736454	0	0	100	0	NA	NA	26.02945666666667	SLC36A1 | SLC36A2 | SLC36A3 | SLC36A4	TRUE	TRUE
L2_Imp	FBgn0030863	CG8188	protein_coding	2	UTR3	3.0036694015037493	7.090054694818653e-75	3.5954830408986123	0.015719454975264904	0	0	100	0	NA	NA	34.480932	UBE2S	FALSE	FALSE
L2_Imp	FBgn0030869	Socs16D	protein_coding	5	UTR3	2.9769743780105937	8.566826446148346e-76	4.051951155268324	0.013051831971867428	0	0	100	0	NA	NA	17.371764933333335	SOCS7	FALSE	FALSE
L2_Imp	FBgn0030890	CG7536	protein_coding	8	UTR3	2.4938837780406677	1.6055399533123674e-58	3.596761648159748	0.0033156645860568015	0	0	100	0	NA	NA	21.877448218121	XPR1	TRUE	TRUE
L2_Imp	FBgn0030893	RhoGAP16F	protein_coding	2	UTR3	3.0626773955309723	1.9252091344929317e-38	3.5440251678920096	0.015828199223601243	0	0	100	0	NA	NA	19.160052999999998	NA	FALSE	FALSE
L2_Imp	FBgn0030897	Frq1	protein_coding	93	UTR3	4.263411282604995	1.0463830311370507e-132	5.50535515913168	4.6455518671252576e-20	0	0	100	0	NA	NA	124.59319581333332	NCS1	TRUE	FALSE
L2_Imp	FBgn0030913	CG6123	protein_coding	5	UTR3	2.766586177909499	1.1101185344400348e-61	4.611309926365816	0.001227601906671098	0	0	100	0	NA	NA	12.844450046666667	NA	FALSE	FALSE
L2_Imp	FBgn0030928	CG15044	protein_coding	8	UTR3	2.506424854854906	5.126347733764097e-37	3.3789343227618733	0.01747411234474248	0	0	100	0	NA	NA	38.575900000000004	NA	FALSE	FALSE
L2_Imp	FBgn0030956	CG18259	protein_coding	1	UTR3	4.024533431731775	1.3227077881460694e-44	3.46164653642644	0.024646783925722993	0	0	100	0	NA	NA	20.952266666666667	NA	FALSE	FALSE
L2_Imp	FBgn0030997	CG7990	protein_coding	25	UTR3	4.1026144552147406	1.6854145187170384e-123	4.773136616006238	7.93429144943295e-4	0	0	100	0	NA	NA	47.63671673333333	NA	FALSE	FALSE
L2_Imp	FBgn0031016	kek5	protein_coding	1	UTR3	0.5421827797562698	8.605592900371075e-5	3.739192778446855	0.013946422644223206	0	0	100	0	NA	NA	12.709886153333333	NA	FALSE	FALSE
L2_Imp	FBgn0031020	Naa15-16	protein_coding	16	UTR3	1.9401954323425954	2.672957807601841e-47	2.761724112017409	1.1196946203552542e-7	0	0	100	0	NA	NA	25.169885671336168	NAA15 | NAA16	TRUE	TRUE
L2_Imp	FBgn0031030	Tao	protein_coding	25	UTR3	2.6461258679362323	1.284190117122016e-78	4.421006663352571	0.0022784868250546506	0	0	100	0	NA	NA	61.374193133333335	TAOK1 | TAOK2 | TAOK3	TRUE	TRUE
L2_Imp	FBgn0031047	Rcd-1	protein_coding	13	UTR3	2.366173923241115	3.6288454443884557e-59	4.197364467954556	0.0010331817368797846	0	0	100	0	NA	NA	40.49546	CNOT9	TRUE	FALSE
L2_Imp	FBgn0031064	CG12531	protein_coding	87	UTR3	4.144446026859182	2.0335061013018495e-148	5.200011373474846	5.17008147400495e-10	0	0	100	0	NA	NA	62.49838186666666	SLC7A14	FALSE	TRUE
L2_Imp	FBgn0031090	Rab35	protein_coding	11	UTR3	3.1746461188352004	3.837891370254679e-92	3.6025453170736492	4.041543389105479e-4	0	0	100	0	NA	NA	54.15465733333333	RAB35	TRUE	FALSE
L2_Imp	FBgn0031097	obst-A	protein_coding	9	UTR3	1.656809739337018	1.3406368295344691e-15	2.513880036543102	7.528424400030907e-7	0	0	100	0	NA	NA	619.1876201200527	NA	FALSE	FALSE
L2_Imp	FBgn0031118	RhoGAP19D	protein_coding	3	UTR3	0.8561322636769372	2.2013619682607287e-12	3.86867274448173	0.01455906686513992	0	0	100	0	NA	NA	12.367812369833343	ARHGAP21 | ARHGAP23	TRUE	TRUE
L2_Imp	FBgn0031194	CG17598	protein_coding	4	UTR3	1.6404584857431856	5.655846453706876e-16	3.7596821537309415	0.013592386775473161	0	0	100	0	NA	NA	10.737817733333333	PPM1H | PPM1J | PPM1M	TRUE	TRUE
L2_Imp	FBgn0031268	cold	protein_coding	15	UTR3	3.465141380699409	1.6735879862851612e-87	3.1597551430686446	3.0538379575100314e-6	0	0	100	0	NA	NA	74.286	NA	FALSE	FALSE
L2_Imp	FBgn0031285	CG3662	protein_coding	3	UTR3	2.016857161678218	6.005711264059974e-44	2.020116043847939	0.03448937203717872	0	0	100	0	NA	NA	145.09435329605333	ITM2A | ITM2B | ITM2C	TRUE	TRUE
L2_Imp	FBgn0031294	IA-2	protein_coding	304	UTR3:UTR5	4.116307662959087	3.2014972826930135e-94	5.067636529995883	1.1882759248848437e-40	3.618421052631579	0	96.38157894736842	0	NA	NA	331.93815765	PTPRN | PTPRN2	TRUE	TRUE
L2_Imp	FBgn0031306	CG4577	protein_coding	39	UTR3	3.163524361607131	1.6388786971099922e-91	4.143969633184041	3.4378221237274546e-6	0	0	100	0	NA	NA	74.65296313333333	NA	FALSE	FALSE
L2_Imp	FBgn0031307	MFS3	protein_coding	10	UTR3	1.045610730384913	1.7532273486254606e-12	1.4639627825965846	1.3628061346899981e-5	0	0	100	0	NA	NA	29.773099	NA	FALSE	FALSE
L2_Imp	FBgn0031424	VGlut	protein_coding	67	UTR3	3.8113470154427143	1.395899097570058e-200	6.095105349790301	6.1784575644649e-23	0	0	100	0	NA	NA	71.4113339	SLC17A6 | SLC17A7 | SLC17A8	TRUE	TRUE
L2_Imp	FBgn0031453	Bacc	protein_coding	137	UTR5:CDS:UTR3	4.095393590130336	2.451752521409085e-110	4.592941305521513	4.2126411561897215e-52	10.218978102189782	5.839416058394161	83.94160583941606	0	NA	NA	960.9211279372666	NA	FALSE	FALSE
L2_Imp	FBgn0031530	Pgant2	protein_coding	12	UTR3	1.4130663554027285	2.956959976839337e-22	2.4428002632021735	0.006662021884800229	0	0	100	0	NA	NA	42.0982676	GALNT2	TRUE	TRUE
L2_Imp	FBgn0031589	Naprt	protein_coding	5	UTR3	1.3587235782560263	1.1723310054700746e-22	1.8582738061545747	0.002782582364582357	0	0	100	0	NA	NA	22.953881842136667	NAPRT	FALSE	FALSE
L2_Imp	FBgn0031629	Clect27	protein_coding	44	UTR3	3.2392334430525165	1.004106787876024e-54	1.821672028359994	3.22600720511942e-11	0	0	100	0	NA	NA	2218.177494	NA	FALSE	FALSE
L2_Imp	FBgn0031670	SelT	protein_coding	2	UTR3	1.8669727855525855	5.499463730700301e-34	1.9645272717808842	0.04260239014343791	0	0	100	0	NA	NA	59.379170333333334	SELENOT	TRUE	TRUE
L2_Imp	FBgn0031681	Pgant5	protein_coding	10	UTR3:UTR5	1.2597658021070854	6.64663060252354e-29	3.605440460358343	0.01541818511135553	60	0	40	0	NA	NA	43.26643886666667	GALNT1 | GALNT13	TRUE	TRUE
L2_Imp	FBgn0031684	ND-13A	protein_coding	2	UTR3	1.14998728989228	1.0890596906734787e-7	3.650437042191479	0.01386276716935006	0	0	100	0	NA	NA	33.55740333333333	NDUFS6	FALSE	FALSE
L2_Imp	FBgn0031698	Ncoa6	protein_coding	32	UTR3	3.0313581065079505	1.674217498719783e-95	3.6178416063516994	8.599927308150293e-16	0	0	100	0	NA	NA	25.276171988666665	NA	FALSE	FALSE
L2_Imp	FBgn0031736	CG11030	protein_coding	1	UTR3	1.634152169248928	1.3435453500252186e-28	3.4297943740147936	0.029461741301316124	0	0	100	0	NA	NA	15.779476266666666	NGDN	TRUE	FALSE
L2_Imp	FBgn0031738	CG9171	protein_coding	4	UTR3	0.625915696618083	1.8271044423862125e-7	2.6664113712211748	0.02315621434024032	0	0	100	0	NA	NA	22.7509190301	NA	FALSE	FALSE
L2_Imp	FBgn0031759	lid	protein_coding	4	UTR3:CDS	1.8617998376375724	3.0847479108183426e-53	3.6621372480987886	0.013604888445378214	0	75	25	0	NA	NA	17.246340433333334	KDM5A | KDM5B | KDM5C | KDM5D	TRUE	TRUE
L2_Imp	FBgn0031762	CG9098	protein_coding	2	UTR3	3.1448412876955385	8.42618094192433e-39	3.8302984925664423	0.01199914305475871	0	0	100	0	NA	NA	9.327329266666666	BCAR3 | SH2D3A | SH2D3C	FALSE	TRUE
L2_Imp	FBgn0031769	CG9135	protein_coding	47	UTR3	3.472040846810257	4.354588694014266e-124	4.132998919420887	1.3331366861800769e-14	0	0	100	0	NA	NA	89.300138	RCC2	TRUE	TRUE
L2_Imp	FBgn0031835	CG11319	protein_coding	4	UTR3	2.0865468664745266	3.130043588586275e-57	2.6963627227235554	0.009261643881721713	0	0	100	0	NA	NA	21.146373633333333	DPP10 | DPP6	TRUE	TRUE
L2_Imp	FBgn0031836	CG11050	protein_coding	7	UTR3	1.7934768469590225	1.6821893026691032e-25	2.270948491067342	0.001559364325668606	0	0	100	0	NA	NA	30.6981994	HDDC2	FALSE	FALSE
L2_Imp	FBgn0031885	Mnn1	protein_coding	10	UTR3	2.764347319816902	1.3833596947653974e-78	4.607484719308694	0.001194637502624018	0	0	100	0	NA	NA	15.584285	MEN1	TRUE	FALSE
L2_Imp	FBgn0031896	CG4502	protein_coding	14	UTR3:UTR5	3.942000705030369	1.2058211829419776e-120	4.238534877701772	3.155967543666021e-11	14.285714285714285	0	85.71428571428571	0	NA	NA	131.04930102	UBE2QL1	TRUE	FALSE
L2_Imp	FBgn0031897	CG13784	protein_coding	4	UTR5	1.1686189827010007	1.126883805173624e-13	3.693851555708887	0.015443423231621829	100	0	0	0	NA	NA	75.95931828599487	SLC66A2	FALSE	FALSE
L2_Imp	FBgn0031942	CG7203	protein_coding	2	UTR3	1.3095758285040762	2.2444116198790066e-8	3.5229434429824393	0.014179266518476043	0	0	100	0	NA	NA	71.27650533333333	NA	FALSE	FALSE
L2_Imp	FBgn0031957	TwdlE	protein_coding	19	UTR3:CDS	2.179793674506298	6.611956996067934e-6	1.5102886921165686	2.390696067507933e-5	0	21.052631578947366	78.94736842105263	0	NA	NA	242.14	NA	FALSE	FALSE
L2_Imp	FBgn0031992	Acbp1	protein_coding	20	UTR3:CDS:UTR5	3.765548252397897	2.1629711175231205e-116	4.0439262384207915	5.316864967328058e-8	40	20	40	0	NA	NA	185.36813333333333	ACBD7 | DBI	TRUE	FALSE
L2_Imp	FBgn0032021	CG7781	protein_coding	93	UTR3	4.451013172269908	1.8168812282808573e-224	4.29602792710659	3.6738064775764355e-32	0	0	100	0	NA	NA	413.6521678	NA	FALSE	FALSE
L2_Imp	FBgn0032129	jp	protein_coding	6	UTR3	1.572446899271514	4.923805463975404e-34	1.011396502559728	0.021715367487410393	0	0	100	0	NA	NA	64.19115549833333	JPH1 | JPH2 | JPH3	TRUE	FALSE
L2_Imp	FBgn0032151	nAChRalpha6	protein_coding	32	UTR3:UTR5	2.0248883509377538	2.945900833901272e-78	4.9236701712358455	4.3199177332134075e-8	28.125	0	71.875	0	NA	NA	49.4273298077943	AC243734.1 | AC254952.1 | CHRFAM7A | CHRNA7	FALSE	FALSE
L2_Imp	FBgn0032197	ova	protein_coding	1	CDS	2.897531177102665	1.5774552987955806e-64	3.4040901229854446	0.02399746062063853	0	100	0	0	NA	NA	29.791932866666667	NA	FALSE	FALSE
L2_Imp	FBgn0032218	CG5381	protein_coding	10	CDS	2.397266654867051	2.887760780043752e-62	3.757276994666264	0.0015535527893546727	0	100	0	0	NA	NA	41.8186759	NA	FALSE	FALSE
L2_Imp	FBgn0032229	CG5045	protein_coding	18	CDS:UTR3	3.396352291351818	1.45889760011191e-85	3.744934859827677	2.124558309931748e-11	0	22.22222222222222	77.77777777777779	0	NA	NA	69.1018	CLPP	FALSE	FALSE
L2_Imp	FBgn0032295	CG12299	protein_coding	1	UTR3	2.9700715566216433	4.0571026049358723e-41	3.713011832515613	0.015130874236125214	0	0	100	0	NA	NA	15.321086666666668	NA	FALSE	FALSE
L2_Imp	FBgn0032297	CG17124	protein_coding	22	UTR3	2.403268190506719	3.985520831477003e-74	3.9895785452398376	2.876022952803617e-9	0	0	100	0	NA	NA	55.381928699999996	PPP1R14A | PPP1R14B | PPP1R14C	FALSE	TRUE
L2_Imp	FBgn0032341	Reps	protein_coding	8	UTR3	2.9151521803688314	2.024759073149107e-90	3.460001181326747	0.021021506440918495	0	0	100	0	NA	NA	23.584851	REPS1 | REPS2	TRUE	TRUE
L2_Imp	FBgn0032378	CycY	protein_coding	76	UTR3:CDS	3.9836501106094695	3.4772809602419184e-159	3.696073289004786	1.4139287556347192e-22	0	3.9473684210526314	96.05263157894737	0	NA	NA	124.550668	CCNY | CCNYL1	TRUE	FALSE
L2_Imp	FBgn0032388	CG6686	protein_coding	5	UTR3	1.8353064966989265	2.748103946545964e-20	2.319006278150777	0.042421750193805646	0	0	100	0	NA	NA	7.72109015088	SART1	TRUE	FALSE
L2_Imp	FBgn0032414	CG17211	protein_coding	5	CDS	2.6182191039065175	2.9429400614503897e-50	3.7657976621974973	0.013254995301542382	0	100	0	0	NA	NA	24.81453187	NA	FALSE	FALSE
L2_Imp	FBgn0032420	CG6583	protein_coding	17	UTR3	3.562553643460334	6.335566937525473e-85	3.6956405354359836	3.4367627645022066e-6	0	0	100	0	NA	NA	98.16306666666667	NA	FALSE	FALSE
L2_Imp	FBgn0032479	CG16974	protein_coding	9	UTR3	0.9261387903143435	1.4963191349507499e-13	3.570096199873944	0.014854670104574653	0	0	100	0	NA	NA	16.375518666666668	NA	FALSE	FALSE
L2_Imp	FBgn0032518	RpL24	protein_coding	2	UTR3	-0.13794583147579778	1	3.626408541640234	8.068866141146175e-27	0	0	100	0	NA	NA	93.07026	RPL24	FALSE	TRUE
L2_Imp	FBgn0032586	Tpr2	protein_coding	17	UTR3	1.7051572061186908	8.639418262241334e-43	4.249391463660359	9.617469247092251e-11	0	0	100	0	NA	NA	49.45783729026927	DNAJC7	TRUE	FALSE
L2_Imp	FBgn0032598	ChLD3	protein_coding	2	UTR3	1.5932662539012457	1.0669343976690978e-14	3.766083320685029	0.011640808385893205	0	0	100	0	NA	NA	4.898963333333334	NA	FALSE	FALSE
L2_Imp	FBgn0032640	Sgt	protein_coding	6	UTR3	1.7590472521508784	5.253187141451349e-26	4.43977960654386	0.0025039477648992267	0	0	100	0	NA	NA	17.2621303	SGTA | SGTB	FALSE	FALSE
[truncated: 3,051 more rows]
