# Supplementary material for: Imp/IGF2BP and Syp/SYNCRIP temporal RNA interactomes uncover combinatorial networks of regulators of Drosophila brain development
Source: Sci Adv. 2025 Feb 7;11(6):eadr6682. doi: 10.1126/sciadv.adr6682 (PMC11804933; doi:10.1126/sciadv.adr6682)
Supplement: Supplementary file 2 — Data S1 to S5 [file sciadv.adr6682_data_s1_to_s5.zip › adr6682_data_s2.csv]

GO_type	exp_string	GO_id	Description	GeneRatio	BgRatio	p.adjust	gene_names	l2fc
Biological process	L1_Imp	GO:0034330	cell junction organization	134/1159	369/9160	2.1828959377342182e-29	Appl/arm/ben/Lar/ena/Fas2/Galphao/Gs2/kay/dlg1/l(2)gl/Atpalpha/pum/put/sesB/sgg/shi/slo/stau/Ten-m/Fur1/Gad1/Syn/pros/Rap1/mys/Rab3/Lac/brat/Rac1/Cdc42/Akt1/Sdc/cora/sinu/Sema1a/cpb/nmo/pck/CASK/Rac2/Rho1/Nf1/Pi3K92E/nrv2/Rab11/fz2/Dad/Abi/caps/WASp/moody/Srpk79D/unc-13/par-6/beta4GalNAcTA/Fmr1/seq/Vap33/pod1/Upf2/Frq1/Tao/cold/Syn2/Synj/Liprin-gamma/PIP5K59B/Eps-15/Cip4/CG13704/sff/Ssk/cmpy/M6/A…	1.5210792163752107
Biological process	L1_Imp	GO:0040007	growth	145/1159	425/9160	6.268327176020643e-29	arm/ben/bi/Pka-C1/chic/Chc/Lar/dnc/ena/Fas2/fkh/Galphao/kay/dlg1/l(2)gl/Atpalpha/pum/Ras85D/sesB/sgg/Sh/shi/sl/slo/sqh/stau/ttk/alphaTub85E/Ten-m/Syn/ex/mys/Eip63E/brat/hep/Rac1/Cdc42/Akt1/Sdc/Sema1a/Sema2a/babo/cpb/nmo/pnut/shot/CASK/Rab5/Rac2/Rho1/bif/Nf1/Pi3K92E/CadN/Rab10/Rab11/Vang/fz2/Lk6/14-3-3epsilon/lig/Dad/Abi/Mnt/WASp/Smox/Nipped-B/Fmr1/spidey/slpr/Tao/CG9572/CycY/scaf/Dscam1/Dg/Syn2/L…	1.4310570909677052
Biological process	L1_Imp	GO:0000904	cell morphogenesis involved in differentiation	150/1159	467/9160	6.639109214140679e-27	Appl/ben/Cam/chic/Lar/dnc/ena/Fas2/Fas3/fog/kay/Khc/egh/peb/pum/put/Ras85D/sgg/Sh/sm/sqh/Tm1/trc/Pp1-87B/ct/Ptp99A/Ptp10D/Galphaq/Ten-m/pros/zfh1/fru/fs(1)h/mys/ci/dac/hep/Rac1/Cdc42/Sdc/Wnt4/tutl/msn/dia/Sema1a/Sema2a/babo/Moe/Tig/shot/Rab5/Rac2/Rho1/bif/fax/Pi3K92E/CadN/Lis-1/Nak/NetB/Vang/fz2/spen/14-3-3epsilon/ko/dom/Dad/Abi/Pka-R2/caps/WASp/PlexA/Smox/RhoGAPp190/jim/msps/jbug/Fmr1/seq/pigs/p…	1.3440069827640535
Biological process	L1_Imp	GO:0048589	developmental growth	127/1159	361/9160	1.0229830520395738e-26	arm/ben/bi/Pka-C1/chic/Lar/dnc/ena/Fas2/fkh/Galphao/kay/dlg1/l(2)gl/Atpalpha/pum/Ras85D/sesB/sgg/Sh/slo/sqh/stau/ttk/alphaTub85E/Ten-m/Syn/ex/mys/Eip63E/brat/hep/Rac1/Cdc42/Akt1/Sdc/Sema1a/Sema2a/babo/cpb/nmo/pnut/shot/CASK/Rab5/Rac2/Rho1/bif/Nf1/Pi3K92E/CadN/Rab10/Rab11/Vang/fz2/lig/Dad/Abi/WASp/Smox/Fmr1/slpr/Tao/CG9572/CycY/scaf/Dscam1/Dg/Syn2/Liprin-gamma/PIP5K59B/Eps-15/Hipk/Cip4/Wbp2/Toll-6…	1.4752966918628294
Biological process	L1_Imp	GO:0031175	neuron projection development	148/1159	465/9160	3.046323859746228e-26	Appl/ben/Cam/Pka-C1/chic/Lar/dnc/ena/Fas2/Fas3/fog/kay/Khc/egh/peb/pum/put/Sh/sm/sn/Tm1/trc/ttk/Pp1-87B/ct/Ptp99A/Ptp10D/Galphaq/Ten-m/pros/zfh1/fru/fs(1)h/mys/ci/Mbs/dac/Con/hep/Rac1/Cdc42/Akt1/Sdc/Wnt4/tutl/msn/Sema1a/Sema2a/babo/Moe/Tig/shot/Rab5/Rac2/Rho1/bif/fax/Pi3K92E/CadN/Lis-1/Nak/NetB/Vang/fz2/spen/14-3-3epsilon/ko/dom/Dad/Abi/Pka-R2/caps/WASp/PlexA/Smox/RhoGAPp190/jim/msps/jbug/Fmr1/se…	1.3308334916113906
Biological process	L1_Imp	GO:0050808	synapse organization	111/1159	299/9160	1.5683060513570359e-25	Appl/ben/Lar/ena/Fas2/Galphao/Gs2/kay/dlg1/Atpalpha/pum/put/sesB/sgg/slo/stau/Ten-m/Fur1/Gad1/Syn/pros/mys/Rab3/brat/Rac1/Cdc42/Akt1/Sdc/Sema1a/cpb/nmo/CASK/Nf1/Pi3K92E/Rab11/fz2/Dad/Abi/caps/WASp/Srpk79D/unc-13/par-6/beta4GalNAcTA/Fmr1/Vap33/pod1/Upf2/Frq1/Tao/Syn2/Synj/Liprin-gamma/PIP5K59B/Eps-15/Cip4/sff/cmpy/Arl8/ATP6AP2/dpr9/Sar1/Nrx-1/plum/RhoGAP100F/Cals/Kat60/Aplip1/dpr1/Atx2/Rheb/cpx/wr…	1.5528812241298355
Biological process	L1_Imp	GO:0048858	cell projection morphogenesis	139/1159	431/9160	2.481706028880743e-25	Appl/ben/Cam/chic/Lar/dnc/ena/Fas2/Fas3/fog/kay/Khc/egh/peb/pum/put/Sh/sm/sn/Tm1/trc/Pp1-87B/ct/Ptp99A/Ptp10D/Galphaq/Ten-m/pros/zfh1/fru/fs(1)h/mys/ci/Mbs/dac/hep/Rac1/Cdc42/Sdc/Wnt4/tutl/msn/Sema1a/Sema2a/babo/Moe/Tig/shot/Rab5/Rac2/Rho1/bif/bnl/fax/Pi3K92E/CadN/Lis-1/Nak/NetB/Vang/fz2/spen/14-3-3epsilon/ko/dom/Dad/Abi/Pka-R2/caps/WASp/PlexA/Smox/RhoGAPp190/jim/msps/jbug/Fmr1/seq/pod1/Dlic/wgn/…	1.349864045612244
Biological process	L1_Imp	GO:0120039	plasma membrane bounded cell projection morphogenesis	139/1159	431/9160	2.481706028880743e-25	Appl/ben/Cam/chic/Lar/dnc/ena/Fas2/Fas3/fog/kay/Khc/egh/peb/pum/put/Sh/sm/sn/Tm1/trc/Pp1-87B/ct/Ptp99A/Ptp10D/Galphaq/Ten-m/pros/zfh1/fru/fs(1)h/mys/ci/Mbs/dac/hep/Rac1/Cdc42/Sdc/Wnt4/tutl/msn/Sema1a/Sema2a/babo/Moe/Tig/shot/Rab5/Rac2/Rho1/bif/bnl/fax/Pi3K92E/CadN/Lis-1/Nak/NetB/Vang/fz2/spen/14-3-3epsilon/ko/dom/Dad/Abi/Pka-R2/caps/WASp/PlexA/Smox/RhoGAPp190/jim/msps/jbug/Fmr1/seq/pod1/Dlic/wgn/…	1.349864045612244
Biological process	L1_Imp	GO:0048812	neuron projection morphogenesis	138/1159	429/9160	4.42813308869519e-25	Appl/ben/Cam/chic/Lar/dnc/ena/Fas2/Fas3/fog/kay/Khc/egh/peb/pum/put/Sh/sm/sn/Tm1/trc/Pp1-87B/ct/Ptp99A/Ptp10D/Galphaq/Ten-m/pros/zfh1/fru/fs(1)h/mys/ci/Mbs/dac/hep/Rac1/Cdc42/Sdc/Wnt4/tutl/msn/Sema1a/Sema2a/babo/Moe/Tig/shot/Rab5/Rac2/Rho1/bif/fax/Pi3K92E/CadN/Lis-1/Nak/NetB/Vang/fz2/spen/14-3-3epsilon/ko/dom/Dad/Abi/Pka-R2/caps/WASp/PlexA/Smox/RhoGAPp190/jim/msps/jbug/Fmr1/seq/pod1/Dlic/wgn/Tao/…	1.3461576512564581
Biological process	L1_Imp	GO:0032990	cell part morphogenesis	140/1159	439/9160	4.42813308869519e-25	Appl/ben/Cam/chic/Lar/dnc/ena/Fas2/Fas3/fog/kay/Khc/egh/peb/pum/put/Sh/sm/sn/Tm1/trc/Pp1-87B/ct/Ptp99A/Ptp10D/Galphaq/Ten-m/pros/zfh1/fru/fs(1)h/mys/ci/Mbs/dac/hep/Rac1/Cdc42/Sdc/Wnt4/tutl/msn/Sema1a/Sema2a/babo/Moe/Tig/shot/Rab5/Rac2/Rho1/bif/bnl/fax/Pi3K92E/CadN/Lis-1/Nak/NetB/Vang/fz2/spen/Mitofilin/14-3-3epsilon/ko/dom/Dad/Abi/Pka-R2/caps/WASp/PlexA/Smox/RhoGAPp190/jim/msps/jbug/Fmr1/seq/pod1…	1.3336729193874428
Biological process	L1_Imp	GO:0034329	cell junction assembly	93/1159	227/9160	4.42813308869519e-25	arm/ben/Lar/ena/Fas2/Galphao/Gs2/kay/dlg1/l(2)gl/Atpalpha/pum/sesB/sgg/slo/stau/Ten-m/Gad1/Syn/pros/Rap1/Lac/brat/Rac1/Cdc42/Akt1/Sdc/sinu/Sema1a/cpb/nmo/pck/CASK/Nf1/Pi3K92E/nrv2/Dad/caps/WASp/moody/par-6/Fmr1/seq/Tao/cold/Syn2/Liprin-gamma/PIP5K59B/Eps-15/Cip4/CG13704/Ssk/M6/Arl8/pasi1/Nrx-1/plum/Cals/Kat60/Rheb/cpx/Fsn/Pak3/mesh/Synd/shakB/jeb/alpha-Spec/futsch/mnb/Mob4/par-1/nej/Ank2/aPKC/Tl/…	1.6950773557949508
Biological process	L1_Imp	GO:0061564	axon development	117/1159	337/9160	2.6591451313824284e-24	Appl/ben/Cam/Pka-C1/chic/Lar/dnc/ena/Fas2/Fas3/fog/kay/Khc/egh/peb/put/Sh/sm/Pp1-87B/Ptp99A/Ptp10D/Galphaq/Ten-m/pros/zfh1/fru/mys/dac/Con/hep/Rac1/Cdc42/Akt1/Sdc/Wnt4/tutl/Sema1a/Sema2a/babo/Moe/Tig/shot/Rab5/Rac2/Rho1/bif/fax/CadN/Lis-1/NetB/Vang/fz2/spen/14-3-3epsilon/ko/Dad/Abi/Pka-R2/caps/WASp/PlexA/Smox/RhoGAPp190/msps/jbug/Fmr1/pod1/Dlic/wgn/Dscam1/Dg/Toll-7/Liprin-gamma/nudE/Toll-6/sff/AP…	1.4562269703793804
Biological process	L1_Imp	GO:0048667	cell morphogenesis involved in neuron differentiation	135/1159	424/9160	3.9854663510737256e-24	Appl/ben/Cam/chic/Lar/dnc/ena/Fas2/Fas3/fog/kay/Khc/egh/peb/pum/put/Ras85D/Sh/sm/Tm1/trc/Pp1-87B/ct/Ptp99A/Ptp10D/Galphaq/Ten-m/pros/zfh1/fru/fs(1)h/mys/ci/dac/hep/Rac1/Cdc42/Sdc/Wnt4/tutl/msn/Sema1a/Sema2a/babo/Moe/Tig/shot/Rab5/Rac2/Rho1/bif/fax/Pi3K92E/CadN/Lis-1/Nak/NetB/Vang/fz2/spen/14-3-3epsilon/ko/dom/Dad/Abi/Pka-R2/caps/WASp/PlexA/Smox/RhoGAPp190/jim/msps/jbug/Fmr1/seq/pod1/Dlic/wgn/Dsca…	1.3313621744654662
Biological process	L1_Imp	GO:0007267	cell-cell signaling	146/1159	479/9160	4.302892377177772e-24	Ace/nAChRalpha1/mAChR-A/nAChRbeta1/arm/BicD/Pka-C1/Chc/dnc/Fas2/Galphao/gro/dlg1/mam/Atpalpha/pum/sesB/sgg/Sh/shi/skd/slo/Pp1-87B/mts/Csp/Syt1/Rdl/Galphaq/Ten-m/Syn/Cbp53E/Plc21C/Rap1/Gdi/tws/Rab3/Eip63E/Cdc42/Arf79F/Akt1/Nmdar1/Wnt4/Ssdp/nmo/Sap47/nSyb/Syx1A/Arf51F/CASK/Rho1/Vps26/CkIalpha/Pi3K92E/apt/fz2/Dyrk2/stnB/spen/crol/CtBP/Sin3A/GluClalpha/Srpk79D/unc-13/X11L/Eaat1/nito/Syt4/Fmr1/nAChRal…	1.2684097451216716
Biological process	L1_Imp	GO:0007268	chemical synaptic transmission	106/1159	292/9160	8.879944030446939e-24	Ace/nAChRalpha1/mAChR-A/nAChRbeta1/BicD/Pka-C1/Chc/dnc/Fas2/dlg1/Atpalpha/pum/sesB/Sh/shi/slo/Csp/Syt1/Rdl/Galphaq/Ten-m/Syn/Cbp53E/Plc21C/Rap1/Gdi/Rab3/Cdc42/Arf79F/Akt1/Nmdar1/Sap47/nSyb/Syx1A/Arf51F/CASK/Pi3K92E/apt/stnB/GluClalpha/Srpk79D/unc-13/X11L/Eaat1/Syt4/Fmr1/nAChRalpha5/Vap33/Upf2/NFAT/Nadsyn/Frq1/wgn/VGlut/CG7781/nAChRalpha6/CG6583/twit/sky/CG6329/Syngr/Dg/scramb2/unc-13-4A/Toll-6/Ar…	1.5205629276610166
Biological process	L1_Imp	GO:0098916	anterograde trans-synaptic signaling	106/1159	292/9160	8.879944030446939e-24	Ace/nAChRalpha1/mAChR-A/nAChRbeta1/BicD/Pka-C1/Chc/dnc/Fas2/dlg1/Atpalpha/pum/sesB/Sh/shi/slo/Csp/Syt1/Rdl/Galphaq/Ten-m/Syn/Cbp53E/Plc21C/Rap1/Gdi/Rab3/Cdc42/Arf79F/Akt1/Nmdar1/Sap47/nSyb/Syx1A/Arf51F/CASK/Pi3K92E/apt/stnB/GluClalpha/Srpk79D/unc-13/X11L/Eaat1/Syt4/Fmr1/nAChRalpha5/Vap33/Upf2/NFAT/Nadsyn/Frq1/wgn/VGlut/CG7781/nAChRalpha6/CG6583/twit/sky/CG6329/Syngr/Dg/scramb2/unc-13-4A/Toll-6/Ar…	1.5205629276610166
Biological process	L1_Imp	GO:0032879	regulation of localization	148/1159	493/9160	8.97066693028095e-24	bic/BicD/Cam/Pka-C1/Chc/ena/ImpL2/kay/Khc/klar/Catsup/l(2)gl/Lam/mago/numb/peb/S/sesB/sgg/sl/sqh/stau/Su(dx)/ttk/vn/Syt1/porin/pros/Rap1/drk/mys/Hrb27C/enc/Rab3/ple/brat/hep/Rac1/Cdc42/Arf79F/Akt1/msn/Sema1a/Sema2a/Moe/Sep1/Syx1A/CASK/Rab5/Rac2/Rho1/bnl/Pi3K92E/Cnx99A/Nak/NetB/nrv1/nrv2/Rab10/Rab11/Rbf/Vang/stnB/Ran/Pi3K21B/ArfGAP1/Sin3A/PlexA/Cortactin/par-6/wdb/CG4928/Akap200/Syt4/Atf3/CG4587/s…	1.2464765612288728
Biological process	L1_Imp	GO:0099537	trans-synaptic signaling	106/1159	294/9160	1.507031985200884e-23	Ace/nAChRalpha1/mAChR-A/nAChRbeta1/BicD/Pka-C1/Chc/dnc/Fas2/dlg1/Atpalpha/pum/sesB/Sh/shi/slo/Csp/Syt1/Rdl/Galphaq/Ten-m/Syn/Cbp53E/Plc21C/Rap1/Gdi/Rab3/Cdc42/Arf79F/Akt1/Nmdar1/Sap47/nSyb/Syx1A/Arf51F/CASK/Pi3K92E/apt/stnB/GluClalpha/Srpk79D/unc-13/X11L/Eaat1/Syt4/Fmr1/nAChRalpha5/Vap33/Upf2/NFAT/Nadsyn/Frq1/wgn/VGlut/CG7781/nAChRalpha6/CG6583/twit/sky/CG6329/Syngr/Dg/scramb2/unc-13-4A/Toll-6/Ar…	1.5107151417046696
Biological process	L1_Imp	GO:0099536	synaptic signaling	106/1159	297/9160	3.5925456133217887e-23	Ace/nAChRalpha1/mAChR-A/nAChRbeta1/BicD/Pka-C1/Chc/dnc/Fas2/dlg1/Atpalpha/pum/sesB/Sh/shi/slo/Csp/Syt1/Rdl/Galphaq/Ten-m/Syn/Cbp53E/Plc21C/Rap1/Gdi/Rab3/Cdc42/Arf79F/Akt1/Nmdar1/Sap47/nSyb/Syx1A/Arf51F/CASK/Pi3K92E/apt/stnB/GluClalpha/Srpk79D/unc-13/X11L/Eaat1/Syt4/Fmr1/nAChRalpha5/Vap33/Upf2/NFAT/Nadsyn/Frq1/wgn/VGlut/CG7781/nAChRalpha6/CG6583/twit/sky/CG6329/Syngr/Dg/scramb2/unc-13-4A/Toll-6/Ar…	1.496068365740268
Biological process	L1_Imp	GO:0042330	taxis	113/1159	329/9160	3.5925456133217887e-23	Cam/chic/Lar/ena/Fas2/Fas3/fog/Khc/egh/dlg1/peb/put/slgA/sm/Pp1-87B/ct/nonA/Ptp99A/Ptp10D/Galphaq/Ten-m/pros/zfh1/fru/mys/ple/dac/Con/hep/Rac1/Cdc42/Nmdar1/Sdc/Wnt4/tutl/Sema1a/Sema2a/babo/Moe/Tig/nmo/shot/Rac2/Rho1/bif/CadN/Lis-1/NetB/Vang/fz2/spen/14-3-3epsilon/ko/dom/Dad/Abi/Pka-R2/caps/PlexA/Smox/msps/jbug/Fmr1/pod1/Clic/wgn/Dscam1/Dg/Toll-7/Hipk/Toll-6/M6/ATP6AP2/AP-1sigma/CG6330/RhoGAP100F/…	1.4407022206577806
Biological process	L1_Imp	GO:0007409	axonogenesis	111/1159	324/9160	1.1973590093037868e-22	Appl/ben/Cam/chic/Lar/dnc/ena/Fas2/Fas3/fog/kay/Khc/egh/peb/put/Sh/sm/Pp1-87B/Ptp99A/Ptp10D/Galphaq/Ten-m/pros/zfh1/fru/mys/dac/hep/Rac1/Cdc42/Sdc/Wnt4/tutl/Sema1a/Sema2a/babo/Moe/Tig/shot/Rab5/Rac2/Rho1/bif/fax/CadN/Lis-1/NetB/Vang/fz2/spen/14-3-3epsilon/ko/Dad/Abi/Pka-R2/caps/WASp/PlexA/Smox/RhoGAPp190/msps/jbug/Fmr1/pod1/Dlic/wgn/Dscam1/Dg/Toll-7/Liprin-gamma/nudE/Toll-6/sff/AP-1sigma/RhoGAP10…	1.4370328954433158
Biological process	L1_Imp	GO:0030029	actin filament-based process	108/1159	316/9160	6.428138846805686e-22	Cam/Pka-C1/chic/ed/ena/Actn/fog/Gbeta13F/Galphao/Khc/l(2)gl/Lam/Mlc2/osp/Prm/shi/sn/Btk29A/sqh/Tm1/fwd/svr/mys/Mlc-c/Ggamma1/hep/Rac1/Cdc42/cora/dia/cpb/Moe/ctp/shot/Arf51F/Rac2/Rho1/Mlp84B/Rab11/Abi/WASp/Scgdelta/moody/Cortactin/cib/siz/Kank/Akap200/GMF/seq/pigs/pod1/mthl1/Rab35/CAP/Dg/cpa/Slik/Cip4/Zasp66/RhoGAP71E/DCP2/zye/Mtl/neo/conu/Myo28B1/Atx2/mask/Pak3/smog/IRSp53/CG32264/Mrtf/form3/Lasp…	1.4335737859642002
Biological process	L1_Imp	GO:0030855	epithelial cell differentiation	117/1159	359/9160	7.332031320772344e-22	cact/csw/Lar/ed/emc/ena/fkh/fog/Galphao/kay/Khc/egh/dlg1/Catsup/mam/Myb/numb/peb/Ras85D/S/sgg/shi/sl/sn/sqh/trc/ttk/vn/ex/Rap1/drk/mys/Hrb27C/ci/Mbs/hep/Rac1/Cdc42/Akt1/cora/msn/dia/cpb/E2f1/CASK/Rab5/Rac2/Rho1/sty/Pi3K92E/Rala/Lis-1/rin/Rab11/Rab7/Rbf/Vang/apt/lama/spen/lig/Abi/WASp/Cortactin/CalpB/par-6/Ptpmeg2/Cdc7/GMF/pigs/slpr/Tao/Rab35/eIF3b/Cip4/CG13704/nudE/RhoGAP71E/Ssk/zye/ATP6AP2/sosie…	1.3649917177381876
Biological process	L1_Imp	GO:0007416	synapse assembly	74/1159	171/9160	9.72446068883981e-22	ben/Lar/ena/Fas2/Galphao/Gs2/kay/dlg1/Atpalpha/pum/sesB/sgg/slo/stau/Ten-m/Gad1/Syn/pros/brat/Rac1/Cdc42/Akt1/Sdc/Sema1a/cpb/nmo/CASK/Nf1/Pi3K92E/Dad/caps/WASp/par-6/Fmr1/Tao/Syn2/Liprin-gamma/PIP5K59B/Eps-15/Cip4/Arl8/Nrx-1/plum/Cals/Kat60/Rheb/cpx/Fsn/Pak3/Synd/jeb/alpha-Spec/futsch/mnb/Mob4/par-1/nej/Ank2/aPKC/Tl/Rab8/Arp3/Src64B/cac/nwk/dysc/CaMKII/Patr-1/kis/Ten-a/unc-104/Pak/S6k/Imp	1.7740678827208867
Biological process	L1_Imp	GO:0002064	epithelial cell development	106/1159	309/9160	1.0948048501430163e-21	cact/csw/Lar/ed/emc/ena/fog/kay/Khc/egh/dlg1/Catsup/mam/Myb/peb/Ras85D/S/sgg/shi/sl/sqh/ttk/vn/ex/Rap1/drk/mys/Hrb27C/hep/Rac1/Cdc42/Akt1/msn/dia/cpb/E2f1/CASK/Rab5/Rac2/Rho1/sty/Pi3K92E/Rala/Lis-1/rin/Rab11/Rab7/Rbf/Vang/apt/lama/lig/Abi/WASp/Cortactin/CalpB/par-6/Ptpmeg2/Cdc7/GMF/pigs/slpr/Tao/Rab35/eIF3b/Cip4/CG13704/nudE/RhoGAP71E/Ssk/zye/sosie/neo/Pax/mask/smog/Mrtf/Not1/puc/kra/bun/Nost/flr…	1.4389244586366592
Biological process	L1_Imp	GO:0050803	regulation of synapse structure or activity	77/1159	184/9160	1.4176083006056168e-21	ena/Fas2/Galphao/dlg1/pum/put/sgg/Sh/shi/slo/stau/Syt1/Ten-m/mys/brat/Rac1/Cdc42/Akt1/Sdc/babo/cpb/nmo/CASK/Rab5/Nf1/Pi3K92E/Rab11/Khc-73/Dad/WASp/Smox/Fmr1/Tao/VGlut/Dg/Syn2/Synj/Liprin-gamma/PIP5K59B/Eps-15/Cip4/EndoA/KaiR1D/Sar1/Nrx-1/plum/Cals/Kat60/Aplip1/Atx2/Rheb/Fsn/bchs/Pak3/Synd/sif/alpha-Spec/futsch/mnb/Mob4/Ank2/Rab8/Shab/Arp3/Src64B/cac/scrib/nwk/dysc/CaMKII/Patr-1/kis/Ten-a/unc-104/…	1.725691616615723
Biological process	L1_Imp	GO:2000026	regulation of multicellular organismal development	97/1159	271/9160	2.5146313513220484e-21	chic/ed/ena/Gbeta13F/Galphao/dlg1/l(2)gl/numb/pnt/sd/sgg/stau/ttk/mts/unk/pros/Rap1/ci/tws/Ggamma1/Top1/hdc/brat/Rac1/Akt1/Sdc/msn/dia/Sema1a/Sema2a/babo/cpb/Cdc37/nmo/Pp2B-14D/shot/Rac2/Rho1/bif/Nf1/Pi3K92E/CadN/Lis-1/Rab11/Vang/ari-1/Dad/WASp/PlexA/Smox/He/Fmr1/slpr/Tao/Rab35/scaf/pyr/Liprin-gamma/Cip4/nudE/hzg/zye/Sar1/plum/Mtl/neo/Cals/Rheb/Mccc2/Fsn/Pak3/smog/Synd/sif/mnb/bun/Mob4/zld/Antp/p…	1.5002308328110907
Biological process	L1_Imp	GO:0016477	cell migration	103/1159	300/9160	4.0742570103860896e-21	abd-A/csw/Lar/ena/fog/Gbeta13F/kay/egh/Catsup/numb/peb/pnt/pum/Ras85D/shi/sl/sn/sqh/ttk/vn/ex/zfh1/Rap1/drk/mys/Hrb27C/Ggamma1/ple/hep/Rac1/Cdc42/Akt1/Sdc/Wnt4/msn/Sema1a/Sema2a/cpb/CASK/Rab5/Rac2/Rho1/bnl/Pi3K92E/Rala/Lis-1/NetB/Rab11/Rab7/Vang/apt/fz2/14-3-3epsilon/Dad/Abi/Sin3A/caps/foi/PlexA/Cortactin/CalpB/par-6/Ptpmeg2/GMF/mthl1/Dscam1/oys/pyr/Uev1A/nudE/sosie/Mtl/Kat60/smog/Mrtf/jeb/puc/bu…	1.440148868665172
Biological process	L1_Imp	GO:0007423	sensory organ development	133/1159	449/9160	8.687092929836976e-21	arm/bi/Cam/Chc/csw/Lar/ed/emc/ena/exd/Fas2/H/Hrb98DE/hth/kay/Khc/klar/l(2)gl/Lam/numb/peb/pnt/put/Ras85D/S/sd/sgg/shi/skd/sl/sn/trc/ttk/mts/Hrb87F/unk/Galphaq/Ten-m/ex/pros/Rap1/drk/ci/tws/Mbs/dac/Rac1/Cdc42/Arf79F/Fkbp14/tutl/NAT1/eff/babo/Moe/msi/ctp/nmo/Gp150/Arf51F/Rho1/bnl/sty/Rala/CadN/Lis-1/NetB/rin/Rab11/Vang/Past1/spen/CtBP/Abi/vimar/WASp/Smox/siz/X11L/Smyd4-4/nito/Nckx30C/seq/Amun/Mlf/S…	1.227177832737877
Biological process	L1_Imp	GO:0030036	actin cytoskeleton organization	103/1159	303/9160	9.130577103566477e-21	Pka-C1/chic/ed/ena/Actn/fog/Gbeta13F/Galphao/Khc/l(2)gl/Lam/Mlc2/osp/Prm/shi/sn/Btk29A/sqh/Tm1/fwd/svr/mys/Ggamma1/hep/Rac1/Cdc42/cora/dia/cpb/Moe/ctp/shot/Arf51F/Rac2/Rho1/Mlp84B/Rab11/Abi/WASp/Scgdelta/moody/Cortactin/cib/siz/Kank/Akap200/GMF/seq/pigs/pod1/mthl1/CAP/Dg/cpa/Slik/Cip4/Zasp66/DCP2/zye/Mtl/conu/Myo28B1/Atx2/mask/Pak3/smog/IRSp53/CG32264/Mrtf/form3/Lasp/tmod/CG34417/sif/chinmo/sls/p…	1.425793575688102
Biological process	L1_Imp	GO:0048646	anatomical structure formation involved in morphogenesis	136/1159	465/9160	9.440803256587586e-21	abd-A/Act5C/arm/BicD/cact/Chc/ed/emc/ena/exd/fkh/Actn/fog/H/hth/Khc/klar/egh/eIF4A/l(2)gl/mam/Mlc2/Mp20/Myb/numb/Prm/put/Ras85D/S/shi/sog/Btk29A/sqh/ttk/ct/porin/mys/ci/enc/14-3-3zeta/hep/Rac1/Cdc42/dia/heph/Moe/Sep1/ctp/E2f1/CalpA/Syx1A/pnut/shot/Arf51F/Rab5/Rac2/Rho1/bnl/Mlp84B/CCT3/Lis-1/NetB/Rab11/Rbf/lama/Past1/14-3-3epsilon/CtBP/Osbp/WASp/Scgdelta/Cortactin/siz/Ndg/Inx2/Cdc7/Fmr1/slpr/Dlic/…	1.20884296723278
Biological process	L1_Imp	GO:0035239	tube morphogenesis	139/1159	487/9160	3.732745320503801e-20	Act5C/arm/bi/Pka-C1/cg/Col4a1/chic/ed/emc/Fas2/fkh/fog/Galphao/H/hth/ImpE1/kay/klar/dlg1/Lam/mam/pnt/put/Ras85D/S/sd/sgg/skd/sn/sog/sqh/Su(dx)/trc/ttk/vn/bs/ct/Ptp10D/unk/zfh2/Rap1/drk/svr/mys/Mbs/dac/hdc/hep/corto/Rac1/Cdc42/cora/Fkbp14/msn/heph/babo/Moe/Sep1/ctp/nmo/pnut/shot/Rab5/Rac2/Rho1/bnl/sty/CCT3/Vang/vkg/Past1/fz2/spen/crol/Dad/lolal/caps/EloB/foi/drm/bab2/Smox/par-6/Inx2/VhaPPA1-1/Fmr1…	1.173630142619
Biological process	L1_Imp	GO:0001654	eye development	116/1159	372/9160	4.8774612019395123e-20	arm/bi/Cam/Chc/csw/Lar/ed/emc/ena/exd/Fas2/Hrb98DE/hth/kay/Khc/klar/l(2)gl/Lam/peb/pnt/put/Ras85D/S/sd/shi/skd/sl/ttk/mts/Hrb87F/unk/Galphaq/Ten-m/ex/pros/Rap1/drk/ci/Mbs/dac/Rac1/Cdc42/Arf79F/tutl/eff/babo/Moe/msi/nmo/Gp150/Arf51F/Rho1/bnl/sty/Rala/CadN/Lis-1/NetB/rin/Rab11/Vang/Past1/spen/vimar/Smox/siz/X11L/Smyd4-4/nito/Nckx30C/seq/Amun/Mlf/SP2353/Syn2/sano/Slik/Hipk/M6/ArfGAP3/aux/ATP6AP2/fox…	1.3012892159973752
Biological process	L1_Imp	GO:0048880	sensory system development	116/1159	372/9160	4.8774612019395123e-20	arm/bi/Cam/Chc/csw/Lar/ed/emc/ena/exd/Fas2/Hrb98DE/hth/kay/Khc/klar/l(2)gl/Lam/peb/pnt/put/Ras85D/S/sd/shi/skd/sl/ttk/mts/Hrb87F/unk/Galphaq/Ten-m/ex/pros/Rap1/drk/ci/Mbs/dac/Rac1/Cdc42/Arf79F/tutl/eff/babo/Moe/msi/nmo/Gp150/Arf51F/Rho1/bnl/sty/Rala/CadN/Lis-1/NetB/rin/Rab11/Vang/Past1/spen/vimar/Smox/siz/X11L/Smyd4-4/nito/Nckx30C/seq/Amun/Mlf/SP2353/Syn2/sano/Slik/Hipk/M6/ArfGAP3/aux/ATP6AP2/fox…	1.3012892159973752
Biological process	L1_Imp	GO:0150063	visual system development	116/1159	372/9160	4.8774612019395123e-20	arm/bi/Cam/Chc/csw/Lar/ed/emc/ena/exd/Fas2/Hrb98DE/hth/kay/Khc/klar/l(2)gl/Lam/peb/pnt/put/Ras85D/S/sd/shi/skd/sl/ttk/mts/Hrb87F/unk/Galphaq/Ten-m/ex/pros/Rap1/drk/ci/Mbs/dac/Rac1/Cdc42/Arf79F/tutl/eff/babo/Moe/msi/nmo/Gp150/Arf51F/Rho1/bnl/sty/Rala/CadN/Lis-1/NetB/rin/Rab11/Vang/Past1/spen/vimar/Smox/siz/X11L/Smyd4-4/nito/Nckx30C/seq/Amun/Mlf/SP2353/Syn2/sano/Slik/Hipk/M6/ArfGAP3/aux/ATP6AP2/fox…	1.3012892159973752
Biological process	L1_Imp	GO:0007528	neuromuscular junction development	74/1159	183/9160	9.241883550943175e-20	ben/Lar/ena/Fas2/Galphao/kay/dlg1/Atpalpha/pum/put/sesB/sgg/slo/stau/Ten-m/Gad1/Syn/brat/Cdc42/Akt1/Sdc/cpb/nmo/CASK/Nf1/Pi3K92E/Dad/Abi/WASp/unc-13/beta4GalNAcTA/Fmr1/Vap33/Frq1/Tao/Syn2/Liprin-gamma/PIP5K59B/Eps-15/Cip4/sff/cmpy/Nrx-1/plum/Kat60/Rheb/cpx/wrd/Fsn/Synd/Frq2/jeb/alpha-Spec/futsch/mnb/Mob4/par-1/Ank2/Rab8/Arp3/Src64B/cac/nwk/dysc/CaMKII/l(3)neo38/Patr-1/rg/kis/Ten-a/unc-104/Pak/S6k…	1.6762205593227422
Biological process	L1_Imp	GO:0048749	compound eye development	111/1159	353/9160	1.824043044689262e-19	arm/bi/Cam/Chc/csw/Lar/ed/emc/ena/Hrb98DE/hth/kay/klar/l(2)gl/Lam/peb/pnt/put/Ras85D/S/sd/shi/skd/sl/ttk/mts/Hrb87F/unk/Galphaq/Ten-m/ex/pros/Rap1/drk/ci/Mbs/dac/Rac1/Cdc42/Arf79F/tutl/eff/babo/Moe/msi/nmo/Gp150/Arf51F/Rho1/bnl/sty/Rala/CadN/Lis-1/NetB/rin/Rab11/Vang/Past1/spen/vimar/Smox/siz/X11L/Smyd4-4/nito/Nckx30C/seq/Amun/Mlf/SP2353/Syn2/sano/Slik/Hipk/M6/ArfGAP3/aux/ATP6AP2/foxo/AP-1sigma/M…	1.3133585250567603
Biological process	L1_Imp	GO:0001667	ameboidal-type cell migration	73/1159	181/9160	1.9965505566981944e-19	csw/Lar/ena/fog/Gbeta13F/kay/egh/Catsup/peb/pnt/Ras85D/shi/sl/sqh/ttk/vn/ex/Rap1/drk/mys/Hrb27C/Ggamma1/ple/hep/Rac1/Akt1/Sdc/msn/cpb/CASK/Rab5/Rac2/Rho1/bnl/Pi3K92E/Rala/Lis-1/Rab11/Rab7/Vang/apt/Abi/Sin3A/Cortactin/CalpB/par-6/Ptpmeg2/GMF/mthl1/pyr/nudE/sosie/Mtl/smog/Mrtf/jeb/puc/bun/flr/rhea/par-1/Ppcs/CG42674/Dhc64C/sqd/dally/spoon/sli/how/kis/slmb/InR/AdamTS-A	1.6724457037746467
Biological process	L1_Imp	GO:0006935	chemotaxis	95/1159	278/9160	2.3244047912842205e-19	Cam/chic/Lar/ena/Fas2/Fas3/fog/Khc/egh/peb/put/sm/Pp1-87B/ct/Ptp99A/Ptp10D/Galphaq/Ten-m/pros/zfh1/fru/mys/dac/Con/hep/Rac1/Cdc42/Sdc/Wnt4/tutl/Sema1a/Sema2a/babo/Moe/Tig/shot/Rac2/Rho1/bif/CadN/Lis-1/NetB/Vang/fz2/spen/14-3-3epsilon/ko/dom/Dad/Abi/Pka-R2/caps/PlexA/Smox/msps/jbug/Fmr1/pod1/wgn/Dscam1/Dg/Toll-7/Toll-6/AP-1sigma/RhoGAP100F/Ephrin/Rheb/Unc-115a/jeb/vvl/kra/alpha-Spec/meigo/haf/Bsg/…	1.4333815675852748
Biological process	L1_Imp	GO:0097485	neuron projection guidance	93/1159	269/9160	2.4056773489481733e-19	Cam/chic/Lar/ena/Fas2/Fas3/fog/Khc/egh/peb/put/sm/Pp1-87B/ct/Ptp99A/Ptp10D/Galphaq/Ten-m/pros/zfh1/fru/mys/dac/hep/Rac1/Cdc42/Sdc/Wnt4/tutl/Sema1a/Sema2a/babo/Moe/Tig/shot/Rac2/Rho1/bif/CadN/Lis-1/NetB/Vang/fz2/spen/14-3-3epsilon/ko/dom/Dad/Abi/Pka-R2/caps/PlexA/Smox/msps/jbug/Fmr1/pod1/wgn/Dscam1/Dg/Toll-7/Toll-6/AP-1sigma/RhoGAP100F/Ephrin/Rheb/Unc-115a/jeb/vvl/kra/alpha-Spec/meigo/haf/Bsg/Src6…	1.4501634805292416
Biological process	L1_Imp	GO:0007411	axon guidance	91/1159	261/9160	3.302559418174947e-19	Cam/chic/Lar/ena/Fas2/Fas3/fog/Khc/egh/peb/put/sm/Pp1-87B/Ptp99A/Ptp10D/Galphaq/Ten-m/pros/zfh1/fru/mys/dac/hep/Rac1/Cdc42/Sdc/Wnt4/tutl/Sema1a/Sema2a/babo/Moe/Tig/shot/Rac2/Rho1/bif/CadN/Lis-1/NetB/Vang/fz2/spen/14-3-3epsilon/ko/Dad/Abi/Pka-R2/caps/PlexA/Smox/msps/jbug/Fmr1/pod1/wgn/Dscam1/Dg/Toll-7/Toll-6/AP-1sigma/RhoGAP100F/Ephrin/Rheb/Unc-115a/jeb/vvl/kra/alpha-Spec/meigo/haf/Bsg/Src64B/Dsca…	1.4623556756066463
Biological process	L1_Imp	GO:0007552	metamorphosis	128/1159	442/9160	3.7373777237118055e-19	arm/bi/Cam/Pka-C1/cg/chic/crc/Hr3/ed/Eip74EF/emc/Fas2/fkh/fog/Galphao/H/hth/ImpE1/kay/dlg1/l(2)gl/mam/pnt/put/Ras85D/S/sd/sgg/skd/sn/sog/sqh/Su(dx)/trc/vn/bs/ct/unk/zfh2/Rap1/drk/svr/mys/Mbs/Eip63E/dac/hdc/hep/corto/Rac1/Cdc42/cora/Fkbp14/msn/heph/Dif/babo/Moe/Sep1/ctp/nmo/pnut/shot/Rab5/Rho1/sty/Pi3K92E/Vang/Past1/fz2/spen/crol/Dad/EloB/drm/bab2/Smox/slpr/mthl1/RhoGAP16F/RhoGAP19D/Mnn1/fon/scaf/…	1.194564472586403
Biological process	L1_Imp	GO:0030707	ovarian follicle cell development	94/1159	276/9160	4.51950725643902e-19	cact/csw/Lar/ed/emc/ena/kay/Khc/egh/dlg1/Catsup/mam/Myb/peb/Ras85D/S/sgg/shi/sl/sqh/ttk/vn/ex/Rap1/drk/mys/Hrb27C/hep/Rac1/Cdc42/Akt1/msn/cpb/E2f1/CASK/Rab5/Rac2/Rho1/sty/Pi3K92E/Rala/Lis-1/rin/Rab11/Rab7/Rbf/Vang/apt/lama/lig/Abi/Cortactin/CalpB/par-6/Ptpmeg2/Cdc7/GMF/pigs/slpr/Tao/eIF3b/Cip4/nudE/sosie/Pax/mask/Mrtf/Not1/puc/kra/bun/Nost/flr/rhea/par-1/Ppcs/nej/Dhc64C/cic/Src64B/Fs(2)Ket/SERCA/…	1.4285314268773028
Biological process	L1_Imp	GO:0040008	regulation of growth	99/1159	300/9160	5.244707472267227e-19	chic/Chc/Lar/ena/Fas2/fkh/Galphao/dlg1/l(2)gl/pum/Ras85D/sgg/shi/sl/slo/stau/ex/brat/Rac1/Cdc42/Akt1/Sdc/Sema1a/Sema2a/babo/cpb/nmo/pnut/shot/CASK/bif/Nf1/Pi3K92E/CadN/Vang/Lk6/14-3-3epsilon/lig/Dad/Mnt/WASp/Smox/Nipped-B/Fmr1/spidey/Tao/Syn2/Liprin-gamma/PIP5K59B/Eps-15/Hipk/Larp4B/Cip4/chrb/Wbp2/cmpy/srl/Tctp/Paip2/foxo/plum/CycG/Kat60/scyl/Rheb/Fsn/bchs/Synd/Desat1/pix/alpha-Spec/futsch/mnb/bu…	1.3830049615615634
Biological process	L1_Imp	GO:0044087	regulation of cellular component biogenesis	98/1159	296/9160	6.252924890181471e-19	chic/Lar/ena/Fas2/Galphao/dlg1/Lam/pum/sgg/shi/slo/Btk29A/stau/Tm1/svr/mys/tws/brat/hep/Rac1/Cdc42/Akt1/Sdc/dia/cpb/Moe/nmo/shot/CASK/Rho1/Nf1/Pi3K92E/Dad/Abi/WASp/Cortactin/Mipp1/par-6/Kank/msps/Tob/Fmr1/GMF/seq/Tao/Rab35/Syn2/cpa/Synj/Liprin-gamma/PIP5K59B/Eps-15/Cip4/DCP2/CG17816/Sar1/plum/Cals/conu/Kat60/Atx2/Rheb/Fsn/Pak3/Efa6/Jupiter/4E-T/IRSp53/Sec16/Synd/tmod/sif/Snoo/chinmo/kra/alpha-Spe…	1.387723510464093
Biological process	L1_Imp	GO:0048870	cell motility	105/1159	331/9160	9.127774527796179e-19	abd-A/csw/Lar/ena/fog/Gbeta13F/kay/egh/Catsup/numb/peb/pnt/pum/Ras85D/shi/sl/sn/sqh/ttk/vn/ex/zfh1/Rap1/drk/mys/Hrb27C/Ggamma1/ple/hep/Rac1/Cdc42/Akt1/Sdc/Wnt4/msn/Sema1a/Sema2a/cpb/CASK/Rab5/Rac2/Rho1/bnl/Pi3K92E/Rala/Lis-1/NetB/Rab11/Rab7/Vang/apt/fz2/14-3-3epsilon/Dad/Abi/Sin3A/caps/foi/PlexA/Cortactin/CalpB/par-6/Ptpmeg2/Fmr1/GMF/mthl1/Dscam1/oys/pyr/Uev1A/nudE/sosie/Mtl/Kat60/smog/Mrtf/jeb/p…	1.3260251428367393
Biological process	L1_Imp	GO:0051674	localization of cell	106/1159	336/9160	9.257810084501266e-19	abd-A/csw/Lar/ena/fog/Gbeta13F/kay/egh/Catsup/numb/peb/pnt/pum/Ras85D/shi/sl/sn/sqh/ttk/vn/ex/zfh1/Rap1/drk/mys/Hrb27C/Ggamma1/ple/hep/Rac1/Cdc42/Akt1/Sdc/Wnt4/msn/Sema1a/Sema2a/cpb/CASK/Rab5/Rac2/Rho1/bnl/Pi3K92E/Rala/Lis-1/NetB/Rab11/Rab7/Vang/apt/fz2/14-3-3epsilon/Dad/Abi/Sin3A/caps/foi/PlexA/Cortactin/CalpB/par-6/Ptpmeg2/Fmr1/GMF/mthl1/Dscam1/oys/pyr/Uev1A/nudE/sosie/Mtl/Kat60/smog/Mrtf/jeb/p…	1.3180700637622735
Biological process	L1_Imp	GO:0009886	post-embryonic animal morphogenesis	126/1159	440/9160	1.961559487368057e-18	arm/bi/Cam/Pka-C1/cg/Col4a1/chic/ed/Eip74EF/emc/Fas2/fkh/fog/Galphao/H/hth/ImpE1/kay/dlg1/l(2)gl/mam/pnt/put/Ras85D/S/sd/sgg/skd/sn/sog/sqh/Su(dx)/trc/vn/bs/ct/unk/zfh2/Rap1/drk/svr/mys/Mbs/dac/hdc/hep/corto/Rac1/Cdc42/cora/Fkbp14/msn/heph/Dif/babo/Moe/Sep1/ctp/nmo/pnut/shot/Rab5/Rho1/sty/Vang/Past1/fz2/spen/crol/Dad/caps/EloB/drm/bab2/Smox/cib/Fmr1/slpr/mthl1/RhoGAP16F/RhoGAP19D/Mnn1/scaf/Dg/CNB…	1.1783872419530914
Biological process	L1_Imp	GO:0048592	eye morphogenesis	98/1159	301/9160	2.187689039505386e-18	arm/bi/Cam/Chc/csw/Lar/ed/emc/Fas2/Hrb98DE/hth/kay/Khc/klar/l(2)gl/Lam/peb/pnt/put/Ras85D/S/sd/shi/sl/ttk/mts/Hrb87F/Galphaq/Ten-m/ex/pros/Rap1/drk/ci/Mbs/dac/Rac1/Cdc42/Arf79F/tutl/eff/babo/Moe/msi/nmo/Arf51F/Rho1/bnl/sty/Rala/CadN/Lis-1/rin/Rab11/Vang/Past1/vimar/Smox/siz/Smyd4-4/seq/Mlf/SP2353/Syn2/sano/Slik/M6/ArfGAP3/aux/foxo/AP-1sigma/Mtl/RhoGAP100F/Atx2/mask/Efa6/Synd/alph/jeb/alphaSnap/bu…	1.3635571993333409
Biological process	L1_Imp	GO:0090596	sensory organ morphogenesis	98/1159	301/9160	2.187689039505386e-18	arm/bi/Cam/Chc/csw/Lar/ed/emc/Fas2/Hrb98DE/hth/kay/Khc/klar/l(2)gl/Lam/peb/pnt/put/Ras85D/S/sd/shi/sl/ttk/mts/Hrb87F/Galphaq/Ten-m/ex/pros/Rap1/drk/ci/Mbs/dac/Rac1/Cdc42/Arf79F/tutl/eff/babo/Moe/msi/nmo/Arf51F/Rho1/bnl/sty/Rala/CadN/Lis-1/rin/Rab11/Vang/Past1/vimar/Smox/siz/Smyd4-4/seq/Mlf/SP2353/Syn2/sano/Slik/M6/ArfGAP3/aux/foxo/AP-1sigma/Mtl/RhoGAP100F/Atx2/mask/Efa6/Synd/alph/jeb/alphaSnap/bu…	1.3635571993333409
Biological process	L1_Imp	GO:0010648	negative regulation of cell communication	112/1159	371/9160	3.1429014399409275e-18	cact/Cam/Pka-C1/Lar/dnc/E(bx)/ed/Eip75B/Fas2/Gbeta13F/gro/H/ImpL2/dlg1/eIF4A/l(2)gl/numb/peb/pnt/pum/Ras85D/sesB/sgg/sl/slo/sog/sqh/Su(dx)/mts/Rdl/Ptp10D/Galphaq/Ubc6/Rap1/ci/Akt1/msn/eff/cpb/nmo/Rho1/sty/CkIalpha/Rala/apt/lig/crol/Dad/CtBP/Spred/Sin3A/EloB/CG2918/Pli/hang/wdb/Fmr1/pigs/spidey/NFAT/Nadsyn/wgn/kek5/Tao/Mnn1/sky/casp/cpa/Synj/Eps-15/Hipk/fmt/BI-1/chrb/cmpy/srl/foxo/Pebp1/Cow/CycG/s…	1.2545465774146354
Biological process	L1_Imp	GO:0023057	negative regulation of signaling	112/1159	372/9160	3.891776373836364e-18	cact/Cam/Pka-C1/Lar/dnc/E(bx)/ed/Eip75B/Fas2/Gbeta13F/gro/H/ImpL2/dlg1/eIF4A/l(2)gl/numb/peb/pnt/pum/Ras85D/sesB/sgg/sl/slo/sog/sqh/Su(dx)/mts/Rdl/Ptp10D/Galphaq/Ubc6/Rap1/ci/Akt1/msn/eff/cpb/nmo/Rho1/sty/CkIalpha/Rala/apt/lig/crol/Dad/CtBP/Spred/Sin3A/EloB/CG2918/Pli/hang/wdb/Fmr1/pigs/spidey/NFAT/Nadsyn/wgn/kek5/Tao/Mnn1/sky/casp/cpa/Synj/Eps-15/Hipk/fmt/BI-1/chrb/cmpy/srl/foxo/Pebp1/Cow/CycG/s…	1.250663142927407
Biological process	L1_Imp	GO:0051124	synaptic assembly at neuromuscular junction	61/1159	141/9160	4.3304232199490706e-18	ben/Lar/ena/Fas2/Galphao/kay/dlg1/Atpalpha/pum/sesB/sgg/slo/stau/Ten-m/Syn/brat/Cdc42/Akt1/Sdc/cpb/nmo/CASK/Nf1/Pi3K92E/Dad/WASp/Fmr1/Tao/Syn2/Liprin-gamma/PIP5K59B/Eps-15/Cip4/Nrx-1/plum/Kat60/Rheb/cpx/Fsn/Synd/jeb/alpha-Spec/futsch/mnb/Mob4/par-1/Ank2/Rab8/Arp3/Src64B/cac/nwk/dysc/CaMKII/Patr-1/kis/Ten-a/unc-104/Pak/S6k/Imp	1.773653017141927
Biological process	L1_Imp	GO:0060562	epithelial tube morphogenesis	126/1159	445/9160	4.987205550068288e-18	arm/bi/Pka-C1/cg/chic/ed/emc/Fas2/fkh/fog/Galphao/H/hth/ImpE1/kay/dlg1/Lam/mam/pnt/put/Ras85D/S/sd/sgg/skd/sn/sog/sqh/Su(dx)/trc/ttk/vn/bs/ct/Ptp10D/unk/zfh2/Rap1/drk/svr/mys/Mbs/dac/hdc/hep/corto/Rac1/Cdc42/cora/Fkbp14/msn/heph/babo/Moe/Sep1/ctp/nmo/pnut/shot/Rab5/Rho1/bnl/sty/CCT3/Vang/vkg/Past1/fz2/spen/crol/Dad/caps/EloB/foi/drm/bab2/Smox/par-6/VhaPPA1-1/seq/slpr/mthl1/RhoGAP16F/RhoGAP19D/Mnn…	1.1620854296239909
Biological process	L1_Imp	GO:0001745	compound eye morphogenesis	95/1159	291/9160	6.265471232654131e-18	arm/bi/Cam/Chc/csw/Lar/ed/emc/Hrb98DE/hth/kay/klar/l(2)gl/Lam/peb/pnt/put/Ras85D/S/sd/shi/sl/ttk/mts/Hrb87F/Galphaq/Ten-m/ex/pros/Rap1/drk/ci/Mbs/dac/Rac1/Cdc42/Arf79F/tutl/eff/babo/Moe/msi/nmo/Arf51F/Rho1/bnl/sty/Rala/CadN/Lis-1/rin/Rab11/Vang/Past1/vimar/Smox/siz/Smyd4-4/seq/Mlf/SP2353/Syn2/sano/Slik/M6/ArfGAP3/aux/foxo/AP-1sigma/Mtl/RhoGAP100F/Atx2/mask/Efa6/Synd/alph/jeb/alphaSnap/bun/Cul3/ne…	1.3674472974004983
Biological process	L1_Imp	GO:0048707	instar larval or pupal morphogenesis	121/1159	425/9160	1.7008970729434015e-17	arm/bi/Cam/Pka-C1/cg/chic/ed/Eip74EF/emc/Fas2/fkh/fog/Galphao/H/hth/ImpE1/kay/dlg1/l(2)gl/mam/pnt/put/Ras85D/S/sd/sgg/skd/sn/sog/sqh/Su(dx)/trc/vn/bs/ct/unk/zfh2/Rap1/drk/svr/mys/Mbs/dac/hdc/hep/corto/Rac1/Cdc42/cora/Fkbp14/msn/heph/Dif/babo/Moe/Sep1/ctp/nmo/pnut/shot/Rab5/Rho1/sty/Vang/Past1/fz2/spen/crol/Dad/EloB/drm/bab2/Smox/slpr/mthl1/RhoGAP16F/RhoGAP19D/Mnn1/scaf/Dg/CNBP/Hipk/Cip4/BI-1/RhoG…	1.1700112382273649
Biological process	L1_Imp	GO:0097435	supramolecular fiber organization	89/1159	270/9160	4.5147545761681494e-17	chic/ed/ena/Actn/fog/Gbeta13F/Khc/Lam/Mlc2/osp/Prm/shi/sn/Btk29A/sqh/Tm1/Ten-m/svr/mys/Ggamma1/hep/Rac1/Cdc42/dia/cpb/Moe/ctp/shot/Rac2/Rho1/Mlp84B/Abi/WASp/Scgdelta/Cortactin/cib/Kank/msps/GMF/seq/Vap33/pigs/pod1/Klp10A/mthl1/CAP/Dg/cpa/Cip4/Zasp66/nudE/zye/Mtl/conu/Kat60/Myo28B1/Atx2/mask/Pak3/CG30069/Efa6/Jupiter/smog/IRSp53/Lasp/tmod/chinmo/sls/alpha-Spec/futsch/C3G/Pka-R1/flr/rhea/Dhc64C/pic…	1.3813848658934014
Biological process	L1_Imp	GO:0007163	establishment or maintenance of cell polarity	71/1159	190/9160	7.409276927220765e-17	AnxB9/BicD/Pka-C1/Chc/csw/Gbeta13F/kay/Khc/egh/dlg1/l(2)gl/mago/peb/pnt/Ras85D/S/sgg/sn/mts/Rap1/tws/14-3-3zeta/Ggamma1/Rac1/Cdc42/heph/Moe/ctp/nmo/Rab5/Rac2/Rho1/sty/Rala/CadN/Lis-1/rin/Rab11/Vang/Khc-73/14-3-3epsilon/Ran/lig/Abi/par-6/msps/Klp10A/scaf/Dg/sano/Slik/nudE/sff/Mtl/pins/smog/Pka-R1/Dys/par-1/nej/Dhc64C/aPKC/cnc/scrib/sqd/jvl/spoon/Frl/slmb/lola/trol	1.5623585431515687
Biological process	L1_Imp	GO:0090130	tissue migration	67/1159	174/9160	1.0980713183409685e-16	csw/Lar/ena/fog/kay/egh/Catsup/peb/pnt/Ras85D/shi/sl/sqh/ttk/vn/ex/Rap1/drk/mys/Hrb27C/ple/hep/Rac1/Akt1/Sdc/msn/cpb/CASK/Rab5/Rho1/bnl/Pi3K92E/Rala/Lis-1/Rab11/Rab7/Vang/apt/Abi/Sin3A/Cortactin/CalpB/par-6/Ptpmeg2/GMF/mthl1/pyr/nudE/sosie/Mrtf/jeb/puc/bun/flr/rhea/par-1/Ppcs/CG42674/Dhc64C/sqd/dally/spoon/sli/kis/slmb/InR/AdamTS-A	1.6056127265868787
Biological process	L1_Imp	GO:0048569	post-embryonic animal organ development	123/1159	447/9160	1.6380667596698888e-16	arm/bi/Pka-C1/cg/chic/ed/emc/Fas2/fog/Galphao/H/hth/ImpE1/kay/Khc/klar/dlg1/crp/mam/pnt/put/Ras85D/S/sd/sgg/skd/sn/sog/sqh/Su(dx)/trc/vn/bs/ct/unk/zfh2/Rap1/drk/svr/mys/Mbs/dac/hep/corto/Rac1/Cdc42/cora/Fkbp14/msn/heph/babo/Moe/Sep1/ctp/E2f1/nmo/pnut/shot/Rab5/Rho1/sty/Pi3K92E/Vang/Past1/fz2/spen/crol/Dad/lolal/Sin3A/EloB/drm/Tnpo/bab2/Smox/He/slpr/mthl1/RhoGAP16F/RhoGAP19D/lid/Mnn1/scaf/pyr/Dg/C…	1.1208505161337567
Biological process	L1_Imp	GO:0035220	wing disc development	109/1159	375/9160	1.993000086478181e-16	AnxB9/arm/bi/Pka-C1/cg/ed/emc/fog/Galphao/H/hth/kay/mam/peb/pnt/put/Ras85D/S/sd/sgg/skd/sn/sog/sqh/Su(dx)/trc/vn/bs/mts/ct/unk/zfh2/Rap1/drk/svr/mys/ci/Mbs/ple/corto/Rac1/Cdc42/cora/Fkbp14/heph/babo/cpb/Sep1/ctp/nmo/Pp2B-14D/pnut/shot/Rab5/Rho1/Su(Tpl)/sty/Rab7/Vang/Past1/fz2/spen/14-3-3epsilon/dom/crol/Dad/CtBP/Sin3A/fray/EloB/Smox/Mpcp2/nito/Amun/mthl1/scaf/hui/Dg/cpa/CNBP/Hipk/Cip4/CG1943/ATP6…	1.1999045713715177
Biological process	L1_Imp	GO:0048638	regulation of developmental growth	79/1159	230/9160	2.6543294151875324e-16	chic/Lar/ena/Fas2/fkh/Galphao/dlg1/l(2)gl/pum/Ras85D/sgg/slo/stau/ex/brat/Rac1/Cdc42/Akt1/Sdc/Sema1a/Sema2a/babo/cpb/nmo/pnut/shot/CASK/bif/Nf1/Pi3K92E/CadN/Vang/lig/Dad/WASp/Smox/Fmr1/Tao/Syn2/Liprin-gamma/PIP5K59B/Eps-15/Hipk/Cip4/Wbp2/Tctp/foxo/plum/Kat60/Rheb/Fsn/bchs/Synd/Desat1/alpha-Spec/futsch/mnb/Mob4/Ank2/pico/Tl/Rab8/cic/Myc/Arp3/Src64B/cac/scrib/nwk/dally/dysc/Hr4/CaMKII/Patr-1/kis/wa…	1.4407577292105622
Biological process	L1_Imp	GO:0007389	pattern specification process	129/1159	482/9160	2.704995743285314e-16	abd-A/AnxB9/arm/bi/bic/BicD/cact/CkIIbeta/Pka-C1/chic/Chc/csw/emc/ena/exd/H/hth/Khc/klar/dlg1/l(2)gl/mago/numb/peb/Pkc98E/pnt/pum/put/Ras85D/S/sgg/skd/sn/sog/sqh/stau/Su(dx)/Tm1/tud/vn/mts/ct/Syt1/CrebA/Rap1/fs(1)h/Hrb27C/ci/enc/tws/14-3-3zeta/dac/brat/hep/corto/Rac1/Cdc42/cora/heph/Ssdp/Moe/nmo/CalpA/Syx1A/Rho1/Su(Tpl)/sty/CadN/Lis-1/NetB/rin/Rab11/Rab7/Vang/apt/Past1/fz2/spen/14-3-3epsilon/lig/…	1.080804951171127
Biological process	L1_Imp	GO:0050807	regulation of synapse organization	62/1159	157/9160	4.464358423926419e-16	ena/Fas2/Galphao/dlg1/pum/put/sgg/slo/stau/Ten-m/mys/brat/Rac1/Cdc42/Akt1/Sdc/cpb/nmo/CASK/Nf1/Pi3K92E/Rab11/Dad/WASp/Fmr1/Tao/Syn2/Liprin-gamma/PIP5K59B/Eps-15/Cip4/Sar1/Nrx-1/plum/Cals/Kat60/Aplip1/Atx2/Rheb/Fsn/bchs/Pak3/Synd/alpha-Spec/futsch/mnb/Mob4/Ank2/Rab8/Arp3/Src64B/cac/nwk/dysc/CaMKII/Patr-1/kis/Ten-a/unc-104/Pak/S6k/Rab1	1.6420425934730827
Biological process	L1_Imp	GO:0061061	muscle structure development	72/1159	204/9160	1.4567644942306532e-15	abd-A/Col4a1/ed/exd/Actn/hth/Khc/klar/crp/Mlc2/Mp20/numb/pnt/Prm/Ras85D/sd/skd/ttk/zfh1/fru/mys/Rac1/cora/dia/CalpA/Arf51F/Rac2/Rho1/sty/Mlp84B/vkg/Dad/Abi/Sin3A/EloB/WASp/Scgdelta/siz/lid/jp/CAP/pyr/Dg/Zasp66/Pax/mask/Pak3/Lasp/akirin/jeb/sls/C3G/wech/Dys/flr/rhea/Antp/LanB1/Bsg/Msp300/Tl/Arp3/hts/Flo2/how/ens/mbl/coro/wap/br/wupA/lola	1.4799666914486513
Biological process	L1_Imp	GO:0009968	negative regulation of signal transduction	101/1159	344/9160	1.5854088768006124e-15	cact/Cam/Pka-C1/Lar/dnc/E(bx)/ed/Eip75B/Fas2/Gbeta13F/gro/H/ImpL2/dlg1/eIF4A/l(2)gl/numb/peb/pnt/pum/Ras85D/sesB/sgg/sl/sog/sqh/Su(dx)/mts/Ptp10D/Galphaq/Ubc6/Rap1/ci/Akt1/msn/eff/cpb/nmo/Rho1/sty/CkIalpha/Rala/apt/lig/crol/Dad/CtBP/Spred/Sin3A/EloB/CG2918/Pli/hang/wdb/Fmr1/pigs/spidey/kek5/Tao/Mnn1/casp/cpa/Synj/Eps-15/Hipk/fmt/BI-1/chrb/cmpy/srl/foxo/Pebp1/Cow/CycG/scyl/Rheb/wrd/Snoo/alph/puc/m…	1.214413760027531
Biological process	L1_Imp	GO:0010631	epithelial cell migration	63/1159	165/9160	1.675827233340996e-15	csw/Lar/ena/kay/egh/Catsup/peb/pnt/Ras85D/shi/sl/sqh/ttk/vn/ex/Rap1/drk/mys/Hrb27C/ple/hep/Rac1/Akt1/Sdc/msn/cpb/CASK/Rab5/Rho1/bnl/Pi3K92E/Rala/Lis-1/Rab11/Rab7/Vang/apt/Abi/Sin3A/Cortactin/CalpB/par-6/Ptpmeg2/GMF/nudE/sosie/Mrtf/puc/bun/flr/rhea/par-1/Ppcs/CG42674/Dhc64C/sqd/dally/spoon/sli/kis/slmb/InR/AdamTS-A	1.5934247412319353
Biological process	L1_Imp	GO:0090132	epithelium migration	63/1159	166/9160	2.3433861403797177e-15	csw/Lar/ena/kay/egh/Catsup/peb/pnt/Ras85D/shi/sl/sqh/ttk/vn/ex/Rap1/drk/mys/Hrb27C/ple/hep/Rac1/Akt1/Sdc/msn/cpb/CASK/Rab5/Rho1/bnl/Pi3K92E/Rala/Lis-1/Rab11/Rab7/Vang/apt/Abi/Sin3A/Cortactin/CalpB/par-6/Ptpmeg2/GMF/nudE/sosie/Mrtf/puc/bun/flr/rhea/par-1/Ppcs/CG42674/Dhc64C/sqd/dally/spoon/sli/kis/slmb/InR/AdamTS-A	1.5847075241308266
Biological process	L1_Imp	GO:0007560	imaginal disc morphogenesis	107/1159	378/9160	2.9267165387769222e-15	arm/bi/Pka-C1/cg/chic/ed/emc/Fas2/fog/Galphao/H/hth/ImpE1/kay/dlg1/mam/pnt/put/Ras85D/S/sd/sgg/skd/sn/sog/sqh/Su(dx)/trc/vn/bs/ct/unk/zfh2/Rap1/drk/svr/mys/Mbs/dac/hep/corto/Rac1/Cdc42/cora/Fkbp14/msn/heph/babo/Moe/Sep1/ctp/nmo/pnut/shot/Rab5/Rho1/sty/Vang/Past1/fz2/spen/crol/Dad/EloB/drm/bab2/Smox/slpr/mthl1/RhoGAP16F/RhoGAP19D/Mnn1/scaf/Dg/CNBP/Hipk/Cip4/RhoGAP71E/ATP6AP2/tnc/Mtl/CG30069/wge/Rb…	1.1616915941579087
Biological process	L1_Imp	GO:0048563	post-embryonic animal organ morphogenesis	107/1159	378/9160	2.9267165387769222e-15	arm/bi/Pka-C1/cg/chic/ed/emc/Fas2/fog/Galphao/H/hth/ImpE1/kay/dlg1/mam/pnt/put/Ras85D/S/sd/sgg/skd/sn/sog/sqh/Su(dx)/trc/vn/bs/ct/unk/zfh2/Rap1/drk/svr/mys/Mbs/dac/hep/corto/Rac1/Cdc42/cora/Fkbp14/msn/heph/babo/Moe/Sep1/ctp/nmo/pnut/shot/Rab5/Rho1/sty/Vang/Past1/fz2/spen/crol/Dad/EloB/drm/bab2/Smox/slpr/mthl1/RhoGAP16F/RhoGAP19D/Mnn1/scaf/Dg/CNBP/Hipk/Cip4/RhoGAP71E/ATP6AP2/tnc/Mtl/CG30069/wge/Rb…	1.1616915941579087
Biological process	L1_Imp	GO:0007424	open tracheal system development	79/1159	240/9160	3.893918227372661e-15	arm/Chc/csw/ed/Fas2/klar/Catsup/Lam/Atpalpha/peb/pnt/put/Ras85D/shi/Btk29A/sqh/ttk/vn/bs/ct/Ptp10D/drk/mys/ci/ple/hdc/Lac/Rac1/Cdc42/Akt1/Sdc/cora/sinu/dia/Moe/pck/shot/Rac2/Rho1/bnl/sty/CCT3/nrv2/apt/lolal/caps/foi/Mipp1/Gasp/par-6/VhaPPA1-1/seq/Dlic/Rab35/cold/sano/Slik/M6/pasi1/Rheb/Mrtf/dpy/form3/rhea/Trf2/Dhc64C/aPKC/mbf1/Src64B/Vha68-2/dally/sli/Nrg/Mcr/InR/Vha26/Vha13/AdamTS-A/ich	1.379357184546419
Biological process	L1_Imp	GO:0048585	negative regulation of response to stimulus	109/1159	394/9160	8.689364758081028e-15	cact/Cam/Pka-C1/Lar/dnc/E(bx)/ed/Eip75B/Fas2/Gbeta13F/gro/H/ImpL2/dlg1/eIF4A/l(2)gl/Lam/numb/peb/pnt/pum/Ras85D/sesB/sgg/sl/sog/sqh/Su(dx)/mts/Csp/Ptp10D/Galphaq/Ubc6/Cbp53E/Rap1/ci/Akt1/msn/eff/Sema1a/Sema2a/cpb/nmo/Rho1/sty/CkIalpha/Rala/apt/lig/crol/Dad/CtBP/Spred/Sin3A/EloB/CG2918/Pli/hang/wdb/Fmr1/pigs/spidey/kek5/Tao/Mnn1/casp/SP2353/cpa/Synj/RYBP/Eps-15/Hipk/fmt/BI-1/chrb/cmpy/srl/foxo/Peb…	1.1285995372983844
Biological process	L1_Imp	GO:0060541	respiratory system development	80/1159	249/9160	1.1701479468718198e-14	arm/Chc/csw/ed/Fas2/klar/Catsup/Lam/Atpalpha/peb/pnt/put/Ras85D/shi/Btk29A/sqh/ttk/vn/bs/ct/Ptp10D/drk/mys/ci/ple/hdc/Lac/Rac1/Cdc42/Akt1/Sdc/cora/sinu/dia/Moe/pck/shot/Rac2/Rho1/bnl/sty/CCT3/nrv2/apt/lolal/caps/foi/Mipp1/Gasp/par-6/VhaPPA1-1/seq/Dlic/Rab35/cold/sano/Slik/M6/pasi1/Rheb/Mrtf/dpy/form3/rhea/Trf2/Dhc64C/aPKC/mbf1/Src64B/Vha68-2/dally/sli/Nrg/sima/Mcr/InR/Vha26/Vha13/AdamTS-A/ich	1.344393194797116
Biological process	L1_Imp	GO:0050890	cognition	60/1159	158/9160	1.1701479468718198e-14	Appl/arm/Pka-C1/dnc/Fas2/Pkc98E/pum/sgg/Sh/shi/Btk29A/stau/vn/bs/Pp1-87B/Rdl/Ptp10D/Gad1/Syn/drk/svr/14-3-3zeta/Rac1/Nmdar1/Sap47/CASK/Nf1/CG1910/Nipped-B/Tob/Fmr1/wcy/CG4612/DopEcR/ATP6AP2/mura/fabp/Nrx-1/Scamp/Atx2/vsg/Rbfox1/kra/futsch/mnb/Pka-R1/brp/Ank2/aPKC/Src64B/AGO1/Ptr/scrib/spoon/orb2/CaMKII/rad/rg/kis/ebo	1.5855768794092502
Biological process	L1_Imp	GO:0051963	regulation of synapse assembly	50/1159	119/9160	2.9212926559884927e-14	ena/Fas2/Galphao/dlg1/pum/sgg/slo/stau/brat/Rac1/Cdc42/Akt1/Sdc/cpb/nmo/CASK/Nf1/Pi3K92E/Dad/WASp/Fmr1/Tao/Syn2/Liprin-gamma/PIP5K59B/Eps-15/Cip4/plum/Cals/Kat60/Rheb/Fsn/Pak3/Synd/alpha-Spec/futsch/mnb/Mob4/Ank2/Rab8/Arp3/Src64B/cac/nwk/dysc/CaMKII/Patr-1/kis/unc-104/Pak	1.7315054584446157
Biological process	L1_Imp	GO:0007611	learning or memory	59/1159	157/9160	3.558759395403593e-14	Appl/arm/Pka-C1/dnc/Fas2/Pkc98E/pum/sgg/Sh/shi/Btk29A/stau/vn/bs/Pp1-87B/Rdl/Ptp10D/Gad1/Syn/drk/svr/14-3-3zeta/Rac1/Nmdar1/Sap47/CASK/Nf1/CG1910/Nipped-B/Tob/Fmr1/wcy/CG4612/DopEcR/ATP6AP2/mura/fabp/Nrx-1/Scamp/Atx2/vsg/Rbfox1/kra/futsch/mnb/Pka-R1/brp/Ank2/aPKC/Src64B/AGO1/scrib/spoon/orb2/CaMKII/rad/rg/kis/ebo	1.5704893324480487
Biological process	L1_Imp	GO:0051960	regulation of nervous system development	71/1159	211/9160	3.6497095303129725e-14	chic/ed/ena/Galphao/dlg1/l(2)gl/numb/pnt/sd/sgg/stau/mts/unk/pros/tws/hdc/brat/Rac1/Akt1/Sdc/Sema1a/Sema2a/babo/cpb/Cdc37/nmo/shot/bif/Nf1/Pi3K92E/CadN/Lis-1/Vang/ari-1/Dad/WASp/PlexA/Smox/Fmr1/Tao/pyr/Liprin-gamma/Cip4/nudE/Sar1/plum/Cals/Rheb/Fsn/Pak3/Synd/sif/mnb/bun/Mob4/zld/Antp/Ank2/aPKC/Myc/Arp3/Src64B/cac/nwk/Patr-1/unc-104/Pak/slmb/InR/trol/Rab1	1.4111149627753314
Biological process	L1_Imp	GO:0050804	modulation of chemical synaptic transmission	54/1159	136/9160	3.6497095303129725e-14	BicD/Pka-C1/Fas2/pum/Sh/shi/slo/Csp/Syt1/Rdl/Galphaq/Cbp53E/Plc21C/Rap1/Rab3/Cdc42/Akt1/Sap47/CASK/Pi3K92E/Eaat1/Syt4/Fmr1/NFAT/Nadsyn/Frq1/wgn/VGlut/CG7781/CG6583/twit/sky/CG6329/Dg/Toll-6/KaiR1D/Nrx-1/Cals/cpx/Rim/Frq2/jeb/alpha-Spec/brp/Dys/qvr/Ank2/Shab/Src64B/cac/Ih/dysc/Slob/CaMKII	1.6498916928909637
Biological process	L1_Imp	GO:0099177	regulation of trans-synaptic signaling	54/1159	136/9160	3.6497095303129725e-14	BicD/Pka-C1/Fas2/pum/Sh/shi/slo/Csp/Syt1/Rdl/Galphaq/Cbp53E/Plc21C/Rap1/Rab3/Cdc42/Akt1/Sap47/CASK/Pi3K92E/Eaat1/Syt4/Fmr1/NFAT/Nadsyn/Frq1/wgn/VGlut/CG7781/CG6583/twit/sky/CG6329/Dg/Toll-6/KaiR1D/Nrx-1/Cals/cpx/Rim/Frq2/jeb/alpha-Spec/brp/Dys/qvr/Ank2/Shab/Src64B/cac/Ih/dysc/Slob/CaMKII	1.6498916928909637
Biological process	L1_Imp	GO:1901888	regulation of cell junction assembly	51/1159	124/9160	4.072769422509478e-14	ena/Fas2/Galphao/dlg1/pum/sgg/slo/stau/brat/Rac1/Cdc42/Akt1/Sdc/cpb/nmo/CASK/Nf1/Pi3K92E/Dad/WASp/Fmr1/seq/Tao/Syn2/Liprin-gamma/PIP5K59B/Eps-15/Cip4/plum/Cals/Kat60/Rheb/Fsn/Pak3/Synd/alpha-Spec/futsch/mnb/Mob4/Ank2/Rab8/Arp3/Src64B/cac/nwk/dysc/CaMKII/Patr-1/kis/unc-104/Pak	1.7006960635624548
Biological process	L1_Imp	GO:0046530	photoreceptor cell differentiation	70/1159	209/9160	7.423581508119263e-14	arm/ben/Cam/csw/Lar/ed/emc/hth/kay/Khc/klar/l(2)gl/peb/pnt/put/Ras85D/S/sl/ttk/mts/Ten-m/ex/pros/Rap1/drk/Mbs/dac/Rac1/tutl/msn/eff/babo/Moe/msi/sty/Rala/CadN/Lis-1/rin/Rab11/Past1/vimar/Smox/Smyd4-4/seq/SP2353/Syn2/Slik/AP-1sigma/RhoGAP100F/Atx2/mask/Synd/alph/jeb/bun/nej/fwe/Bsg/Src64B/scrib/dysc/spg/pAbp/mbl/sno/rg/tau/br/lola	1.4043909168419182
Biological process	L1_Imp	GO:0007297	ovarian follicle cell migration	52/1159	131/9160	1.2198441006165828e-13	Lar/ena/kay/egh/Catsup/peb/Ras85D/shi/sl/sqh/ttk/vn/ex/Rap1/mys/Hrb27C/hep/Rac1/Akt1/msn/cpb/CASK/Rab5/Rho1/Pi3K92E/Rala/Lis-1/Rab11/Rab7/Vang/apt/Abi/Cortactin/CalpB/par-6/Ptpmeg2/GMF/nudE/sosie/Mrtf/puc/bun/flr/rhea/par-1/Ppcs/Dhc64C/sqd/spoon/kis/slmb/InR	1.6494837485814764
Biological process	L1_Imp	GO:0016049	cell growth	56/1159	148/9160	1.250390250217071e-13	arm/Pka-C1/chic/Lar/dnc/fkh/kay/Sh/sl/sqh/alphaTub85E/hep/Rac1/Cdc42/Akt1/Sema1a/Sema2a/shot/Rab5/Rac2/Rho1/bif/Nf1/Pi3K92E/CadN/Rab11/Vang/fz2/Dad/Abi/Mnt/Fmr1/spidey/slpr/scaf/Dscam1/Larp4B/cmpy/srl/jagn/Paip2/foxo/Mtl/RhoGAP100F/Rheb/pix/bun/Ank2/Tl/cic/Myc/Nrg/sima/Frl/S6k/InR	1.5803685884064889
Biological process	L1_Imp	GO:0090066	regulation of anatomical structure size	74/1159	230/9160	1.2695933223891483e-13	chic/Chc/Lar/Fas2/Lam/Myb/Atpalpha/Ras85D/shi/Btk29A/sqh/ttk/drk/svr/Lac/Rac1/Cdc42/Akt1/cora/sinu/dia/Sema1a/Sema2a/babo/cpb/pck/shot/Rho1/bif/Pi3K92E/CadN/nrv2/Rbf/Vang/Pi3K21B/WASp/Smox/RhoGAP1A/Cortactin/Gasp/RhoGAPp190/Nipped-B/Kank/Fmr1/GMF/cold/CG10413/sano/cpa/Cip4/Tctp/foxo/pasi1/tnc/conu/Atx2/Rheb/IRSp53/dpy/Lasp/tmod/Desat1/chinmo/flr/pico/Myc/Src64B/nwk/spoon/Lst8/Nrg/Mcr/S6k/InR	1.3464303466624092
Biological process	L1_Imp	GO:0021700	developmental maturation	69/1159	207/9160	1.4848248633356794e-13	ben/bic/BicD/CkIIbeta/Pka-C1/chic/Chc/Fas2/Khc/klar/egh/dlg1/l(2)gl/mago/Ras85D/sog/stau/Tm1/tud/Syt1/mys/Hrb27C/enc/14-3-3zeta/ple/hdc/Arf79F/eff/heph/Moe/ctp/CalpA/Syx1A/Pi3K92E/Lis-1/Rab11/14-3-3epsilon/Mkk4/unc-13/CalpB/msps/Fmr1/Vap33/Dg/DCP2/plum/shep/Rim/Lasp/alpha-Spec/Pka-R1/par-1/mgl/Dhc64C/aPKC/cic/cnc/cac/scrib/sqd/lost/jvl/Nrg/kis/unc-104/slmb/InR/Imp/TER94	1.3975045312566785
Biological process	L1_Imp	GO:0007476	imaginal disc-derived wing morphogenesis	81/1159	266/9160	1.9844965990625741e-13	arm/bi/Pka-C1/cg/ed/emc/fog/Galphao/H/hth/mam/pnt/put/Ras85D/S/sd/sgg/sn/sog/sqh/Su(dx)/trc/vn/bs/ct/unk/zfh2/Rap1/drk/svr/mys/Mbs/corto/Rac1/Cdc42/cora/Fkbp14/heph/babo/Sep1/ctp/nmo/pnut/shot/Rho1/sty/Vang/Past1/fz2/spen/crol/Dad/EloB/Smox/mthl1/Dg/Hipk/Cip4/ATP6AP2/tnc/Mtl/CG30069/Rbfox1/Mrtf/dpy/alphaSnap/Nost/Dys/flr/rhea/par-1/tay/Cul3/Ppcs/LanB1/cic/scrib/dally/how/sno/kis	1.2670345993612697
Biological process	L1_Imp	GO:0008582	regulation of synaptic assembly at neuromuscular junction	47/1159	112/9160	1.9844965990625741e-13	ena/Fas2/Galphao/dlg1/pum/sgg/slo/stau/brat/Cdc42/Akt1/Sdc/cpb/nmo/CASK/Nf1/Pi3K92E/Dad/WASp/Fmr1/Tao/Syn2/Liprin-gamma/PIP5K59B/Eps-15/Cip4/plum/Kat60/Rheb/Fsn/Synd/alpha-Spec/futsch/mnb/Mob4/Ank2/Rab8/Arp3/Src64B/cac/nwk/dysc/CaMKII/Patr-1/kis/unc-104/Pak	1.7297009615978676
Biological process	L1_Imp	GO:0048598	embryonic morphogenesis	72/1159	223/9160	2.355878284759158e-13	abd-A/arm/Col4a1/chic/ed/emc/ena/fkh/fog/Gbeta13F/kay/dlg1/l(2)gl/mam/peb/pnt/pum/put/Ras85D/S/sog/Btk29A/sqh/ct/Rap1/mys/Ggamma1/Mbs/Lac/hep/Rac1/Cdc42/cora/sinu/msn/PhKgamma/shot/Rab5/Rac2/Rho1/Rab11/vkg/Dad/drm/par-6/Ndg/Inx2/slpr/mthl1/Rab35/scaf/pyr/chrb/RhoGAP71E/tnc/Mtl/scyl/smog/alph/jeb/puc/zld/rhea/LanB1/aPKC/scrib/smash/sli/Ptp61F/Mcr/Pak/InR	1.3514921334998422
Biological process	L1_Imp	GO:0099003	vesicle-mediated transport in synapse	46/1159	109/9160	2.892688580464847e-13	BicD/Chc/shi/Csp/Syt1/Syn/Rap1/Rab3/brat/Arf79F/nSyb/Syx1A/Arf51F/CASK/Rab5/Rab11/stnB/stnA/unc-13/X11L/Syt4/Fmr1/Vap33/NFAT/VGlut/sky/Syngr/Synj/Eps-15/unc-13-4A/EndoA/Nrx-1/Scamp/cpx/Synd/Rim/lap/alphaSnap/mnb/Hip14/Vmat/Sytbeta/lqfR/fwe/AP-2alpha/Snap24	1.737844663257921
Biological process	L1_Imp	GO:0099504	synaptic vesicle cycle	46/1159	109/9160	2.892688580464847e-13	BicD/Chc/shi/Csp/Syt1/Syn/Rap1/Rab3/brat/Arf79F/nSyb/Syx1A/Arf51F/CASK/Rab5/Rab11/stnB/stnA/unc-13/X11L/Syt4/Fmr1/Vap33/NFAT/VGlut/sky/Syngr/Synj/Eps-15/unc-13-4A/EndoA/Nrx-1/Scamp/cpx/Synd/Rim/lap/alphaSnap/mnb/Hip14/Vmat/Sytbeta/lqfR/fwe/AP-2alpha/Snap24	1.737844663257921
Biological process	L1_Imp	GO:0007472	wing disc morphogenesis	83/1159	279/9160	3.792523419498534e-13	arm/bi/Pka-C1/cg/ed/emc/fog/Galphao/H/hth/mam/pnt/put/Ras85D/S/sd/sgg/sn/sog/sqh/Su(dx)/trc/vn/bs/ct/unk/zfh2/Rap1/drk/svr/mys/Mbs/corto/Rac1/Cdc42/cora/Fkbp14/heph/babo/Sep1/ctp/nmo/pnut/shot/Rho1/sty/Vang/Past1/fz2/spen/crol/Dad/EloB/Smox/mthl1/scaf/Dg/CNBP/Hipk/Cip4/ATP6AP2/tnc/Mtl/CG30069/Rbfox1/Mrtf/dpy/alphaSnap/Nost/Dys/flr/rhea/par-1/tay/Cul3/Ppcs/LanB1/cic/scrib/dally/how/sno/kis	1.2333851514955716
Biological process	L1_Imp	GO:1904396	regulation of neuromuscular junction development	48/1159	118/9160	4.128177034823048e-13	ena/Fas2/Galphao/dlg1/pum/put/sgg/slo/stau/brat/Cdc42/Akt1/Sdc/cpb/nmo/CASK/Nf1/Pi3K92E/Dad/WASp/Fmr1/Tao/Syn2/Liprin-gamma/PIP5K59B/Eps-15/Cip4/plum/Kat60/Rheb/Fsn/Synd/alpha-Spec/futsch/mnb/Mob4/Ank2/Rab8/Arp3/Src64B/cac/nwk/dysc/CaMKII/Patr-1/kis/unc-104/Pak	1.6847864833371493
Biological process	L1_Imp	GO:0003002	regionalization	115/1159	450/9160	4.998198849667748e-13	abd-A/AnxB9/arm/bi/bic/BicD/cact/CkIIbeta/Pka-C1/chic/Chc/csw/emc/ena/exd/H/hth/Khc/klar/dlg1/l(2)gl/mago/numb/peb/Pkc98E/pnt/pum/put/Ras85D/S/sgg/skd/sn/sog/sqh/stau/Su(dx)/Tm1/tud/vn/mts/ct/Syt1/CrebA/fs(1)h/Hrb27C/ci/enc/tws/dac/brat/hep/corto/cora/Moe/nmo/CalpA/Syx1A/Su(Tpl)/sty/Lis-1/NetB/rin/Rab11/Rab7/apt/Past1/fz2/spen/14-3-3epsilon/lig/dom/Dad/CtBP/lolal/EloB/drm/WASp/Mpcp2/nito/msps/Fmr…	1.0141758917051726
Biological process	L1_Imp	GO:0051130	positive regulation of cellular component organization	78/1159	257/9160	7.247172375228291e-13	BicD/chic/Chc/Lar/ena/dlg1/Lam/numb/put/sgg/shi/stau/Syt1/drk/svr/mys/hep/Rac1/Cdc42/Arf79F/Akt1/Sdc/dia/cpb/Moe/nmo/shot/CASK/Pi3K92E/Lis-1/Vang/Abi/WASp/PlexA/Cortactin/Mipp1/par-6/msps/Tob/Syt4/seq/Tao/Rab35/cpa/Synj/nudE/Sar1/Nrx-1/Cals/Atx2/Rheb/Pak3/Jupiter/IRSp53/Synd/sif/lap/chinmo/kra/lmgA/mnb/flr/larp/Ank2/pico/aPKC/Arp3/norpA/cac/nwk/spoon/Flo2/vih/AP-2alpha/Pak/slmb/Imp/Rab1	1.2622447016462048
Biological process	L1_Imp	GO:0006417	regulation of translation	54/1159	145/9160	7.453334297637889e-13	Hrb98DE/pum/stau/Hrb27C/Pabp2/brat/bol/heph/msi/twin/Tis11/Pi3K92E/Lis-1/apt/smg/eIF4G1/tyf/eIF3j/Dp1/Fmr1/Mkrn1/CG1578/Rcd-1/eIF3b/CNBP/CG4612/CG13928/PAN3/Larp4B/DCP2/roq/Paip2/Atx2/Rheb/4E-T/Rbfox1/eIF4EHP/Not1/kra/wech/elav/larp/AGO1/bin3/Unr/sqd/eIF2gamma/spoon/bru3/Sxl/orb2/how/pAbp/Patr-1	1.5574454441263688
Biological process	L1_Imp	GO:0035120	post-embryonic appendage morphogenesis	88/1159	308/9160	7.773749233834347e-13	arm/bi/Pka-C1/cg/ed/emc/fog/Galphao/H/hth/mam/pnt/put/Ras85D/S/sd/sgg/skd/sn/sog/sqh/Su(dx)/trc/vn/bs/ct/unk/zfh2/Rap1/drk/svr/mys/Mbs/corto/Rac1/Cdc42/cora/Fkbp14/heph/babo/Sep1/ctp/nmo/pnut/shot/Rho1/sty/Vang/Past1/fz2/spen/crol/Dad/EloB/drm/Smox/mthl1/RhoGAP16F/RhoGAP19D/Dg/Hipk/Cip4/RhoGAP71E/ATP6AP2/tnc/Mtl/CG30069/Rbfox1/Mrtf/dpy/alphaSnap/Nost/Dys/flr/rhea/par-1/tay/Cul3/Ppcs/CG42674/LanB1…	1.1751121099202304
Biological process	L1_Imp	GO:0001754	eye photoreceptor cell differentiation	63/1159	186/9160	8.954810930080602e-13	Cam/csw/Lar/ed/emc/hth/kay/Khc/klar/l(2)gl/pnt/put/Ras85D/S/sl/ttk/mts/Ten-m/ex/pros/Rap1/drk/Mbs/dac/Rac1/tutl/eff/babo/Moe/msi/sty/Rala/CadN/Lis-1/rin/Rab11/Past1/vimar/Smox/Smyd4-4/seq/SP2353/Syn2/Slik/AP-1sigma/RhoGAP100F/Atx2/mask/Synd/alph/jeb/bun/nej/Src64B/scrib/dysc/spg/pAbp/mbl/rg/tau/br/lola	1.4205881443697197
Biological process	L1_Imp	GO:0035114	imaginal disc-derived appendage morphogenesis	89/1159	316/9160	1.3638748158648668e-12	arm/bi/Pka-C1/cg/ed/emc/fog/Galphao/H/hth/mam/pnt/put/Ras85D/S/sd/sgg/skd/sn/sog/sqh/Su(dx)/trc/vn/bs/ct/unk/zfh2/Rap1/drk/svr/mys/Mbs/dac/corto/Rac1/Cdc42/cora/Fkbp14/heph/babo/Sep1/ctp/nmo/pnut/shot/Rho1/sty/Vang/Past1/fz2/spen/crol/Dad/EloB/drm/Smox/mthl1/RhoGAP16F/RhoGAP19D/Dg/Hipk/Cip4/RhoGAP71E/ATP6AP2/tnc/Mtl/CG30069/Rbfox1/Mrtf/dpy/alphaSnap/Nost/Dys/flr/rhea/par-1/tay/Cul3/Ppcs/CG42674/L…	1.1544197147671293
Biological process	L1_Imp	GO:0045595	regulation of cell differentiation	80/1159	270/9160	1.368953902653474e-12	cact/chic/csw/ed/Fas2/hth/l(2)gl/numb/pnt/Ras85D/sd/sl/ttk/vn/mts/unk/ex/pros/zfh1/Rap1/ci/tws/Mbs/hdc/brat/Rac1/Arf79F/eff/Sema1a/Sema2a/babo/Cdc37/ctp/shot/bif/bnl/sty/Pi3K92E/CadN/Lis-1/Vang/ari-1/bab2/PlexA/Smox/nito/He/lqf/Fmr1/Mkrn1/Pdcd4/lid/pyr/Mlf/nudE/Tctp/Sar1/Rheb/mask/sif/alph/mnb/bun/Mob4/zld/Antp/par-1/Vmat/Dhc64C/aPKC/Myc/Src64B/CG11000/Flo2/spg/pAbp/slmb/InR/trol/Rab1	1.2275795298143661
Biological process	L1_Imp	GO:0022603	regulation of anatomical structure morphogenesis	60/1159	174/9160	1.4508135122391394e-12	chic/ed/fog/Gbeta13F/pnt/sd/trc/ttk/pros/Rap1/mys/Ggamma1/Rac1/Cdc42/tutl/msn/dia/Sema1a/Sema2a/Moe/nmo/shot/Rac2/Rho1/bif/Rala/CadN/Lis-1/Rab11/Vang/fz2/14-3-3epsilon/Abi/WASp/PlexA/RhoGAPp190/Fmr1/slpr/Dlic/Rab35/scaf/Dscam1/Hipk/nudE/zye/Sar1/Mtl/neo/smog/kmr/sif/vvl/zld/par-1/aPKC/unc-104/Pak/Frl/tyn/Rab1	1.4464141317376245
Biological process	L1_Imp	GO:0048737	imaginal disc-derived appendage development	90/1159	323/9160	1.895786808713868e-12	arm/bi/Pka-C1/cg/ed/emc/fog/Galphao/H/hth/mam/pnt/put/Ras85D/S/sd/sgg/skd/sn/sog/sqh/Su(dx)/trc/vn/bs/ct/unk/zfh2/Rap1/drk/svr/mys/Mbs/dac/corto/Rac1/Cdc42/cora/Fkbp14/heph/babo/Sep1/ctp/nmo/Syx1A/pnut/shot/Rho1/sty/Vang/Past1/fz2/spen/crol/Dad/EloB/drm/Smox/mthl1/RhoGAP16F/RhoGAP19D/Dg/Hipk/Cip4/RhoGAP71E/ATP6AP2/tnc/Mtl/CG30069/Rbfox1/Mrtf/dpy/alphaSnap/Nost/Dys/flr/rhea/par-1/tay/Cul3/Ppcs/CG4…	1.1389297736135842
Biological process	L1_Imp	GO:0035107	appendage morphogenesis	89/1159	318/9160	1.9640474804289112e-12	arm/bi/Pka-C1/cg/ed/emc/fog/Galphao/H/hth/mam/pnt/put/Ras85D/S/sd/sgg/skd/sn/sog/sqh/Su(dx)/trc/vn/bs/ct/unk/zfh2/Rap1/drk/svr/mys/Mbs/dac/corto/Rac1/Cdc42/cora/Fkbp14/heph/babo/Sep1/ctp/nmo/pnut/shot/Rho1/sty/Vang/Past1/fz2/spen/crol/Dad/EloB/drm/Smox/mthl1/RhoGAP16F/RhoGAP19D/Dg/Hipk/Cip4/RhoGAP71E/ATP6AP2/tnc/Mtl/CG30069/Rbfox1/Mrtf/dpy/alphaSnap/Nost/Dys/flr/rhea/par-1/tay/Cul3/Ppcs/CG42674/L…	1.1453175076598767
Biological process	L1_Imp	GO:0046847	filopodium assembly	27/1159	45/9160	1.9704252803960067e-12	chic/Lar/ena/sn/hep/Rac1/Cdc42/dia/cpb/shot/Rho1/bnl/Abi/Mipp1/par-6/Rab35/cpa/IRSp53/sif/kra/pico/aPKC/Arp3/CG43340/Flo2/CaMKII/unc-104	2.2455014378116283
Biological process	L1_Imp	GO:0016358	dendrite development	58/1159	167/9160	2.5996144454807405e-12	ena/kay/Khc/pum/sn/Tm1/trc/ttk/ct/pros/fru/fs(1)h/ci/Rac1/Cdc42/Akt1/tutl/Sema1a/Sema2a/babo/shot/Rab5/Rho1/Pi3K92E/CadN/Lis-1/Nak/NetB/dom/Smox/jim/Fmr1/seq/Dlic/Dscam1/nudE/Toll-6/CG9705/foxo/Sar1/Kat60/Snoo/vvl/meigo/futsch/Cul3/Dhc64C/cnc/dally/sli/smt3/Nrg/unc-104/br/S6k/lola/Rab1/TER94	1.4567437346313543
Biological process	L1_Imp	GO:0001751	compound eye photoreceptor cell differentiation	61/1159	181/9160	2.7342238170868973e-12	Cam/csw/Lar/ed/emc/hth/kay/klar/l(2)gl/pnt/put/Ras85D/S/sl/ttk/mts/Ten-m/ex/pros/Rap1/drk/Mbs/dac/Rac1/tutl/eff/babo/Moe/msi/sty/Rala/CadN/Lis-1/rin/Rab11/Past1/vimar/Smox/Smyd4-4/seq/SP2353/Syn2/Slik/AP-1sigma/RhoGAP100F/Atx2/mask/Synd/alph/jeb/bun/nej/Src64B/scrib/dysc/spg/pAbp/mbl/tau/br/lola	1.4133584824575156
Biological process	L1_Imp	GO:0071695	anatomical structure maturation	61/1159	181/9160	2.7342238170868973e-12	bic/BicD/CkIIbeta/Pka-C1/chic/Chc/Fas2/Khc/klar/egh/dlg1/l(2)gl/mago/Ras85D/sog/stau/Tm1/tud/Syt1/Hrb27C/enc/14-3-3zeta/hdc/Arf79F/eff/heph/Moe/ctp/CalpA/Syx1A/Pi3K92E/Lis-1/Rab11/14-3-3epsilon/CalpB/msps/Fmr1/Dg/DCP2/plum/shep/Rim/Lasp/alpha-Spec/Pka-R1/par-1/Dhc64C/aPKC/cic/cnc/cac/scrib/sqd/lost/jvl/Nrg/kis/slmb/InR/Imp/TER94	1.4133584824575156
Biological process	L1_Imp	GO:0042692	muscle cell differentiation	43/1159	103/9160	2.8885232282673244e-12	abd-A/Col4a1/Actn/Mlc2/Mp20/numb/pnt/Prm/sd/zfh1/mys/Rac1/dia/CalpA/Arf51F/Rac2/Rho1/sty/Mlp84B/WASp/Scgdelta/siz/Dg/Zasp66/Pax/mask/Pak3/Lasp/jeb/sls/C3G/Dys/flr/rhea/Antp/LanB1/Bsg/Arp3/hts/how/wap/br/wupA	1.7222312594967142
Biological process	L1_Imp	GO:2000112	regulation of cellular macromolecule biosynthetic process	55/1159	154/9160	2.9152322040274785e-12	Hrb98DE/pum/stau/Hrb27C/Pabp2/brat/bol/heph/msi/twin/Tis11/Pi3K92E/Lis-1/apt/smg/eIF4G1/tyf/eIF3j/Dp1/Fmr1/Mkrn1/CG1578/Rcd-1/eIF3b/CNBP/CG4612/CG13928/PAN3/Larp4B/DCP2/roq/Gbs-76A/Paip2/Atx2/Rheb/4E-T/Rbfox1/eIF4EHP/Not1/kra/wech/elav/larp/AGO1/bin3/Unr/sqd/eIF2gamma/spoon/bru3/Sxl/orb2/how/pAbp/Patr-1	1.4970402048075926
Biological process	L1_Imp	GO:0048736	appendage development	90/1159	326/9160	3.1783258725046844e-12	arm/bi/Pka-C1/cg/ed/emc/fog/Galphao/H/hth/mam/pnt/put/Ras85D/S/sd/sgg/skd/sn/sog/sqh/Su(dx)/trc/vn/bs/ct/unk/zfh2/Rap1/drk/svr/mys/Mbs/dac/corto/Rac1/Cdc42/cora/Fkbp14/heph/babo/Sep1/ctp/nmo/Syx1A/pnut/shot/Rho1/sty/Vang/Past1/fz2/spen/crol/Dad/EloB/drm/Smox/mthl1/RhoGAP16F/RhoGAP19D/Dg/Hipk/Cip4/RhoGAP71E/ATP6AP2/tnc/Mtl/CG30069/Rbfox1/Mrtf/dpy/alphaSnap/Nost/Dys/flr/rhea/par-1/tay/Cul3/Ppcs/CG4…	1.1255919740764317
Biological process	L1_Imp	GO:0048469	cell maturation	60/1159	178/9160	4.174892228616656e-12	bic/BicD/CkIIbeta/Pka-C1/chic/Chc/Fas2/Khc/klar/egh/dlg1/l(2)gl/mago/Ras85D/sog/stau/Tm1/tud/Syt1/Hrb27C/enc/14-3-3zeta/hdc/Arf79F/eff/heph/Moe/ctp/CalpA/Syx1A/Pi3K92E/Lis-1/Rab11/14-3-3epsilon/CalpB/msps/Fmr1/Dg/DCP2/plum/shep/Rim/Lasp/alpha-Spec/Pka-R1/par-1/Dhc64C/aPKC/cic/cnc/cac/scrib/sqd/lost/jvl/kis/slmb/InR/Imp/TER94	1.4136241966199552
Biological process	L1_Imp	GO:0001505	regulation of neurotransmitter levels	45/1159	113/9160	5.751956515009093e-12	Ace/BicD/Chc/Csp/Syt1/Syn/Rap1/Gdi/Rab3/Cdc42/Arf79F/nSyb/Syx1A/Arf51F/CASK/unc-13/X11L/Syt4/Vap33/NFAT/Frq1/twit/sky/Syngr/unc-13-4A/olf413/Arl8/ChT/KaiR1D/Scamp/cpx/Synd/Rim/Frq2/alphaSnap/brp/Hip14/Dys/Sytbeta/lqfR/nej/cac/Ih/Hsc70-4/Snap24	1.6541411658923215
Biological process	L1_Imp	GO:0045165	cell fate commitment	85/1159	304/9160	7.109934485200027e-12	abd-A/arm/bi/BicD/csw/ed/emc/exd/Gbeta13F/H/hth/kay/egh/dlg1/l(2)gl/mam/numb/pnt/put/Ras85D/S/skd/sl/stau/ttk/vn/mts/pros/Rap1/drk/enc/tws/14-3-3zeta/Ggamma1/dac/brat/Cdc42/Wnt4/babo/msi/shot/Vps26/Rala/Lis-1/rin/Rab11/fz2/spen/14-3-3epsilon/CtBP/WASp/flfl/Smox/par-6/msps/lqf/Fmr1/seq/Klp10A/pyr/clu/cpa/nudE/pins/mask/lncRNA:CR31781/alph/jeb/alpha-Spec/bun/Antp/par-1/Cul3/nej/Dhc64C/aPKC/Src64B/A…	1.1439304546719509
Biological process	L1_Imp	GO:0010927	cellular component assembly involved in morphogenesis	49/1159	131/9160	8.269171439646184e-12	cact/ed/emc/Actn/Khc/Mlc2/Myb/Prm/S/shi/ttk/mys/hep/Rac1/Cdc42/dia/E2f1/Rac2/bnl/Mlp84B/Lis-1/Rbf/lama/Scgdelta/Ndg/Cdc7/slpr/Dg/Zasp66/Pax/mask/Lasp/sls/puc/bun/C3G/flr/rhea/Ppcs/Bsg/cic/hts/jvl/spoon/how/smt3/br/slmb/wupA	1.5637538745555926
Biological process	L1_Imp	GO:0007269	neurotransmitter secretion	42/1159	102/9160	9.149555720088329e-12	BicD/Chc/Csp/Syt1/Syn/Rap1/Gdi/Rab3/Cdc42/Arf79F/nSyb/Syx1A/Arf51F/CASK/unc-13/X11L/Syt4/Vap33/NFAT/Frq1/twit/sky/Syngr/unc-13-4A/Arl8/KaiR1D/Scamp/cpx/Synd/Rim/Frq2/alphaSnap/brp/Hip14/Dys/Sytbeta/lqfR/nej/cac/Ih/Hsc70-4/Snap24	1.7023591127850992
Biological process	L1_Imp	GO:0099643	signal release from synapse	42/1159	102/9160	9.149555720088329e-12	BicD/Chc/Csp/Syt1/Syn/Rap1/Gdi/Rab3/Cdc42/Arf79F/nSyb/Syx1A/Arf51F/CASK/unc-13/X11L/Syt4/Vap33/NFAT/Frq1/twit/sky/Syngr/unc-13-4A/Arl8/KaiR1D/Scamp/cpx/Synd/Rim/Frq2/alphaSnap/brp/Hip14/Dys/Sytbeta/lqfR/nej/cac/Ih/Hsc70-4/Snap24	1.7023591127850992
Biological process	L1_Imp	GO:1901700	response to oxygen-containing compound	88/1159	322/9160	1.0594181105976035e-11	mAChR-A/Cam/Pka-C1/Lar/dnc/E(bx)/Eip75B/Fas2/fkh/ImpL2/dlg1/l(2)gl/Pkc98E/pum/put/S/sgg/Sh/sl/mts/Galphaq/Syn/Rap1/drk/ple/Akt1/Nmdar1/babo/Cdc37/Iswi/AcCoAS/Arf51F/CASK/Pi3K92E/Rab10/apt/Pi3K21B/Pka-R2/PRL-1/moody/Smox/hang/wdb/Akap200/Fmr1/Mkrn1/slpr/Clic/Tao/Bacc/ITP/DopEcR/Tat/Crtc/srl/mura/foxo/dpr9/Idh3b/CycG/Rheb/wrd/vsg/Efa6/Desat1/kra/Pka-R1/Mob4/pzg/Vmat/Trf2/uex/Tl/Rab8/Myc/bel/Hr4/Lst…	1.1109817725005147
Biological process	L1_Imp	GO:0040012	regulation of locomotion	46/1159	119/9160	1.0594181105976035e-11	chic/ena/kay/Catsup/peb/sl/sqh/ttk/vn/Ten-m/mys/Hrb27C/ple/hep/Rac1/Akt1/msn/Sema1a/Sema2a/CASK/Rho1/bnl/Pi3K92E/NetB/Vang/Sin3A/PlexA/Dscam1/Uev1A/Ktl/Nrx-1/Kat60/Rheb/puc/par-1/Evi5/sli/sima/kis/Ten-a/unc-104/slmb/S6k/InR/lola/Rab1	1.6112112247269037
Biological process	L1_Imp	GO:0048813	dendrite morphogenesis	54/1159	154/9160	1.0594181105976035e-11	ena/kay/Khc/pum/Tm1/trc/ct/pros/fru/fs(1)h/ci/Rac1/Cdc42/tutl/Sema1a/Sema2a/babo/shot/Rab5/Rho1/Pi3K92E/CadN/Lis-1/Nak/NetB/dom/Smox/jim/Fmr1/seq/Dlic/Dscam1/nudE/Toll-6/CG9705/foxo/Sar1/Snoo/vvl/meigo/futsch/Cul3/Dhc64C/cnc/dally/sli/smt3/Nrg/unc-104/br/S6k/lola/Rab1/TER94	1.4705679934464018
Biological process	L1_Imp	GO:0007298	border follicle cell migration	46/1159	120/9160	1.493088290533471e-11	ena/kay/egh/Catsup/peb/Ras85D/shi/sl/sqh/ttk/vn/ex/Rap1/mys/Hrb27C/hep/Rac1/Akt1/msn/cpb/CASK/Rab5/Rho1/Pi3K92E/Rala/Lis-1/Rab11/Rab7/Vang/apt/Cortactin/CalpB/par-6/Ptpmeg2/GMF/nudE/Mrtf/puc/flr/rhea/par-1/Dhc64C/spoon/kis/slmb/InR	1.5991383924263287
Biological process	L1_Imp	GO:0006897	endocytosis	56/1159	165/9160	1.8108384647157157e-11	BicD/Chc/csw/numb/shi/Su(dx)/Syt1/drk/brat/hep/Rac1/Cdc42/Arf79F/Moe/Arf51F/CASK/Rab5/Rac2/Rho1/Sr-CI/Lis-1/Nak/Rab11/Rab7/Past1/stnB/stnA/ArfGAP1/WASp/Cortactin/lqf/CG2258/CG9132/Tao/Rab35/Reps/Synj/Eps-15/aux/CG8176/CG9297/EndoA/Nrx-1/CG31729/Synd/lap/mnb/mgl/lqfR/fwe/norpA/scrib/AP-2mu/AP-2alpha/rudhira/Mcr	1.423499739789623
Biological process	L1_Imp	GO:0009994	oocyte differentiation	54/1159	157/9160	2.5212439642613278e-11	bic/BicD/CkIIbeta/Pka-C1/chic/Chc/Khc/klar/egh/dlg1/l(2)gl/mago/Ras85D/sog/stau/Tm1/tud/Syt1/Hrb27C/enc/14-3-3zeta/heph/Moe/Syx1A/Lis-1/Rab11/14-3-3epsilon/msps/Fmr1/Dg/cpa/nudE/DCP2/jagn/Atx2/Rbfox1/Lasp/alpha-Spec/Pka-R1/par-1/Dhc64C/aPKC/cic/AGO1/cnc/scrib/hts/sqd/lost/jvl/Sxl/pAbp/slmb/TER94	1.442733785249676
Biological process	L1_Imp	GO:0007274	neuromuscular synaptic transmission	36/1159	81/9160	2.6924564408600068e-11	slo/Csp/Syt1/Galphaq/Ten-m/Plc21C/Cdc42/Syx1A/CASK/apt/Fmr1/Upf2/Nadsyn/wgn/VGlut/sky/KaiR1D/Nrx-1/Scamp/cpx/wrd/Fsn/Rim/jeb/alpha-Spec/alphaSnap/Pka-R1/brp/Dys/Ank2/Rbp/SERCA/nwk/dysc/Slob/Ten-a	1.8125420305355222
Biological process	L1_Imp	GO:0017148	negative regulation of translation	33/1159	70/9160	3.049187514542217e-11	pum/Hrb27C/Pabp2/brat/heph/msi/twin/Tis11/apt/smg/Fmr1/Rcd-1/CG13928/PAN3/Larp4B/DCP2/roq/Paip2/4E-T/Rbfox1/eIF4EHP/Not1/kra/wech/elav/AGO1/bin3/Unr/sqd/bru3/Sxl/orb2/Patr-1	1.8975781343913216
Biological process	L1_Imp	GO:0008037	cell recognition	45/1159	118/9160	3.169074329894247e-11	Fas2/Fas3/trc/Ptp99A/Galphaq/Ten-m/Fur1/zfh1/fru/Con/hig/Rac1/Wnt4/tutl/Sema1a/Sema2a/shot/Rho1/CadN/NetB/Vang/fz2/WASp/PlexA/RhoGAPp190/Fmr1/Dscam1/CG6024/dsd/bchs/dpr12/kra/alpha-Spec/Bsg/Tl/Arp3/Dscam4/sli/Dscam2/Hsc70-4/Ten-a/Mcr/lola/trol/Fas1	1.591677078945668
Biological process	L1_Imp	GO:0008038	neuron recognition	44/1159	114/9160	3.430999947695996e-11	Fas2/Fas3/trc/Ptp99A/Galphaq/Ten-m/Fur1/zfh1/fru/Con/hig/Rac1/Wnt4/tutl/Sema1a/Sema2a/shot/Rho1/CadN/NetB/Vang/fz2/WASp/PlexA/RhoGAPp190/Fmr1/Dscam1/CG6024/dsd/bchs/dpr12/kra/alpha-Spec/Bsg/Tl/Arp3/Dscam4/sli/Dscam2/Hsc70-4/Ten-a/lola/trol/Fas1	1.60900863645039
Biological process	L1_Imp	GO:0051093	negative regulation of developmental process	62/1159	196/9160	3.5551592635191505e-11	cact/ed/ena/Fas2/fkh/Galphao/dlg1/l(2)gl/numb/pnt/put/Ras85D/sd/sgg/sl/trc/ttk/mts/Galphaq/ex/pros/zfh1/tws/hdc/brat/Akt1/Sema1a/Sema2a/bif/bnl/sty/Nf1/CadN/14-3-3epsilon/lig/Dad/WASp/nito/He/lqf/Fmr1/Tao/lid/Liprin-gamma/Cip4/foxo/plum/Fsn/mask/alph/bun/Mob4/Tl/cic/Src64B/norpA/scrib/nwk/Patr-1/unc-104/slmb/InR	1.3219534982495014
Biological process	L1_Imp	GO:0051094	positive regulation of developmental process	69/1159	231/9160	4.0836529372741036e-11	abd-A/chic/ImpL2/dlg1/pnt/Ras85D/stau/pros/mys/ci/Rac1/Arf79F/Akt1/Sdc/babo/cpb/Cdc37/ctp/E2f1/nmo/pnut/shot/Nf1/Pi3K92E/Lis-1/Vang/ari-1/PlexA/Smox/Fmr1/Mkrn1/Pdcd4/pyr/Mlf/Hipk/nudE/Wbp2/hzg/Tctp/foxo/Sar1/Cals/Rheb/bchs/Pak3/Synd/sif/Desat1/mnb/bun/Mob4/zld/Vmat/Ank2/Dhc64C/pico/aPKC/Myc/Arp3/cac/Hr4/kis/wap/Pak/slmb/InR/trol/Imp/Rab1	1.239242447339946
Biological process	L1_Imp	GO:0031344	regulation of cell projection organization	50/1159	141/9160	4.459548505247895e-11	chic/Lar/ena/Tm1/trc/pros/hep/Rac1/Cdc42/Akt1/tutl/dia/Sema1a/Sema2a/cpb/shot/Rac2/Rho1/bif/Pi3K92E/CadN/Lis-1/Vang/fz2/14-3-3epsilon/Abi/PlexA/Mipp1/par-6/RhoGAPp190/Fmr1/GMF/Dlic/Rab35/Dscam1/cpa/nudE/Sar1/sif/vvl/kra/pico/aPKC/Arp3/Flo2/CaMKII/unc-104/Pak/Imp/Rab1	1.4867718693537655
Biological process	L1_Imp	GO:0032970	regulation of actin filament-based process	43/1159	111/9160	5.1569397588829944e-11	Pka-C1/chic/ed/ena/fog/Gbeta13F/Lam/shi/Btk29A/sqh/svr/mys/Ggamma1/hep/Rac1/Cdc42/dia/cpb/Moe/Rac2/Rho1/Abi/WASp/Cortactin/Kank/Akap200/GMF/seq/mthl1/Rab35/cpa/Cip4/conu/Atx2/smog/IRSp53/tmod/chinmo/flr/Src64B/nwk/spoon/Lst8	1.6143159203298263
Biological process	L1_Imp	GO:0140352	export from cell	67/1159	223/9160	6.263518966330803e-11	BicD/Chc/l(2)gl/Atpalpha/S/Csp/Syt1/Syn/Rap1/Gdi/Rab3/Cdc42/Arf79F/Akt1/dia/Sep1/nSyb/Syx1A/Arf51F/CASK/nrv1/nrv2/Rab10/Rab11/Rab7/unc-13/X11L/Syt4/Vap33/NFAT/Frq1/Rab35/twit/sky/nrv3/Syngr/unc-13-4A/cmpy/jagn/Arl8/KaiR1D/Sar1/AdipoR/Scamp/cpx/Synd/Rim/Frq2/Tpst/puc/alphaSnap/brp/Hip14/Sep4/Dys/Sytbeta/lqfR/nej/Rab8/cac/Ih/Flo2/Hsc70-4/Snap24/unc-104/InR/Rab1	1.2476563225153023
Biological process	L1_Imp	GO:2000113	negative regulation of cellular macromolecule biosynthetic process	33/1159	72/9160	7.654518733442719e-11	pum/Hrb27C/Pabp2/brat/heph/msi/twin/Tis11/apt/smg/Fmr1/Rcd-1/CG13928/PAN3/Larp4B/DCP2/roq/Paip2/4E-T/Rbfox1/eIF4EHP/Not1/kra/wech/elav/AGO1/bin3/Unr/sqd/bru3/Sxl/orb2/Patr-1	1.8569361498939756
Biological process	L1_Imp	GO:0032956	regulation of actin cytoskeleton organization	42/1159	109/9160	1.1181613176857943e-10	Pka-C1/chic/ed/ena/fog/Gbeta13F/Lam/shi/Btk29A/sqh/svr/mys/Ggamma1/hep/Rac1/Cdc42/dia/cpb/Moe/Rac2/Rho1/Abi/WASp/Cortactin/Kank/Akap200/GMF/seq/mthl1/cpa/Cip4/conu/Atx2/smog/IRSp53/tmod/chinmo/flr/Src64B/nwk/spoon/Lst8	1.6066001299796684
Biological process	L1_Imp	GO:0007308	oocyte construction	45/1159	122/9160	1.151148870725807e-10	bic/BicD/CkIIbeta/Pka-C1/chic/Chc/Khc/klar/egh/dlg1/l(2)gl/mago/Ras85D/sog/stau/Tm1/tud/Syt1/Hrb27C/enc/14-3-3zeta/heph/Moe/Syx1A/Lis-1/Rab11/14-3-3epsilon/msps/Fmr1/Dg/DCP2/Lasp/alpha-Spec/Pka-R1/par-1/Dhc64C/aPKC/cic/cnc/scrib/sqd/lost/jvl/slmb/TER94	1.5435827907446231
Biological process	L1_Imp	GO:0051049	regulation of transport	79/1159	288/9160	1.245113873219995e-10	BicD/Cam/Pka-C1/Chc/klar/l(2)gl/numb/S/sesB/sgg/Syt1/porin/Rap1/drk/Rab3/brat/Cdc42/Arf79F/Akt1/Moe/Sep1/Syx1A/CASK/Rab5/Cnx99A/Nak/nrv1/nrv2/Rab10/Rab11/stnB/ArfGAP1/Cortactin/CG4928/Syt4/CG4587/NFAT/Frq1/Tao/IA-2/CG7781/CG6583/twit/sky/CG6329/ITP/Teh2/cmpy/KaiR1D/Sar1/Nrx-1/AdipoR/cpx/Sec16/Frq2/lap/mnb/Hip14/Sep4/Dys/qvr/Sytbeta/mgl/Rab8/norpA/Fs(2)Ket/SERCA/cac/Hk/scrib/Ih/dysc/Flo2/Slob/rdx/…	1.116322778712625
Biological process	L1_Imp	GO:0010647	positive regulation of cell communication	104/1159	425/9160	1.245113873219995e-10	ben/BicD/Pka-C1/crc/ed/ImpL2/l(2)gl/RpS3/put/Ras85D/skd/sog/vn/Pp1-87B/mts/Cbp53E/ex/Rap1/drk/tws/14-3-3zeta/Eip63E/Rac1/Cdc42/Akt1/Fkbp14/msn/Ssdp/Cdc37/CkIalpha/Pi3K92E/Ubc4/Lis-1/Nak/Dyrk2/spen/14-3-3epsilon/lig/CtBP/eIF3h/Tnpo/Pli/RhoGAP1A/siz/par-6/wdb/nito/Akap200/lqf/Mkrn1/slpr/wcy/Tao/CG9572/VGlut/Mnn1/CycY/Hipk/DopEcR/Uev1A/cmpy/ATP6AP2/foxo/KaiR1D/AdipoR/Cow/Kul/CycG/Cals/Rheb/mask/Efa6…	0.9515877190938626
Biological process	L1_Imp	GO:0023056	positive regulation of signaling	104/1159	425/9160	1.245113873219995e-10	ben/BicD/Pka-C1/crc/ed/ImpL2/l(2)gl/RpS3/put/Ras85D/skd/sog/vn/Pp1-87B/mts/Cbp53E/ex/Rap1/drk/tws/14-3-3zeta/Eip63E/Rac1/Cdc42/Akt1/Fkbp14/msn/Ssdp/Cdc37/CkIalpha/Pi3K92E/Ubc4/Lis-1/Nak/Dyrk2/spen/14-3-3epsilon/lig/CtBP/eIF3h/Tnpo/Pli/RhoGAP1A/siz/par-6/wdb/nito/Akap200/lqf/Mkrn1/slpr/wcy/Tao/CG9572/VGlut/Mnn1/CycY/Hipk/DopEcR/Uev1A/cmpy/ATP6AP2/foxo/KaiR1D/AdipoR/Cow/Kul/CycG/Cals/Rheb/mask/Efa6…	0.9515877190938626
Biological process	L1_Imp	GO:0034249	negative regulation of cellular amide metabolic process	34/1159	77/9160	1.2754739796350068e-10	pum/Hrb27C/Pabp2/brat/heph/msi/twin/Tis11/apt/smg/Fmr1/Rcd-1/casp/CG13928/PAN3/Larp4B/DCP2/roq/Paip2/4E-T/Rbfox1/eIF4EHP/Not1/kra/wech/elav/AGO1/bin3/Unr/sqd/bru3/Sxl/orb2/Patr-1	1.8031433325332726
Biological process	L1_Imp	GO:0034248	regulation of cellular amide metabolic process	59/1159	187/9160	1.2814312843329952e-10	Hrb98DE/kay/pum/stau/Hrb27C/Pabp2/brat/bol/heph/msi/twin/Tis11/Pi3K92E/Lis-1/apt/smg/eIF4G1/tyf/eIF3j/Dp1/Fmr1/Mkrn1/CG1578/Rcd-1/casp/eIF3b/CNBP/CG4612/CG13928/PAN3/Larp4B/DCP2/roq/Paip2/Atx2/Rheb/smog/4E-T/Rbfox1/eIF4EHP/Not1/vvl/kra/wech/elav/larp/AGO1/bin3/Unr/sqd/eIF2gamma/spoon/bru3/Sxl/orb2/how/pAbp/Patr-1/lola	1.318215621452039
Biological process	L1_Imp	GO:0007015	actin filament organization	55/1159	168/9160	1.2995114608143296e-10	chic/ed/ena/Actn/Khc/Lam/osp/shi/sn/Btk29A/Tm1/svr/mys/hep/Rac1/Cdc42/dia/cpb/ctp/Rac2/Rho1/Abi/WASp/Cortactin/cib/Kank/GMF/seq/pigs/pod1/CAP/cpa/Cip4/zye/Mtl/conu/Myo28B1/Atx2/Pak3/IRSp53/Lasp/tmod/chinmo/Pka-R1/flr/pico/Msp300/Arp3/Src64B/hts/nwk/sick/jvl/spoon/tyn	1.371509322723734
Biological process	L1_Imp	GO:0007167	enzyme-linked receptor protein signaling pathway	77/1159	279/9160	1.601657217778109e-10	Col4a1/csw/Lar/ed/Fas2/fkh/gro/ImpL2/dlg1/eIF4A/pnt/pum/put/Ras85D/sgg/sl/sog/ttk/vn/mts/Ptp10D/Rap1/drk/14-3-3zeta/hep/Rac1/Cdc42/Akt1/babo/Cdc37/Gp150/bnl/sty/Pi3K92E/Lis-1/spen/Dad/Pi3K21B/Reph/Smox/wdb/lqf/Fmr1/Mkrn1/slpr/kek5/Tao/pyr/cmpy/srl/foxo/CycG/Ephrin/Rheb/wrd/mask/Snoo/alph/jeb/Mob4/tay/Cul3/Tl/cic/Myc/Src64B/dally/spg/Lst8/ttv/sima/Ptp61F/PRAS40/slmb/S6k/InR/trol	1.1251322608435486
Biological process	L1_Imp	GO:0051489	regulation of filopodium assembly	22/1159	36/9160	1.8056254781652306e-10	chic/Lar/ena/hep/Rac1/Cdc42/dia/cpb/shot/Rho1/Abi/Mipp1/par-6/Rab35/cpa/sif/kra/pico/aPKC/Arp3/Flo2/CaMKII	2.271973649172819
Biological process	L1_Imp	GO:0120035	regulation of plasma membrane bounded cell projection organization	48/1159	137/9160	1.8394893274786679e-10	chic/Lar/ena/Tm1/trc/pros/hep/Rac1/Cdc42/Akt1/tutl/dia/Sema1a/Sema2a/cpb/shot/Rac2/Rho1/bif/Pi3K92E/CadN/Lis-1/Vang/fz2/Abi/PlexA/Mipp1/par-6/RhoGAPp190/Fmr1/Dlic/Rab35/Dscam1/cpa/nudE/Sar1/sif/vvl/kra/pico/aPKC/Arp3/Flo2/CaMKII/unc-104/Pak/Imp/Rab1	1.4693974497384639
Biological process	L1_Imp	GO:0032268	regulation of cellular protein metabolic process	108/1159	451/9160	1.921226632127915e-10	CkIIbeta/Pka-C1/Hrb98DE/eIF4A/l(2)gl/pum/sgg/shi/stau/mts/Ubc6/ex/svr/Hrb27C/Pabp2/brat/Rac1/Cdc42/bol/heph/msi/twin/Tis11/Rho1/bnl/sty/CkIalpha/Pi3K92E/Lis-1/apt/smg/ari-1/Lk6/Dad/Abi/eIF3h/Pka-R2/EloB/eIF4G1/tyf/par-6/wdb/eIF3j/Dp1/Fmr1/REG/Mkrn1/UbcE2H/CG1578/CG14408/Rcd-1/Ncoa6/CycY/casp/eIF3b/CNBP/Slik/CG4612/CG13928/PAN3/Larp4B/CG13705/fmt/DCP2/roq/SCCRO4/Atg17/ScsbetaA/Tctp/Paip2/CycG/Atx2…	0.9203709108859222
Biological process	L1_Imp	GO:0023061	signal release	49/1159	142/9160	2.0851196697341818e-10	BicD/Chc/Csp/Syt1/Syn/Rap1/Gdi/Rab3/Cdc42/Arf79F/Akt1/nSyb/Syx1A/Arf51F/CASK/unc-13/X11L/Syt4/Vap33/NFAT/Frq1/twit/sky/Syngr/unc-13-4A/cmpy/Arl8/KaiR1D/AdipoR/Scamp/cpx/Synd/Rim/Frq2/alphaSnap/brp/Hip14/Dys/Sytbeta/lqfR/nej/cac/Ih/Flo2/Hsc70-4/Snap24/unc-104/InR/Rab1	1.4474297565883607
Biological process	L1_Imp	GO:0051240	positive regulation of multicellular organismal process	59/1159	190/9160	2.556610558578937e-10	abd-A/chic/dlg1/peb/Ras85D/Sh/stau/pros/Rac1/Akt1/Sdc/babo/cpb/Cdc37/nmo/shot/Nf1/Pi3K92E/Lis-1/Vang/ari-1/PlexA/Smox/Fmr1/Mkrn1/Dh31/pyr/Hipk/nudE/hzg/Tctp/Sar1/Cals/Rheb/bchs/Pak3/Synd/sif/Desat1/mnb/bun/Mob4/zld/qvr/Ank2/aPKC/Shab/Myc/Arp3/cac/Hk/Ih/Hr4/kis/wap/Pak/InR/trol/Rab1	1.2952544730087279
Biological process	L1_Imp	GO:0007613	memory	43/1159	116/9160	2.570894144212426e-10	Appl/arm/Pka-C1/dnc/Fas2/Pkc98E/pum/shi/stau/bs/Ptp10D/Syn/drk/svr/Rac1/Nmdar1/CASK/Nf1/CG1910/Nipped-B/Tob/Fmr1/CG4612/ATP6AP2/mura/fabp/Scamp/Atx2/vsg/Rbfox1/kra/brp/Ank2/aPKC/Src64B/scrib/spoon/orb2/CaMKII/rad/rg/kis/ebo	1.5507507915523602
Biological process	L1_Imp	GO:0071310	cellular response to organic substance	88/1159	341/9160	2.629736035754434e-10	ben/Cam/Pka-C1/crc/csw/Lar/E(bx)/Eip75B/fkh/gro/Hsc70-3/ImpL2/eIF4A/pnt/put/Ras85D/sgg/Sh/sog/mts/Ptp10D/Galphaq/Rap1/drk/hep/Akt1/msn/babo/Cdc37/Iswi/bnl/sty/Pi3K92E/Lis-1/Rab10/Dad/Pi3K21B/Pka-R2/Mkk4/Smox/wdb/Akap200/lqf/Fmr1/Mkrn1/slpr/wgn/kek5/Tao/Spp/pyr/Chd64/DopEcR/Uev1A/BI-1/Crtc/cmpy/srl/foxo/AdipoR/CycG/Rheb/wrd/Snoo/puc/Mob4/pzg/Hr39/Cul3/Tl/Rab8/Myc/Src64B/dally/rdx/Hr4/Lst8/smt3/ttv…	1.0282707215909594
Biological process	L1_Imp	GO:0051640	organelle localization	63/1159	210/9160	2.6788709038738973e-10	BicD/Khc/klar/dlg1/l(2)gl/Lam/sesB/shi/sqh/alphaTub84B/Pp1-87B/Rab3/msn/ctp/nSyb/Syx1A/CASK/Lis-1/Rab10/Rab11/Rab7/stnB/stnA/Khc-73/Ran/emb/Rilpl/unc-13/X11L/msps/Fmr1/Vap33/Klp10A/Rab35/Syngr/clu/Slik/nudE/ArfGAP3/jagn/Arl8/Sar1/RhoGAP100F/pins/Aplip1/Myo28B1/wrd/bchs/Sec16/lap/pix/larp/Dhc64C/Bsg/Msp300/aPKC/east/Rab8/cnc/jvl/ens/AP-2alpha/unc-104	1.2455014378116285
Biological process	L1_Imp	GO:0042592	homeostatic process	104/1159	431/9160	2.821409813146085e-10	Ald1/arm/Cam/Col4a1/Sap-r/Lar/Eno/Gapdh2/H/Hsc70-3/Catsup/Atpalpha/peb/put/Ras85D/sesB/sqh/Csp/Galphaq/Cbp53E/ex/zfh1/Plc21C/mys/Vha55/Lac/hep/Arf79F/Akt1/Nmdar1/Wnt4/Fkbp14/babo/Moe/CkIalpha/Fer2LCH/Fer1HCH/Pi3K92E/Cnx99A/Lis-1/nrv1/nrv2/fz2/Trxr-1/vimar/foi/Smox/Atf3/Nckx30C/Men-b/wgn/Tao/cold/VGlut/SelT/nAChRalpha6/CG10413/nrv3/SP2353/Dg/ITP/Ae2/Aps/M6/srl/Atg17/foxo/KaiR1D/AdipoR/Trx-2/Rheb/w…	0.9313626910298286
Biological process	L1_Imp	GO:0045995	regulation of embryonic development	24/1159	43/9160	2.9250085259141235e-10	Gbeta13F/ttk/Rap1/Ggamma1/Top1/Rac1/msn/dia/Pp2B-14D/Rac2/Rho1/Rab11/WASp/slpr/Rab35/scaf/hzg/zye/Mtl/neo/smog/zld/how/tyn	2.1411647779968925
Biological process	L1_Imp	GO:0010608	post-transcriptional regulation of gene expression	60/1159	196/9160	3.199590831552419e-10	Hrb98DE/pum/stau/Hrb27C/Pabp2/brat/bol/heph/msi/twin/Tis11/Pi3K92E/Lis-1/apt/smg/eIF4G1/ssx/tyf/eIF3j/Dp1/Fmr1/Mkrn1/CG1578/Rcd-1/Dg/eIF3b/CNBP/CG4612/CG13928/PAN3/Larp4B/Helz/DCP2/roq/CG9705/Paip2/Atx2/Rheb/4E-T/Rbfox1/eIF4EHP/Not1/kra/wech/elav/larp/mbf1/AGO1/bin3/Unr/sqd/eIF2gamma/spoon/bru3/Sxl/orb2/how/pAbp/Patr-1/CG46385	1.2746477834711447
Biological process	L1_Imp	GO:0048754	branching morphogenesis of an epithelial tube	28/1159	57/9160	3.552755039327465e-10	arm/ed/Lam/pnt/put/Ras85D/ttk/bs/Ptp10D/hdc/Cdc42/Moe/shot/bnl/sty/CCT3/caps/foi/par-6/VhaPPA1-1/seq/Slik/Rheb/form3/rhea/aPKC/Vha26/Vha13	1.956931939870697
Biological process	L1_Imp	GO:0060446	branching involved in open tracheal system development	28/1159	57/9160	3.552755039327465e-10	arm/ed/Lam/pnt/put/Ras85D/ttk/bs/Ptp10D/hdc/Cdc42/Moe/shot/bnl/sty/CCT3/caps/foi/par-6/VhaPPA1-1/seq/Slik/Rheb/form3/rhea/aPKC/Vha26/Vha13	1.956931939870697
Biological process	L1_Imp	GO:0007169	transmembrane receptor protein tyrosine kinase signaling pathway	63/1159	212/9160	4.0472816513570167e-10	Col4a1/csw/Lar/ed/Fas2/fkh/gro/ImpL2/dlg1/pnt/pum/Ras85D/sgg/sl/ttk/vn/mts/Ptp10D/Rap1/drk/14-3-3zeta/hep/Rac1/Cdc42/Akt1/Cdc37/bnl/sty/Pi3K92E/spen/Pi3K21B/Reph/wdb/Fmr1/Mkrn1/slpr/pyr/srl/foxo/CycG/Ephrin/Rheb/wrd/mask/alph/jeb/Mob4/tay/Cul3/Tl/cic/Myc/Src64B/dally/spg/Lst8/sima/Ptp61F/PRAS40/slmb/S6k/InR/trol	1.231826500914552
Biological process	L1_Imp	GO:0051493	regulation of cytoskeleton organization	52/1159	159/9160	4.604931987050512e-10	BicD/Pka-C1/chic/ed/ena/fog/Gbeta13F/Lam/sgg/shi/Btk29A/sqh/svr/mys/Ggamma1/hep/Rac1/Cdc42/dia/cpb/Moe/shot/Rac2/Rho1/Abi/WASp/Cortactin/Kank/Akap200/msps/GMF/seq/pigs/mthl1/cpa/Cip4/CG17816/conu/Atx2/Efa6/Jupiter/smog/IRSp53/tmod/chinmo/alpha-Spec/futsch/flr/Src64B/nwk/spoon/Lst8	1.3700237948345713
Biological process	L1_Imp	GO:0007309	oocyte axis specification	43/1159	118/9160	4.637389931980148e-10	bic/BicD/CkIIbeta/Pka-C1/chic/Chc/Khc/klar/dlg1/l(2)gl/mago/Ras85D/sog/stau/Tm1/tud/Syt1/Hrb27C/enc/14-3-3zeta/heph/Moe/Syx1A/Lis-1/Rab11/14-3-3epsilon/msps/Fmr1/Dg/DCP2/Lasp/Pka-R1/par-1/Dhc64C/aPKC/cic/cnc/scrib/sqd/lost/jvl/slmb/TER94	1.5260887373180914
Biological process	L1_Imp	GO:0051246	regulation of protein metabolic process	112/1159	481/9160	4.669362938925258e-10	CkIIbeta/Pka-C1/Hrb98DE/eIF4A/l(2)gl/pum/sgg/shi/stau/Su(dx)/mts/Ubc6/ex/svr/Hrb27C/Pabp2/brat/Rac1/Cdc42/bol/heph/msi/twin/Tis11/Rho1/bnl/Oda/sty/CkIalpha/Pi3K92E/Lis-1/apt/smg/ari-1/Lk6/Dad/Abi/eIF3h/Pka-R2/EloB/eIF4G1/tyf/par-6/wdb/eIF3j/Dp1/Fmr1/REG/Mkrn1/UbcE2H/CG1578/CG14408/Rcd-1/Ncoa6/CycY/casp/eIF3b/CNBP/Slik/CG4612/CG13928/PAN3/Larp4B/CG13705/fmt/DCP2/roq/SCCRO4/Atg17/ScsbetaA/Tctp/Paip…	0.8799288702653967
Biological process	L1_Imp	GO:0048599	oocyte development	47/1159	136/9160	4.734550091285602e-10	bic/BicD/CkIIbeta/Pka-C1/chic/Chc/Khc/klar/egh/dlg1/l(2)gl/mago/Ras85D/sog/stau/Tm1/tud/Syt1/Hrb27C/enc/14-3-3zeta/heph/Moe/Syx1A/Lis-1/Rab11/14-3-3epsilon/msps/Fmr1/Dg/DCP2/jagn/Lasp/alpha-Spec/Pka-R1/par-1/Dhc64C/aPKC/cic/cnc/scrib/sqd/lost/jvl/pAbp/slmb/TER94	1.4495930424051324
Biological process	L1_Imp	GO:0061138	morphogenesis of a branching epithelium	28/1159	58/9160	5.82091992332752e-10	arm/ed/Lam/pnt/put/Ras85D/ttk/bs/Ptp10D/hdc/Cdc42/Moe/shot/bnl/sty/CCT3/caps/foi/par-6/VhaPPA1-1/seq/Slik/Rheb/form3/rhea/aPKC/Vha26/Vha13	1.9318409589078664
Biological process	L1_Imp	GO:0051491	positive regulation of filopodium assembly	18/1159	26/9160	5.834194663983848e-10	chic/Lar/ena/hep/Rac1/Cdc42/shot/Abi/Mipp1/par-6/Rab35/cpa/sif/kra/pico/aPKC/Arp3/Flo2	2.4519523152790548
Biological process	L1_Imp	GO:0006836	neurotransmitter transport	45/1159	128/9160	6.35501727871916e-10	BicD/Chc/Csp/Syt1/Syn/Rap1/Gdi/Rab3/Cdc42/Arf79F/nSyb/Syx1A/Arf51F/CASK/unc-13/X11L/Syt4/Vap33/NFAT/Frq1/VGlut/twit/sky/Syngr/unc-13-4A/Arl8/KaiR1D/Scamp/cpx/Synd/Rim/Frq2/alphaSnap/brp/Hip14/Dys/Vmat/Sytbeta/lqfR/nej/CG43066/cac/Ih/Hsc70-4/Snap24	1.4743201283075091
Biological process	L1_Imp	GO:0048584	positive regulation of response to stimulus	112/1159	484/9160	6.835436267389086e-10	ben/Pka-C1/chic/crc/ed/ImpL2/kay/l(2)gl/RpS3/put/Ras85D/skd/sog/vn/Pp1-87B/mts/ex/Rap1/drk/tws/14-3-3zeta/Eip63E/Rac1/Cdc42/Akt1/Fkbp14/msn/dia/Dif/Ssdp/Cdc37/mtd/Rac2/Rho1/bnl/CkIalpha/Pi3K92E/Ubc4/Lis-1/Nak/Dyrk2/spen/14-3-3epsilon/lig/CtBP/eIF3h/Tnpo/Pli/RhoGAP1A/siz/par-6/wdb/nito/Akap200/lqf/Mkrn1/slpr/wcy/Tao/CG9572/Mnn1/CycY/Toll-7/Hipk/DopEcR/Uev1A/cmpy/ATP6AP2/foxo/Cow/Mtl/Kul/CycG/CG327…	0.8709587167608442
Biological process	L1_Imp	GO:0042461	photoreceptor cell development	39/1159	102/9160	6.882978004628307e-10	ben/Cam/csw/Lar/klar/peb/pnt/Ras85D/ttk/Ten-m/Mbs/dac/Rac1/tutl/msn/Moe/sty/CadN/Lis-1/Rab11/vimar/Smyd4-4/seq/SP2353/Syn2/Slik/AP-1sigma/RhoGAP100F/Atx2/Synd/jeb/Bsg/dysc/pAbp/mbl/sno/rg/tau/lola	1.5954439088685874
Biological process	L1_Imp	GO:0070887	cellular response to chemical stimulus	105/1159	444/9160	7.406601264103757e-10	mAChR-A/ben/Cam/Pka-C1/crc/csw/Lar/E(bx)/Eip75B/fkh/gro/Hsc70-3/ImpL2/eIF4A/pnt/put/Ras85D/sesB/sgg/Sh/sog/mts/Syt1/Ptp10D/Galphaq/Rap1/drk/hep/Akt1/msn/babo/Cdc37/Iswi/msi/bnl/sty/Pi3K92E/Lis-1/Rab10/Tom40/Dad/emb/Pi3K21B/Pka-R2/CG2918/Mkk4/PRL-1/Smox/wdb/Akap200/Syt4/lqf/Fmr1/Mkrn1/CHES-1-like/slpr/Upf1/wgn/kek5/Tao/Spp/pyr/eIF1/Chd64/DopEcR/Uev1A/BI-1/Crtc/cmpy/srl/foxo/AdipoR/CycG/Rheb/wrd/Rb…	0.9022966832938513
Biological process	L1_Imp	GO:0003008	system process	114/1159	497/9160	7.973577461968909e-10	nAChRalpha1/nAChRbeta1/Appl/arm/Cam/Pka-C1/Col4a1/dnc/Fas2/Galphao/Mlc1/Mlc2/Atpalpha/Pkc98E/pum/rdgB/sgg/Sh/shi/Btk29A/stau/Tm1/vn/bs/Pp1-87B/ct/nonA/Rdl/Ptp10D/Galphaq/Gad1/Syn/pros/drk/svr/mys/14-3-3zeta/Ggamma1/Rac1/Cdc42/Nmdar1/cora/sinu/dia/Sap47/CASK/Nf1/nrv2/Dyrk2/CG1910/GluClalpha/Scgdelta/Nipped-B/Eaat1/CG4928/Tob/Fmr1/nAChRalpha5/wcy/nAChRalpha6/nrv3/Dscam1/CAP/CG4612/ITP/Chd64/DopEcR/…	0.85825500458029
Biological process	L1_Imp	GO:0050877	nervous system process	97/1159	399/9160	8.198855562337711e-10	nAChRalpha1/nAChRbeta1/Appl/arm/Cam/Pka-C1/dnc/Fas2/Galphao/Atpalpha/Pkc98E/pum/rdgB/sgg/Sh/shi/Btk29A/stau/vn/bs/Pp1-87B/ct/nonA/Rdl/Ptp10D/Galphaq/Gad1/Syn/pros/drk/svr/mys/14-3-3zeta/Rac1/Cdc42/Nmdar1/dia/Sap47/CASK/Nf1/nrv2/Dyrk2/CG1910/GluClalpha/Nipped-B/Eaat1/Tob/Fmr1/nAChRalpha5/wcy/nAChRalpha6/nrv3/Dscam1/CAP/CG4612/DopEcR/ATP6AP2/mura/fabp/dpr9/Nrx-1/sosie/Scamp/dpr1/Atx2/vsg/Rbfox1/dpr…	0.9421349379426165
Biological process	L1_Imp	GO:0001763	morphogenesis of a branching structure	28/1159	59/9160	9.289539605903323e-10	arm/ed/Lam/pnt/put/Ras85D/ttk/bs/Ptp10D/hdc/Cdc42/Moe/shot/bnl/sty/CCT3/caps/foi/par-6/VhaPPA1-1/seq/Slik/Rheb/form3/rhea/aPKC/Vha26/Vha13	1.9071789046735974
Biological process	L1_Imp	GO:0060560	developmental growth involved in morphogenesis	38/1159	99/9160	1.0373616006261008e-9	arm/Pka-C1/chic/Lar/dnc/kay/Sh/sqh/ttk/alphaTub85E/mys/hep/Rac1/Cdc42/Sema1a/Sema2a/shot/Rab5/Rac2/Rho1/bif/CadN/Rab11/Vang/fz2/Dad/Abi/Fmr1/slpr/scaf/Dscam1/Toll-6/Mtl/RhoGAP100F/alphaSnap/Ank2/Nrg/Frl	1.6010379253418106
Biological process	L1_Imp	GO:0009967	positive regulation of signal transduction	95/1159	390/9160	1.1477320221078758e-9	ben/Pka-C1/crc/ed/ImpL2/l(2)gl/RpS3/put/Ras85D/skd/sog/vn/Pp1-87B/mts/ex/Rap1/drk/tws/14-3-3zeta/Eip63E/Rac1/Cdc42/Akt1/Fkbp14/msn/Ssdp/Cdc37/CkIalpha/Pi3K92E/Ubc4/Lis-1/Nak/Dyrk2/spen/14-3-3epsilon/lig/CtBP/eIF3h/Tnpo/Pli/RhoGAP1A/siz/par-6/wdb/nito/Akap200/lqf/Mkrn1/slpr/wcy/Tao/CG9572/Mnn1/CycY/Hipk/DopEcR/Uev1A/cmpy/ATP6AP2/foxo/Cow/Kul/CycG/Rheb/mask/Efa6/akirin/Snoo/jeb/apolpp/alpha-Spec/C3…	0.9449923265591715
Biological process	L1_Imp	GO:0060284	regulation of cell development	52/1159	163/9160	1.19274408283024e-9	chic/csw/ed/Fas2/l(2)gl/numb/pnt/sd/mts/unk/pros/tws/Mbs/hdc/brat/Rac1/Arf79F/Sema1a/Sema2a/babo/Cdc37/ctp/shot/bif/sty/Pi3K92E/CadN/Lis-1/Vang/ari-1/PlexA/Smox/Fmr1/Mkrn1/pyr/nudE/Sar1/Rheb/mask/sif/bun/Mob4/zld/Antp/Dhc64C/aPKC/Myc/pAbp/slmb/InR/trol/Rab1	1.3341785958878492
Biological process	L1_Imp	GO:0032535	regulation of cellular component size	53/1159	168/9160	1.2454905101984187e-9	chic/Lar/Lam/Myb/Ras85D/shi/Btk29A/drk/svr/Rac1/Cdc42/Akt1/dia/Sema1a/Sema2a/cpb/shot/bif/Pi3K92E/CadN/Rbf/Vang/Pi3K21B/WASp/RhoGAP1A/Cortactin/RhoGAPp190/Nipped-B/Kank/Fmr1/GMF/CG10413/cpa/Cip4/Tctp/foxo/conu/Atx2/Rheb/IRSp53/Lasp/tmod/Desat1/chinmo/flr/pico/Myc/Src64B/nwk/spoon/Lst8/S6k/InR	1.3180700637622735
Biological process	L1_Imp	GO:0016331	morphogenesis of embryonic epithelium	42/1159	117/9160	1.2500481846509812e-9	arm/Col4a1/chic/ed/emc/ena/fog/kay/dlg1/l(2)gl/peb/put/Ras85D/Btk29A/Rap1/mys/Ggamma1/Mbs/Lac/hep/Rac1/Cdc42/cora/sinu/msn/shot/Rab5/Rac2/Rho1/Rab11/par-6/Inx2/slpr/scaf/Mtl/alph/puc/aPKC/scrib/smash/Mcr/Pak	1.5044197351731903
Biological process	L1_Imp	GO:0044089	positive regulation of cellular component biogenesis	45/1159	131/9160	1.4430102307919214e-9	chic/Lar/ena/dlg1/Lam/shi/stau/svr/hep/Rac1/Cdc42/Sdc/dia/cpb/nmo/shot/Pi3K92E/Abi/Mipp1/par-6/msps/Tob/seq/Rab35/cpa/Synj/Cals/Atx2/Rheb/Pak3/Jupiter/IRSp53/Synd/sif/chinmo/kra/mnb/Ank2/pico/aPKC/Arp3/cac/Flo2/Pak/slmb	1.440897126770059
Biological process	L1_Imp	GO:0046903	secretion	66/1159	234/9160	1.5021735517863736e-9	BicD/Chc/l(2)gl/S/Csp/Syt1/Syn/Rap1/Gdi/Rab3/Cdc42/Arf79F/Akt1/dia/Sep1/nSyb/Syx1A/Arf51F/CASK/Rab10/Rab11/Rab7/unc-13/X11L/Syt4/Vap33/NFAT/Frq1/Rab35/IA-2/Dh31/twit/sky/Syngr/ITP/unc-13-4A/cmpy/jagn/Arl8/KaiR1D/Sar1/AdipoR/Scamp/cpx/Synd/Rim/Frq2/Tpst/puc/alphaSnap/brp/Hip14/Sep4/Dys/Sytbeta/lqfR/nej/Rab8/cac/Ih/Flo2/Hsc70-4/Snap24/unc-104/InR/Rab1	1.1564964317528836
Biological process	L1_Imp	GO:0032940	secretion by cell	63/1159	219/9160	1.6315178389565744e-9	BicD/Chc/l(2)gl/S/Csp/Syt1/Syn/Rap1/Gdi/Rab3/Cdc42/Arf79F/Akt1/dia/Sep1/nSyb/Syx1A/Arf51F/CASK/Rab10/Rab11/Rab7/unc-13/X11L/Syt4/Vap33/NFAT/Frq1/Rab35/twit/sky/Syngr/unc-13-4A/cmpy/jagn/Arl8/KaiR1D/Sar1/AdipoR/Scamp/cpx/Synd/Rim/Frq2/Tpst/puc/alphaSnap/brp/Hip14/Sep4/Dys/Sytbeta/lqfR/nej/Rab8/cac/Ih/Flo2/Hsc70-4/Snap24/unc-104/InR/Rab1	1.1849598958765777
Biological process	L1_Imp	GO:0097305	response to alcohol	42/1159	118/9160	1.6695992876975757e-9	Cam/Pka-C1/dnc/E(bx)/Eip75B/Fas2/fkh/dlg1/l(2)gl/Pkc98E/pum/S/Syn/Nmdar1/Iswi/AcCoAS/Arf51F/CASK/apt/Pka-R2/moody/hang/Akap200/slpr/Clic/Tao/Bacc/DopEcR/Tat/mura/dpr9/Idh3b/vsg/Efa6/kra/Pka-R1/pzg/Trf2/bel/Hr4/Pak/br	1.4921414053947535
Biological process	L1_Imp	GO:0009798	axis specification	56/1159	184/9160	1.6740485162667493e-9	bic/BicD/cact/CkIIbeta/Pka-C1/chic/Chc/csw/Khc/klar/dlg1/l(2)gl/mago/Pkc98E/pum/Ras85D/sog/stau/Tm1/tud/Syt1/fs(1)h/Hrb27C/enc/14-3-3zeta/heph/Moe/Syx1A/sty/Lis-1/rin/Rab11/14-3-3epsilon/lig/msps/Fmr1/Mkrn1/Rab35/Dg/DCP2/Lasp/Pka-R1/Antp/par-1/Dhc64C/aPKC/Tl/cic/cnc/scrib/sqd/lost/jvl/spoon/slmb/TER94	1.2662599979784257
Biological process	L1_Imp	GO:0007264	small GTPase mediated signal transduction	51/1159	160/9160	1.7977171085294532e-9	Ras85D/Ras64B/Pp1-87B/Rap1/drk/Gdi/14-3-3zeta/Rab3/Rac1/Cdc42/Arf79F/Rab5/Rac2/Rho1/sty/Nf1/Rala/Rab10/Rab11/Rab7/14-3-3epsilon/ArfGAP1/PlexA/RhoGAP1A/siz/RhoGAPp190/Rab35/RhoGAP19D/CG5522/RhoGAP71E/RhoGDI/CG8500/Mtl/RhoGAP100F/conu/Rheb/Efa6/Epac/sif/alph/C3G/Mob4/Ziz/CG42674/Rab8/spg/RapGAP1/smt3/rad/Ric/Rab1	1.3329642790619678
Biological process	L1_Imp	GO:0045216	cell-cell junction organization	33/1159	80/9160	1.8540939282112934e-9	arm/Galphao/dlg1/l(2)gl/Atpalpha/shi/Rap1/Lac/Rac1/cora/sinu/pck/Rac2/Rho1/nrv2/Rab11/moody/par-6/cold/Cip4/CG13704/Ssk/M6/pasi1/mesh/shakB/Nost/aPKC/Src64B/scrib/Nrg/Mcr/Pak	1.7049330564489256
Biological process	L1_Imp	GO:0051146	striated muscle cell differentiation	33/1159	80/9160	1.8540939282112934e-9	Col4a1/Actn/Mlc2/Mp20/Prm/sd/mys/Rac1/dia/CalpA/Arf51F/Rac2/Rho1/Mlp84B/WASp/Scgdelta/siz/Dg/Zasp66/Pax/mask/Pak3/Lasp/sls/C3G/flr/rhea/LanB1/Bsg/Arp3/hts/how/wupA	1.7049330564489256
Biological process	L1_Imp	GO:0051248	negative regulation of protein metabolic process	53/1159	170/9160	1.929867150407609e-9	l(2)gl/pum/sgg/shi/mts/svr/Hrb27C/Pabp2/brat/heph/msi/twin/Tis11/sty/apt/smg/Dad/eIF3h/Pka-R2/par-6/wdb/Fmr1/CG14408/Rcd-1/casp/CG13928/PAN3/Larp4B/CG13705/DCP2/roq/SCCRO4/Paip2/4E-T/Rbfox1/eIF4EHP/endos/Not1/chinmo/kra/Pka-R1/wech/elav/AGO1/bin3/Unr/sqd/bru3/Sxl/orb2/CG44008/Patr-1/PRAS40	1.3009965504033318
Biological process	L1_Imp	GO:0009719	response to endogenous stimulus	67/1159	241/9160	2.0608521329847763e-9	csw/Lar/E(bx)/Eip75B/fkh/gro/ImpL2/eIF4A/pnt/put/Ras85D/sgg/Sh/sl/sog/mts/Ptp10D/Galphaq/Rap1/drk/Akt1/Cdc37/Iswi/bnl/sty/Pi3K92E/Lis-1/Rab10/Dad/Pi3K21B/Smox/wdb/lqf/Fmr1/Mkrn1/kek5/Tao/pyr/Chd64/Crtc/cmpy/srl/foxo/AdipoR/CycG/Rheb/wrd/Snoo/Mob4/pzg/Hr39/Tl/Rab8/Myc/Src64B/dally/Hr4/Lst8/smt3/ttv/sima/Ptp61F/PRAS40/slmb/S6k/InR/trol	1.1356668862056454
Biological process	L1_Imp	GO:0071495	cellular response to endogenous stimulus	66/1159	236/9160	2.136796608017611e-9	csw/Lar/E(bx)/Eip75B/fkh/gro/ImpL2/eIF4A/pnt/put/Ras85D/sgg/Sh/sog/mts/Ptp10D/Galphaq/Rap1/drk/Akt1/Cdc37/Iswi/bnl/sty/Pi3K92E/Lis-1/Rab10/Dad/Pi3K21B/Smox/wdb/lqf/Fmr1/Mkrn1/kek5/Tao/pyr/Chd64/Crtc/cmpy/srl/foxo/AdipoR/CycG/Rheb/wrd/Snoo/Mob4/pzg/Hr39/Tl/Rab8/Myc/Src64B/dally/Hr4/Lst8/smt3/ttv/sima/Ptp61F/PRAS40/slmb/S6k/InR/trol	1.1442181019744468
Biological process	L1_Imp	GO:0055001	muscle cell development	28/1159	61/9160	2.266692074785067e-9	Col4a1/Actn/Mlc2/pnt/Prm/sd/mys/Rac1/dia/sty/Mlp84B/Scgdelta/Dg/Zasp66/mask/Lasp/sls/C3G/Dys/flr/rhea/LanB1/Bsg/hts/how/wap/br/wupA	1.8590846164725523
Biological process	L1_Imp	GO:0030334	regulation of cell migration	34/1159	85/9160	2.5766778130172312e-9	ena/kay/Catsup/peb/sl/sqh/ttk/vn/mys/Hrb27C/ple/hep/Rac1/Akt1/msn/Sema1a/Sema2a/Rho1/bnl/Pi3K92E/Sin3A/PlexA/Dscam1/Uev1A/Kat60/puc/par-1/Evi5/sli/sima/kis/slmb/InR/Rab1	1.6605389370904722
Biological process	L1_Imp	GO:0001738	morphogenesis of a polarized epithelium	37/1159	98/9160	2.9265171157093926e-9	ed/Galphao/kay/dlg1/peb/pnt/Ras85D/S/shi/Rap1/Rac1/Cdc42/Wnt4/nmo/Rho1/sty/Rala/CadN/rin/Vang/spen/Abi/par-6/jbug/sano/Hipk/ATP6AP2/Mtl/kmr/flr/par-1/nej/Dhc64C/aPKC/scrib/Frl/lola	1.5772105534915761
Biological process	L1_Imp	GO:0051962	positive regulation of nervous system development	39/1159	107/9160	3.2342202938317383e-9	chic/dlg1/stau/pros/Rac1/Sdc/babo/cpb/Cdc37/nmo/shot/Pi3K92E/Lis-1/Vang/ari-1/PlexA/Smox/Fmr1/pyr/nudE/Sar1/Cals/Rheb/Pak3/Synd/sif/mnb/bun/Mob4/zld/Ank2/aPKC/Myc/Arp3/cac/Pak/InR/trol/Rab1	1.526402264438936
Biological process	L1_Imp	GO:0072583	clathrin-dependent endocytosis	18/1159	28/9160	3.2449504799952715e-9	BicD/shi/Syt1/Rab5/Lis-1/Nak/Rab7/WASp/lqf/Synj/aux/CG8176/EndoA/lap/fwe/norpA/AP-2mu/AP-2alpha	2.345037111362543
Biological process	L1_Imp	GO:0000226	microtubule cytoskeleton organization	80/1159	314/9160	3.5463518889623948e-9	BicD/Cam/Pka-C1/Chc/Khc/klar/egh/dlg1/l(2)gl/Lam/Map205/mago/Myb/sgg/alphaTub84B/alphaTub85E/Pp1-87B/mts/fwd/Ubc6/Ten-m/tws/14-3-3zeta/dia/heph/Moe/ctp/shot/Lis-1/Rab11/Khc-73/14-3-3epsilon/Ran/emb/WASp/par-6/CCT6/wdb/msps/Fmr1/Vap33/pigs/Klp10A/Dlic/Nop17l/Slik/nudE/ssp2/CG17816/pins/Kat60/bchs/CG30069/Efa6/Jupiter/Synd/alpha-Spec/futsch/Pka-R1/Mob4/par-1/larp/brun/Ank2/Dhc64C/Msp300/aPKC/cnc/ht…	1.00977437797357
Biological process	L1_Imp	GO:0051046	regulation of secretion	35/1159	91/9160	4.885818395515532e-9	BicD/l(2)gl/S/Syt1/Rap1/Rab3/Cdc42/Akt1/Sep1/Syx1A/CASK/Rab10/Syt4/NFAT/Frq1/IA-2/twit/sky/ITP/cmpy/KaiR1D/AdipoR/cpx/Frq2/Hip14/Sep4/Dys/Sytbeta/Rab8/cac/Ih/Flo2/unc-104/InR/Rab1	1.6039554087241048
Biological process	L1_Imp	GO:0009792	embryo development ending in birth or egg hatching	52/1159	170/9160	5.921467078835981e-9	arm/bic/Col4a1/chic/ed/emc/ena/kay/dlg1/l(2)gl/peb/pum/put/Ras85D/sgg/Btk29A/sqh/zfh1/Rap1/mys/Ggamma1/Mbs/Eip63E/hep/Rac1/Cdc42/cora/sinu/msn/dia/shot/Deaf1/Rab5/Rac2/Rho1/Rab11/lolal/Cdc7/slpr/scaf/chrb/Mtl/scyl/alph/puc/elav/rhea/Arp3/scrib/Mcr/Pak/InR	1.2735158139812248
Biological process	L1_Imp	GO:2000145	regulation of cell motility	34/1159	88/9160	7.496512765158743e-9	ena/kay/Catsup/peb/sl/sqh/ttk/vn/mys/Hrb27C/ple/hep/Rac1/Akt1/msn/Sema1a/Sema2a/Rho1/bnl/Pi3K92E/Sin3A/PlexA/Dscam1/Uev1A/Kat60/puc/par-1/Evi5/sli/sima/kis/slmb/InR/Rab1	1.6104982545908766
Biological process	L1_Imp	GO:0007626	locomotory behavior	54/1159	181/9160	7.540137354542269e-9	ben/CkIIbeta/Fas2/kay/Khc/dlg1/Lam/Atpalpha/sgg/Sh/slgA/Pp1-87B/Syt1/Galphaq/Gad1/Plc21C/Mbs/ple/Rac1/tutl/Sema2a/CalpA/CASK/Rho1/Fer2LCH/Nf1/Pka-R2/tyf/Eaat1/beta4GalNAcTA/Fmr1/CG6123/lid/ITP/foxo/Ktl/Atx2/shep/Mid1/shakB/brp/tay/Cul3/nej/Shab/norpA/SERCA/cac/Ih/dysc/ebo/unc-104/slmb/InR	1.2375086470580978
Biological process	L1_Imp	GO:0008298	intracellular mRNA localization	30/1159	72/9160	8.946854661410409e-9	bic/BicD/CkIIbeta/Pka-C1/chic/Chc/Khc/klar/l(2)gl/mago/stau/Tm1/tud/Syt1/Hrb27C/enc/Syx1A/Lis-1/Rab11/msps/DCP2/Lasp/par-1/Dhc64C/aPKC/cnc/sqd/lost/jvl/TER94	1.7194326261440405
Biological process	L1_Imp	GO:0046843	dorsal appendage formation	25/1159	53/9160	1.0063389640995193e-8	cact/ed/emc/Khc/S/shi/ttk/hep/Rac1/Cdc42/Rac2/Lis-1/lama/slpr/Pax/mask/puc/bun/Ppcs/cic/jvl/spoon/smt3/br/slmb	1.8984027671893602
Biological process	L1_Imp	GO:0048488	synaptic vesicle endocytosis	21/1159	39/9160	1.0322343049708631e-8	BicD/shi/Syt1/brat/Arf79F/Arf51F/CASK/Rab5/Rab11/stnB/stnA/Synj/Eps-15/EndoA/Nrx-1/Synd/lap/mnb/lqfR/fwe/AP-2alpha	2.089382235894347
Biological process	L1_Imp	GO:0140238	presynaptic endocytosis	21/1159	39/9160	1.0322343049708631e-8	BicD/shi/Syt1/brat/Arf79F/Arf51F/CASK/Rab5/Rab11/stnB/stnA/Synj/Eps-15/EndoA/Nrx-1/Synd/lap/mnb/lqfR/fwe/AP-2alpha	2.089382235894347
Biological process	L1_Imp	GO:0008283	cell population proliferation	76/1159	299/9160	1.086168515526937e-8	Gbeta13F/hth/l(2)gl/Lam/Myb/numb/Pkc98E/pnt/Ras85D/S/sd/vn/mts/ex/pros/ci/enc/tws/Ggamma1/Rbp9/brat/Rac1/Cdc42/Akt1/Wnt4/Dif/babo/Cdc37/Moe/E2f1/mtd/Rab5/Rho1/bnl/Pi3K92E/Lis-1/Rbf/fz2/dom/Pi3K21B/Sin3A/flfl/Smox/par-6/Inx2/msps/Fmr1/Pdcd4/Mnn1/pyr/Mlf/clu/Slik/foxo/conu/pins/Rheb/vsg/sls/alpha-Spec/bun/Mob4/zld/Cul3/Dhc64C/aPKC/Tl/AGO1/scrib/hts/cpo/Sxl/Ptp61F/slmb/InR/trol	1.006392871223315
Biological process	L1_Imp	GO:0060491	regulation of cell projection assembly	23/1159	46/9160	1.097245991793144e-8	chic/Lar/ena/Tm1/hep/Rac1/Cdc42/dia/cpb/shot/Rho1/Abi/Mipp1/par-6/Rab35/cpa/sif/kra/pico/aPKC/Arp3/Flo2/CaMKII	1.9824670319778344
Biological process	L1_Imp	GO:0120032	regulation of plasma membrane bounded cell projection assembly	23/1159	46/9160	1.097245991793144e-8	chic/Lar/ena/Tm1/hep/Rac1/Cdc42/dia/cpb/shot/Rho1/Abi/Mipp1/par-6/Rab35/cpa/sif/kra/pico/aPKC/Arp3/Flo2/CaMKII	1.9824670319778344
Biological process	L1_Imp	GO:0001700	embryonic development via the syncytial blastoderm	50/1159	163/9160	1.097245991793144e-8	arm/bic/Col4a1/chic/ed/emc/ena/kay/dlg1/l(2)gl/peb/pum/put/Ras85D/sgg/Btk29A/sqh/zfh1/Rap1/mys/Ggamma1/Mbs/Eip63E/hep/Rac1/Cdc42/cora/sinu/msn/dia/shot/Rab5/Rac2/Rho1/Rab11/lolal/Cdc7/slpr/scaf/chrb/Mtl/scyl/alph/puc/rhea/Arp3/scrib/Mcr/Pak/InR	1.2775950675214818
Biological process	L1_Imp	GO:0030010	establishment of cell polarity	26/1159	57/9160	1.1106799234520436e-8	Gbeta13F/dlg1/l(2)gl/sgg/mts/Ggamma1/Rac1/Cdc42/ctp/Lis-1/Khc-73/Ran/par-6/msps/Klp10A/Dg/Slik/nudE/sff/pins/smog/Dys/Dhc64C/aPKC/scrib/slmb	1.850016735954185
Biological process	L1_Imp	GO:0007028	cytoplasm organization	30/1159	73/9160	1.2783128032374321e-8	bic/Pka-C1/chic/Chc/Khc/klar/dlg1/mago/shi/stau/Tm1/tud/Syt1/Hrb27C/enc/Moe/Syx1A/Rab5/Lis-1/Rab11/Rab7/DCP2/jagn/Lasp/par-1/cnc/scrib/sqd/lost/TER94	1.6995330687063357
Biological process	L1_Imp	GO:1904580	regulation of intracellular mRNA localization	16/1159	24/9160	1.3876388975908149e-8	bic/Pka-C1/Khc/klar/l(2)gl/mago/stau/Syt1/enc/Syx1A/Rab11/Lasp/par-1/aPKC/cnc/TER94	2.3975045312566783
Biological process	L1_Imp	GO:1903530	regulation of secretion by cell	33/1159	86/9160	1.5534759007988615e-8	BicD/l(2)gl/S/Syt1/Rap1/Rab3/Cdc42/Akt1/Sep1/Syx1A/CASK/Rab10/Syt4/NFAT/Frq1/twit/sky/cmpy/KaiR1D/AdipoR/cpx/Frq2/Hip14/Sep4/Dys/Sytbeta/Rab8/cac/Ih/Flo2/unc-104/InR/Rab1	1.60059639663419
Biological process	L1_Imp	GO:0010628	positive regulation of gene expression	53/1159	180/9160	1.7266246693735766e-8	Pka-C1/Hrb98DE/kay/mago/pnt/pum/Hrb87F/pros/Hrb27C/hep/bol/Dif/E2f1/bnl/Pi3K92E/rin/Pli/tyf/Nipped-B/nito/Dp1/Fmr1/Mkrn1/CG3198/CG6686/Toll-7/CNBP/CG4612/Hipk/Larp4B/FoxK/MED26/Atx2/Rheb/smog/vvl/puc/zld/ps/larp/Tl/Myc/mbf1/eIF2gamma/spoon/Sxl/orb2/gpp/smt3/pAbp/lola/ich/CG46385	1.218534390211359
Biological process	L1_Imp	GO:0007612	learning	27/1159	62/9160	1.846012964056192e-8	Pka-C1/dnc/Fas2/sgg/shi/Btk29A/vn/Pp1-87B/Rdl/Gad1/Syn/drk/Nmdar1/Sap47/Nf1/Nipped-B/Fmr1/wcy/DopEcR/Nrx-1/Atx2/futsch/mnb/Pka-R1/AGO1/rad/rg	1.783158223754428
Biological process	L1_Imp	GO:1902531	regulation of intracellular signal transduction	83/1159	342/9160	1.905354764492176e-8	ben/Pka-C1/crc/dnc/ed/ImpL2/l(2)gl/peb/Ras85D/sgg/sl/vn/Pp1-87B/mts/Ubc6/ex/Rap1/drk/ci/14-3-3zeta/Rac1/Cdc42/Akt1/msn/cpb/Cdc37/sty/CkIalpha/Nf1/Pi3K92E/Rala/14-3-3epsilon/lig/ArfGAP1/Spred/CG2918/RhoGAP1A/siz/wdb/spidey/slpr/wcy/Tao/Mnn1/CG5522/cpa/Hipk/DopEcR/Uev1A/fmt/chrb/Pebp1/CycG/conu/Aplip1/scyl/Rheb/wrd/Efa6/Epac/alph/jeb/puc/alpha-Spec/mnb/Mob4/Ziz/par-1/CG42674/aPKC/spoon/spg/rdx/Lst8…	0.9396539484388614
Biological process	L1_Imp	GO:0007623	circadian rhythm	47/1159	151/9160	1.995121878497857e-8	CkIIbeta/Pka-C1/dnc/emc/Fas2/kay/dlg1/S/sgg/Sh/slo/Rdl/Plc21C/Mbs/Rac1/Akt1/Iswi/Rho1/Fer2LCH/Nf1/Pdp1/Pka-R2/inc/tyf/Nipped-B/Akap200/Fmr1/CG6123/lid/Dh31/ITP/foxo/CG5273/Atx2/Mid1/mnb/qvr/Cul3/nej/nocte/Shab/norpA/Hk/Ih/dysc/slmb/InR	1.2986511443303927
Biological process	L1_Imp	GO:0045935	positive regulation of nucleobase-containing compound metabolic process	102/1159	453/9160	2.1005442132095014e-8	abd-A/arm/crc/Hr3/E(bx)/Eip74EF/Eip75B/exd/fkh/His2Av/Hrb98DE/hth/kay/mam/Myb/pnt/pum/sd/sesB/ttk/bs/Hrb87F/CrebA/pros/fs(1)h/Hrb27C/ci/Pabp2/hep/Dif/Iswi/twin/E2f1/Tis11/Deaf1/Su(Tpl)/apt/smg/Pdp1/ko/CtBP/lolal/Sin3A/drm/CycT/PlexA/Smox/mei-P26/bip2/Nipped-B/Cdc7/Upf1/CG8944/Ncoa6/lid/Eaf/CG12769/tou/RYBP/CG13928/PAN3/Jarid2/Wbp2/DCP2/roq/Crtc/srl/foxo/CG12054/Ndf/mask/Rbfox1/Mrtf/CG32603/akirin…	0.831525133903095
Biological process	L1_Imp	GO:0008306	associative learning	24/1159	51/9160	2.166595855206027e-8	Pka-C1/dnc/Fas2/sgg/shi/vn/Pp1-87B/Rdl/Gad1/Syn/drk/Nmdar1/Sap47/Nf1/Fmr1/DopEcR/Nrx-1/Atx2/futsch/mnb/Pka-R1/AGO1/rad/rg	1.895004190727495
Biological process	L1_Imp	GO:0048511	rhythmic process	47/1159	152/9160	2.4944652780650688e-8	CkIIbeta/Pka-C1/dnc/emc/Fas2/kay/dlg1/S/sgg/Sh/slo/Rdl/Plc21C/Mbs/Rac1/Akt1/Iswi/Rho1/Fer2LCH/Nf1/Pdp1/Pka-R2/inc/tyf/Nipped-B/Akap200/Fmr1/CG6123/lid/Dh31/ITP/foxo/CG5273/Atx2/Mid1/mnb/qvr/Cul3/nej/nocte/Shab/norpA/Hk/Ih/dysc/slmb/InR	1.2891283702118863
Biological process	L1_Imp	GO:0051241	negative regulation of multicellular organismal process	47/1159	152/9160	2.4944652780650688e-8	ed/ena/fkh/Galphao/l(2)gl/numb/pnt/put/sd/sgg/sl/ttk/mts/ex/pros/tws/hdc/brat/Akt1/Sema1a/Sema2a/bif/sty/Nf1/CadN/Dad/Sin3A/WASp/lqf/Fmr1/Tao/Liprin-gamma/Cip4/foxo/plum/Fsn/alph/Mob4/Tl/cic/Src64B/nwk/CaMKII/Patr-1/unc-104/slmb/InR	1.2891283702118863
Biological process	L1_Imp	GO:0045471	response to ethanol	28/1159	67/9160	2.7832540619886793e-8	Cam/Pka-C1/dnc/Fas2/dlg1/Pkc98E/pum/S/Syn/Nmdar1/AcCoAS/Arf51F/CASK/apt/Pka-R2/moody/hang/Akap200/slpr/Tao/Bacc/DopEcR/Tat/mura/dpr9/vsg/kra/Pka-R1	1.7237327635776662
Biological process	L1_Imp	GO:0120034	positive regulation of plasma membrane bounded cell projection assembly	18/1159	31/9160	3.0613130641819085e-8	chic/Lar/ena/hep/Rac1/Cdc42/shot/Abi/Mipp1/par-6/Rab35/cpa/sif/kra/pico/aPKC/Arp3/Flo2	2.1981957230332716
Biological process	L1_Imp	GO:0009628	response to abiotic stimulus	89/1159	380/9160	3.1085972653928304e-8	Appl/Cam/Pka-C1/dnc/dlg1/Atpalpha/rdgB/Sh/slgA/Tm1/Pp1-87B/mts/nonA/Hrb87F/Rdl/porin/Galphaq/Gad1/Syn/Plc21C/ogre/14-3-3zeta/ple/hep/Nmdar1/tutl/Sema2a/babo/msi/nmo/Nf1/Tom40/Dyrk2/14-3-3epsilon/emb/CG2918/CycT/hang/Inx2/Kap-alpha3/jbug/Fmr1/CHES-1-like/slpr/Upf1/NFAT/Clic/Mnn1/Dh31/nrv3/Dscam1/CG13510/PIP5K59B/ITP/Hipk/eIF1/M6/Arl8/ATP6AP2/Tctp/CG6330/jus/Gat/Mrtf/shep/CG33129/CG34353/shakB/alph…	0.8883448546132844
Biological process	L1_Imp	GO:0051254	positive regulation of RNA metabolic process	97/1159	427/9160	3.213845538903341e-8	abd-A/arm/crc/Hr3/E(bx)/Eip74EF/Eip75B/exd/fkh/His2Av/Hrb98DE/hth/kay/mam/Myb/pnt/pum/sd/ttk/bs/Hrb87F/CrebA/pros/fs(1)h/Hrb27C/ci/Pabp2/hep/Dif/Iswi/twin/E2f1/Tis11/Deaf1/Su(Tpl)/apt/smg/Pdp1/ko/CtBP/lolal/Sin3A/drm/CycT/Smox/mei-P26/bip2/Nipped-B/Upf1/CG8944/Ncoa6/lid/Eaf/CG12769/tou/RYBP/CG13928/PAN3/Jarid2/Wbp2/DCP2/roq/Crtc/srl/foxo/CG12054/Ndf/mask/Rbfox1/Mrtf/CG32603/akirin/CG34401/Not1/vv…	0.8442876145444719
Biological process	L1_Imp	GO:0007391	dorsal closure	36/1159	102/9160	3.780398767006776e-8	arm/Col4a1/chic/ed/emc/ena/kay/dlg1/l(2)gl/peb/put/Ras85D/Btk29A/Rap1/mys/Ggamma1/Mbs/hep/Rac1/Cdc42/cora/sinu/msn/shot/Rab5/Rac2/Rho1/Rab11/slpr/scaf/Mtl/alph/puc/scrib/Mcr/Pak	1.4799666914486513
Biological process	L1_Imp	GO:0009891	positive regulation of biosynthetic process	104/1159	470/9160	3.8122754933680935e-8	abd-A/arm/crc/Hr3/E(bx)/Eip74EF/Eip75B/exd/fkh/His2Av/Hrb98DE/hth/kay/mam/Myb/pnt/pum/sd/sesB/ttk/bs/CrebA/pros/fs(1)h/Hrb27C/ci/Pabp2/hep/bol/Dif/Iswi/E2f1/Deaf1/Su(Tpl)/Pi3K92E/apt/Pdp1/ko/CtBP/lolal/Sin3A/drm/CycT/PlexA/Smox/tyf/mei-P26/bip2/Nipped-B/Dp1/Fmr1/Mkrn1/CG8944/Ncoa6/lid/Eaf/CG12769/tou/RYBP/PIP5K59B/CNBP/CG4612/Larp4B/Jarid2/Wbp2/Crtc/srl/elm/foxo/CG12054/schlank/Rheb/Ndf/mask/smog…	0.806389803553927
Biological process	L1_Imp	GO:0051301	cell division	65/1159	247/9160	3.8165840181587e-8	Act5C/Act87E/chic/Gbeta13F/Galphao/eIF4A/l(2)gl/Lam/mam/Myb/numb/put/shi/sqh/mts/fwd/pros/zfh1/enc/tws/Ggamma1/brat/Cdc42/Arf79F/dia/bol/eff/msi/Sep1/twin/Syx1A/pnut/Arf51F/Rho1/Lis-1/Nak/Rab11/WASp/flfl/par-6/msps/CHES-1-like/Rab35/clu/pins/Mrtf/Synd/chinmo/alphaSnap/Sep4/brun/Dhc64C/pico/aPKC/hts/dally/Sxl/orb2/how/AP-2alpha/pAbp/sau/vib/InR/Rab1	1.0564676134216116
Biological process	L1_Imp	GO:0030952	establishment or maintenance of cytoskeleton polarity	22/1159	45/9160	3.991048404575921e-8	BicD/Pka-C1/Chc/Gbeta13F/Khc/egh/l(2)gl/mago/14-3-3zeta/Ggamma1/heph/Rho1/Rab11/14-3-3epsilon/msps/nudE/smog/Pka-R1/par-1/cnc/sqd/jvl	1.950045554285457
Biological process	L1_Imp	GO:0036465	synaptic vesicle recycling	22/1159	45/9160	3.991048404575921e-8	BicD/shi/Syt1/brat/Arf79F/Arf51F/CASK/Rab5/Rab11/stnB/stnA/sky/Synj/Eps-15/EndoA/Nrx-1/Synd/lap/mnb/lqfR/fwe/AP-2alpha	1.950045554285457
Biological process	L1_Imp	GO:0010557	positive regulation of macromolecule biosynthetic process	97/1159	429/9160	4.053159597315574e-8	abd-A/arm/crc/Hr3/E(bx)/Eip74EF/Eip75B/exd/fkh/His2Av/Hrb98DE/hth/kay/mam/Myb/pnt/pum/sd/ttk/bs/CrebA/pros/fs(1)h/Hrb27C/ci/Pabp2/hep/bol/Dif/Iswi/E2f1/Deaf1/Su(Tpl)/Pi3K92E/apt/Pdp1/ko/CtBP/lolal/Sin3A/drm/CycT/Smox/tyf/mei-P26/bip2/Nipped-B/Dp1/Fmr1/Mkrn1/CG8944/Ncoa6/lid/Eaf/CG12769/tou/RYBP/CNBP/CG4612/Larp4B/Jarid2/Wbp2/Crtc/srl/foxo/CG12054/Rheb/Ndf/mask/Rbfox1/Mrtf/CG32603/akirin/vvl/mnb/p…	0.8375460366654168
Biological process	L1_Imp	GO:0048732	gland development	52/1159	180/9160	4.739228632032111e-8	Cam/chic/Eip74EF/exd/fkh/fog/hth/l(2)gl/pnt/put/Ras85D/shi/sog/Btk29A/CrebA/zfh1/mys/hdc/Rac1/Wnt4/dia/Dif/ctp/E2f1/Rac2/Rho1/sty/Pi3K92E/NetB/fz2/lolal/caps/Tnpo/He/pyr/BI-1/Atg17/foxo/Idh3b/Mtl/jeb/Antp/Trf2/Src64B/bel/sli/LanB2/Pak/br/InR/lola/AdamTS-A	1.191053653789252
Biological process	L1_Imp	GO:0032868	response to insulin	31/1159	81/9160	4.85329524039979e-8	Lar/fkh/ImpL2/sgg/sl/mts/drk/Akt1/Cdc37/Pi3K92E/Rab10/Pi3K21B/wdb/Fmr1/Mkrn1/srl/foxo/CycG/Rheb/wrd/Mob4/Tl/Rab8/Myc/Lst8/sima/Ptp61F/PRAS40/slmb/S6k/InR	1.596813339480085
Biological process	L1_Imp	GO:0009725	response to hormone	39/1159	117/9160	5.298217453745614e-8	Lar/E(bx)/Eip75B/fkh/ImpL2/sgg/sl/mts/drk/Akt1/Cdc37/Iswi/Pi3K92E/Rab10/Pi3K21B/wdb/Fmr1/Mkrn1/Chd64/srl/foxo/AdipoR/CycG/Rheb/wrd/Mob4/pzg/Hr39/Tl/Rab8/Myc/Hr4/Lst8/sima/Ptp61F/PRAS40/slmb/S6k/InR	1.3975045312566785
Biological process	L1_Imp	GO:0008355	olfactory learning	21/1159	42/9160	5.298217453745614e-8	Pka-C1/dnc/Fas2/sgg/shi/vn/Pp1-87B/Rdl/Gad1/Syn/drk/Nmdar1/Nf1/Fmr1/Atx2/futsch/mnb/Pka-R1/AGO1/rad/rg	1.9824670319778346
Biological process	L1_Imp	GO:0007417	central nervous system development	67/1159	260/9160	5.34782199073937e-8	Appl/CkIIbeta/chic/csw/Hr3/exd/Fas2/Galphao/hth/Lam/mam/vn/ct/Ptp10D/pros/fru/mys/dac/Rbp9/brat/Rac1/cora/sinu/babo/E2f1/pck/shot/Lis-1/nrv2/apt/Abi/foi/CycT/moody/Smox/cib/siz/RhoGAPp190/Nipped-B/Fmr1/seq/Tao/cold/Dscam1/Dg/pasi1/Ephrin/bchs/mask/vvl/chinmo/alpha-Spec/bun/Pka-R1/elav/Antp/Dhc64C/mbf1/Src64B/spg/smt3/Nrg/l(3)neo38/rg/ebo/Ten-a/Frl	1.0261884094071525
Biological process	L1_Imp	GO:1901701	cellular response to oxygen-containing compound	52/1159	181/9160	5.708639489286843e-8	mAChR-A/Cam/Pka-C1/Lar/E(bx)/fkh/ImpL2/put/sgg/Sh/mts/Galphaq/Rap1/drk/Akt1/babo/Cdc37/Iswi/Pi3K92E/Rab10/Pi3K21B/Pka-R2/PRL-1/Smox/wdb/Akap200/Fmr1/Mkrn1/slpr/DopEcR/Crtc/srl/foxo/CycG/Rheb/wrd/Mob4/pzg/uex/Tl/Rab8/Myc/Hr4/Lst8/sima/Ggamma30A/Ptp61F/PRAS40/br/slmb/S6k/InR	1.1830608630357216
Biological process	L1_Imp	GO:0030534	adult behavior	45/1159	146/9160	5.708639489286843e-8	ben/dnc/Fas2/dlg1/Lam/Atpalpha/pum/S/Sh/sm/Pp1-87B/Galphaq/Syn/Plc21C/ple/Nmdar1/tutl/Sema2a/AcCoAS/Arf51F/CASK/Nf1/apt/Pka-R2/moody/Eaat1/hang/beta4GalNAcTA/Akap200/Fmr1/Bacc/DopEcR/Tat/mura/dpr9/vsg/shep/shakB/kra/brp/tay/norpA/SERCA/cac/ebo	1.284495569427492
Biological process	L1_Imp	GO:0042462	eye photoreceptor cell development	32/1159	86/9160	5.999227448182827e-8	Cam/csw/Lar/klar/ttk/Ten-m/Mbs/dac/Rac1/tutl/Moe/sty/CadN/Lis-1/Rab11/vimar/Smyd4-4/seq/SP2353/Syn2/Slik/AP-1sigma/RhoGAP100F/Atx2/Synd/jeb/dysc/pAbp/mbl/rg/tau/lola	1.5562022772757365
Biological process	L1_Imp	GO:0051961	negative regulation of nervous system development	32/1159	86/9160	5.999227448182827e-8	ed/ena/Galphao/l(2)gl/numb/sd/sgg/mts/pros/tws/hdc/brat/Akt1/Sema1a/Sema2a/bif/Nf1/CadN/Dad/WASp/Fmr1/Tao/Liprin-gamma/Cip4/plum/Fsn/Mob4/Src64B/nwk/Patr-1/unc-104/slmb	1.5562022772757365
Biological process	L1_Imp	GO:0032870	cellular response to hormone stimulus	38/1159	113/9160	6.142901427242543e-8	Lar/E(bx)/Eip75B/fkh/ImpL2/sgg/mts/drk/Akt1/Cdc37/Iswi/Pi3K92E/Rab10/Pi3K21B/wdb/Fmr1/Mkrn1/Chd64/srl/foxo/AdipoR/CycG/Rheb/wrd/Mob4/pzg/Hr39/Tl/Rab8/Myc/Hr4/Lst8/sima/Ptp61F/PRAS40/slmb/S6k/InR	1.4102155830062324
Biological process	L1_Imp	GO:0045229	external encapsulating structure organization	42/1159	132/9160	6.380016261951171e-8	cact/Col4a1/Chc/ed/emc/Khc/Myb/Ppn/S/shi/ttk/hep/Rac1/Cdc42/E2f1/Rac2/Lis-1/Rab10/Rbf/lama/vkg/Ndg/Cdc7/slpr/Pax/mask/puc/bun/CG42342/Ppcs/LanB1/Rab8/cic/jvl/spoon/smt3/LanB2/br/slmb/Fas1/AdamTS-A/ich	1.3303903353981414
Biological process	L1_Imp	GO:0045926	negative regulation of growth	36/1159	104/9160	6.391468232471787e-8	ena/fkh/Galphao/dlg1/l(2)gl/sgg/ex/Akt1/Sema1a/Sema2a/bif/Nf1/lig/Dad/Mnt/WASp/Fmr1/spidey/Tao/Liprin-gamma/Larp4B/Cip4/chrb/foxo/plum/scyl/Fsn/Mob4/Tl/cic/Src64B/scrib/nwk/Patr-1/sima/unc-104	1.4519523152790548
Biological process	L1_Imp	GO:0031328	positive regulation of cellular biosynthetic process	103/1159	469/9160	6.503233412196146e-8	abd-A/arm/crc/Hr3/E(bx)/Eip74EF/Eip75B/exd/fkh/His2Av/Hrb98DE/hth/kay/mam/Myb/pnt/pum/sd/sesB/ttk/bs/CrebA/pros/fs(1)h/Hrb27C/ci/Pabp2/hep/bol/Dif/Iswi/E2f1/Deaf1/Su(Tpl)/Pi3K92E/apt/Pdp1/ko/CtBP/lolal/Sin3A/drm/CycT/PlexA/Smox/tyf/mei-P26/bip2/Nipped-B/Dp1/Fmr1/Mkrn1/CG8944/Ncoa6/lid/Eaf/CG12769/tou/RYBP/PIP5K59B/CNBP/CG4612/Larp4B/Jarid2/Wbp2/Crtc/srl/elm/foxo/CG12054/Rheb/Ndf/mask/smog/Rbfox1/…	0.7955234466456765
Biological process	L1_Imp	GO:0033043	regulation of organelle organization	76/1159	312/9160	7.093363569203463e-8	BicD/Pka-C1/chic/ed/ena/fog/Gbeta13F/Lam/Myb/sesB/sgg/shi/Btk29A/sqh/stau/Syt1/svr/mys/tws/Ggamma1/Rab3/hep/Rac1/Cdc42/dia/cpb/Moe/shot/Rac2/Rho1/Lis-1/Rbf/14-3-3epsilon/Abi/WASp/Cortactin/Kank/Akap200/msps/Syt4/GMF/seq/pigs/mthl1/cpa/Synj/Slik/Cip4/DCP2/QIL1/CG17816/Sar1/conu/Atx2/mask/Efa6/Jupiter/smog/IRSp53/Sec16/endos/tmod/chinmo/alpha-Spec/lmgA/futsch/flr/nej/larp/Dhc64C/Src64B/nwk/spoon/Ls…	0.9449923265591719
Biological process	L1_Imp	GO:0045927	positive regulation of growth	40/1159	123/9160	7.171372724998176e-8	chic/dlg1/sl/stau/Rac1/Akt1/Sdc/babo/cpb/nmo/pnut/shot/Nf1/Pi3K92E/Vang/14-3-3epsilon/Smox/Nipped-B/Hipk/Wbp2/srl/Tctp/CycG/Rheb/bchs/Synd/Desat1/mnb/bun/Ank2/pico/Myc/Arp3/cac/Hr4/kis/wap/Pak/S6k/InR	1.361880621525957
Biological process	L1_Imp	GO:0045597	positive regulation of cell differentiation	38/1159	114/9160	7.908431020296087e-8	chic/pnt/Ras85D/pros/ci/Rac1/Arf79F/babo/Cdc37/ctp/shot/Pi3K92E/Lis-1/Vang/ari-1/PlexA/Smox/Fmr1/Mkrn1/Pdcd4/pyr/Mlf/nudE/Sar1/Rheb/sif/mnb/bun/Mob4/zld/Vmat/Dhc64C/aPKC/Myc/slmb/InR/trol/Rab1	1.3975045312566785
Biological process	L1_Imp	GO:0051648	vesicle localization	27/1159	66/9160	8.401737838241947e-8	Khc/sesB/shi/CASK/Lis-1/Rab11/Rab7/stnB/stnA/Khc-73/unc-13/X11L/Fmr1/Rab35/Syngr/nudE/ArfGAP3/Sar1/RhoGAP100F/Aplip1/Myo28B1/wrd/Sec16/lap/Dhc64C/AP-2alpha/unc-104	1.6929604147828496
Biological process	L1_Imp	GO:0042051	compound eye photoreceptor development	31/1159	83/9160	8.944378783522602e-8	Cam/csw/Lar/klar/ttk/Ten-m/Mbs/dac/Rac1/tutl/Moe/sty/CadN/Lis-1/Rab11/vimar/Smyd4-4/seq/SP2353/Syn2/Slik/AP-1sigma/RhoGAP100F/Atx2/Synd/jeb/dysc/pAbp/mbl/tau/lola	1.561623911017785
Biological process	L1_Imp	GO:0043434	response to peptide hormone	31/1159	83/9160	8.944378783522602e-8	Lar/fkh/ImpL2/sgg/sl/mts/drk/Akt1/Cdc37/Pi3K92E/Rab10/Pi3K21B/wdb/Fmr1/Mkrn1/srl/foxo/CycG/Rheb/wrd/Mob4/Tl/Rab8/Myc/Lst8/sima/Ptp61F/PRAS40/slmb/S6k/InR	1.561623911017785
Biological process	L1_Imp	GO:1901652	response to peptide	31/1159	83/9160	8.944378783522602e-8	Lar/fkh/ImpL2/sgg/sl/mts/drk/Akt1/Cdc37/Pi3K92E/Rab10/Pi3K21B/wdb/Fmr1/Mkrn1/srl/foxo/CycG/Rheb/wrd/Mob4/Tl/Rab8/Myc/Lst8/sima/Ptp61F/PRAS40/slmb/S6k/InR	1.561623911017785
Biological process	L1_Imp	GO:0032869	cellular response to insulin stimulus	30/1159	79/9160	9.864457471857457e-8	Lar/fkh/ImpL2/sgg/mts/drk/Akt1/Cdc37/Pi3K92E/Rab10/Pi3K21B/wdb/Fmr1/Mkrn1/srl/foxo/CycG/Rheb/wrd/Mob4/Tl/Rab8/Myc/Lst8/sima/Ptp61F/PRAS40/slmb/S6k/InR	1.5855768794092502
Biological process	L1_Imp	GO:1902903	regulation of supramolecular fiber organization	38/1159	115/9160	1.0143780834969426e-7	chic/fog/Gbeta13F/Lam/shi/Btk29A/svr/mys/Ggamma1/hep/Cdc42/dia/cpb/shot/Abi/WASp/Cortactin/Kank/msps/GMF/seq/mthl1/cpa/Cip4/conu/Atx2/Efa6/Jupiter/smog/IRSp53/tmod/chinmo/alpha-Spec/futsch/flr/Src64B/nwk/spoon	1.3849044944770448
Biological process	L1_Imp	GO:0120031	plasma membrane bounded cell projection assembly	44/1159	144/9160	1.0630070409508435e-7	chic/Lar/ena/sn/Tm1/Rap1/mys/hep/Rac1/Cdc42/dia/cpb/ctp/pnut/shot/Rac2/Rho1/bnl/Past1/Abi/Rilpl/Mipp1/par-6/Fmr1/Klp10A/Rab35/Nop17l/cpa/TMEM216/CG11760/Mtl/Efa6/Unc-115a/IRSp53/sif/kra/pico/aPKC/Arp3/CG43340/Flo2/orb2/CaMKII/unc-104	1.2719736491728193
Biological process	L1_Imp	GO:0001736	establishment of planar polarity	32/1159	88/9160	1.0818205087750167e-7	ed/Galphao/kay/peb/pnt/Ras85D/S/Rap1/Rac1/Cdc42/Wnt4/nmo/Rho1/sty/Rala/CadN/rin/Vang/spen/Abi/jbug/sano/Hipk/ATP6AP2/Mtl/kmr/flr/par-1/nej/scrib/Frl/lola	1.5230354133405373
Biological process	L1_Imp	GO:0007164	establishment of tissue polarity	32/1159	88/9160	1.0818205087750167e-7	ed/Galphao/kay/peb/pnt/Ras85D/S/Rap1/Rac1/Cdc42/Wnt4/nmo/Rho1/sty/Rala/CadN/rin/Vang/spen/Abi/jbug/sano/Hipk/ATP6AP2/Mtl/kmr/flr/par-1/nej/scrib/Frl/lola	1.5230354133405373
Biological process	L1_Imp	GO:0031032	actomyosin structure organization	34/1159	97/9160	1.1102065994116785e-7	chic/Actn/Lam/Mlc2/Prm/shi/Tm1/fwd/mys/cora/dia/Rho1/Mlp84B/Rab11/Abi/Scgdelta/seq/Dg/Zasp66/mask/Lasp/sls/C3G/flr/rhea/brun/Bsg/Msp300/Src64B/hts/how/sau/vib/wupA	1.4700170310410463
Biological process	L1_Imp	GO:0050767	regulation of neurogenesis	41/1159	130/9160	1.208661295924298e-7	chic/ed/l(2)gl/numb/pnt/sd/mts/unk/pros/tws/hdc/brat/Rac1/Sema1a/Sema2a/babo/Cdc37/shot/bif/CadN/Lis-1/Vang/ari-1/PlexA/Smox/Fmr1/pyr/nudE/Sar1/Rheb/sif/bun/Mob4/zld/Antp/aPKC/Myc/slmb/InR/trol/Rab1	1.3176512235674638
Biological process	L1_Imp	GO:0010720	positive regulation of cell development	31/1159	84/9160	1.208661295924298e-7	chic/pros/Rac1/Arf79F/babo/Cdc37/ctp/shot/Pi3K92E/Lis-1/Vang/ari-1/PlexA/Smox/Fmr1/Mkrn1/pyr/nudE/Sar1/Rheb/sif/bun/Mob4/zld/Dhc64C/aPKC/Myc/slmb/InR/trol/Rab1	1.5443459195859495
Biological process	L1_Imp	GO:0016325	oocyte microtubule cytoskeleton organization	17/1159	30/9160	1.2196518837951236e-7	BicD/Pka-C1/Chc/Khc/egh/l(2)gl/mago/14-3-3zeta/heph/Rab11/14-3-3epsilon/msps/Pka-R1/par-1/cnc/sqd/jvl	2.163039277619655
Biological process	L1_Imp	GO:0051656	establishment of organelle localization	47/1159	160/9160	1.3186985998792223e-7	BicD/Khc/klar/dlg1/l(2)gl/Lam/sesB/shi/sqh/Pp1-87B/msn/ctp/CASK/Lis-1/Rab11/Rab7/stnB/stnA/Khc-73/Ran/emb/unc-13/X11L/msps/Fmr1/Klp10A/Rab35/Syngr/Slik/nudE/ArfGAP3/jagn/Sar1/pins/Aplip1/Myo28B1/Sec16/lap/pix/Dhc64C/Msp300/aPKC/east/jvl/ens/AP-2alpha/unc-104	1.2151277887681093
Biological process	L1_Imp	GO:0045451	pole plasm oskar mRNA localization	21/1159	44/9160	1.3762961617513214e-7	bic/Pka-C1/chic/Chc/Khc/klar/mago/stau/Tm1/Syt1/Hrb27C/enc/Syx1A/Rab11/DCP2/Lasp/par-1/cnc/sqd/lost/TER94	1.9153528361192975
Biological process	L1_Imp	GO:0009953	dorsal/ventral pattern formation	43/1159	141/9160	1.6094266378686842e-7	AnxB9/BicD/cact/CkIIbeta/csw/H/Khc/peb/Pkc98E/pnt/put/S/skd/sog/Su(dx)/mts/CrebA/enc/nmo/CalpA/Su(Tpl)/sty/Lis-1/rin/Rab7/14-3-3epsilon/lig/lolal/Mpcp2/Fmr1/CG1943/Cow/CG5890/Dhc64C/Tl/cic/cnc/sqd/jvl/dally/spoon/pAbp/sno	1.2691804342811388
Biological process	L1_Imp	GO:0030865	cortical cytoskeleton organization	27/1159	68/9160	1.6930052417514691e-7	chic/Galphao/l(2)gl/Lam/shi/fwd/Rab3/Rac1/Cdc42/dia/Moe/shot/Rac2/Rho1/Rab11/Abi/moody/Srpk79D/Slik/DCP2/RhoGAP100F/brp/brun/Rbp/sau/Frl/vib	1.6498916928909637
Biological process	L1_Imp	GO:0006887	exocytosis	33/1159	94/9160	1.6930052417514691e-7	BicD/Chc/Csp/Syt1/Syn/Rap1/Rab3/Sep1/nSyb/Syx1A/CASK/Rab10/Rab11/Rab7/unc-13/X11L/Syt4/Vap33/NFAT/Rab35/Syngr/unc-13-4A/jagn/Scamp/cpx/Rim/alphaSnap/Hip14/Sep4/Sytbeta/Rab8/cac/Snap24	1.4722722996586506
Biological process	L1_Imp	GO:0007043	cell-cell junction assembly	25/1159	60/9160	1.8011652707671572e-7	arm/Galphao/dlg1/l(2)gl/Atpalpha/Rap1/Lac/sinu/pck/nrv2/moody/par-6/cold/CG13704/Ssk/M6/pasi1/mesh/shakB/aPKC/Src64B/scrib/Nrg/Mcr/Pak	1.719432626144041
Biological process	L1_Imp	GO:0007622	rhythmic behavior	36/1159	108/9160	1.80834102059494e-7	CkIIbeta/Pka-C1/Fas2/kay/dlg1/S/sgg/Sh/slo/Rdl/Mbs/Rac1/Rho1/Fer2LCH/Nf1/Pka-R2/inc/tyf/Nipped-B/Fmr1/CG6123/lid/Dh31/ITP/foxo/Atx2/Mid1/qvr/Cul3/nej/Shab/Hk/Ih/dysc/slmb/InR	1.3975045312566783
Biological process	L1_Imp	GO:0048512	circadian behavior	36/1159	108/9160	1.80834102059494e-7	CkIIbeta/Pka-C1/Fas2/kay/dlg1/S/sgg/Sh/slo/Rdl/Mbs/Rac1/Rho1/Fer2LCH/Nf1/Pka-R2/inc/tyf/Nipped-B/Fmr1/CG6123/lid/Dh31/ITP/foxo/Atx2/Mid1/qvr/Cul3/nej/Shab/Hk/Ih/dysc/slmb/InR	1.3975045312566783
Biological process	L1_Imp	GO:0071375	cellular response to peptide hormone stimulus	30/1159	81/9160	1.8109439927231544e-7	Lar/fkh/ImpL2/sgg/mts/drk/Akt1/Cdc37/Pi3K92E/Rab10/Pi3K21B/wdb/Fmr1/Mkrn1/srl/foxo/CycG/Rheb/wrd/Mob4/Tl/Rab8/Myc/Lst8/sima/Ptp61F/PRAS40/slmb/S6k/InR	1.5495076247017283
Biological process	L1_Imp	GO:1901653	cellular response to peptide	30/1159	81/9160	1.8109439927231544e-7	Lar/fkh/ImpL2/sgg/mts/drk/Akt1/Cdc37/Pi3K92E/Rab10/Pi3K21B/wdb/Fmr1/Mkrn1/srl/foxo/CycG/Rheb/wrd/Mob4/Tl/Rab8/Myc/Lst8/sima/Ptp61F/PRAS40/slmb/S6k/InR	1.5495076247017283
Biological process	L1_Imp	GO:0030031	cell projection assembly	46/1159	157/9160	1.9801377197971214e-7	chic/Lar/ena/sn/Tm1/vn/Rap1/mys/hep/Rac1/Cdc42/dia/cpb/ctp/pnut/shot/Rac2/Rho1/bnl/Past1/Abi/Rilpl/Mipp1/par-6/Fmr1/Klp10A/Rab35/Nop17l/CG12964/cpa/TMEM216/CG11760/Mtl/Efa6/Unc-115a/IRSp53/sif/kra/pico/aPKC/Arp3/CG43340/Flo2/orb2/CaMKII/unc-104	1.2114082391432202
Biological process	L1_Imp	GO:1903311	regulation of mRNA metabolic process	44/1159	147/9160	1.9814479164033842e-7	Hrb98DE/eIF4A/pum/Rm62/Hrb87F/Hrb27C/Pabp2/bol/Rsf1/twin/Tis11/Psi/smg/dom/qkr58E-2/qkr58E-1/Srpk79D/nito/Fmr1/Upf1/CG10384/CG13928/PAN3/DCP2/roq/CG9705/Rbfox1/CG34354/trv/Not1/fne/elav/ps/mbf1/mub/AGO1/sqd/bru3/Sxl/how/mbl/Patr-1/SF2/CG46385	1.2422263057787675
Biological process	L1_Imp	GO:0007306	eggshell chorion assembly	29/1159	77/9160	1.995935278451206e-7	cact/ed/emc/Khc/Myb/S/shi/ttk/hep/Rac1/Cdc42/E2f1/Rac2/Lis-1/Rbf/lama/Cdc7/slpr/Pax/mask/puc/bun/Ppcs/cic/jvl/spoon/smt3/br/slmb	1.5736614864105054
Biological process	L1_Imp	GO:0007431	salivary gland development	38/1159	118/9160	2.06347867847751e-7	Cam/chic/Eip74EF/exd/fkh/fog/hth/l(2)gl/put/shi/Btk29A/CrebA/mys/hdc/Rac1/Wnt4/dia/Dif/ctp/Rac2/Rho1/NetB/fz2/lolal/caps/BI-1/Atg17/Idh3b/Mtl/jeb/Trf2/Src64B/bel/sli/LanB2/Pak/br/AdamTS-A	1.347751496059579
Biological process	L1_Imp	GO:0035272	exocrine system development	38/1159	118/9160	2.06347867847751e-7	Cam/chic/Eip74EF/exd/fkh/fog/hth/l(2)gl/put/shi/Btk29A/CrebA/mys/hdc/Rac1/Wnt4/dia/Dif/ctp/Rac2/Rho1/NetB/fz2/lolal/caps/BI-1/Atg17/Idh3b/Mtl/jeb/Trf2/Src64B/bel/sli/LanB2/Pak/br/AdamTS-A	1.347751496059579
Biological process	L1_Imp	GO:0008589	regulation of smoothened signaling pathway	31/1159	86/9160	2.1610266261333024e-7	Pka-C1/Gbeta13F/sgg/sqh/Su(dx)/mts/Rap1/tws/eff/CkIalpha/Ubc4/Tnpo/par-6/wdb/Synj/Hipk/apolpp/C3G/Pka-R1/Ubr3/Cul3/nej/aPKC/dally/Sxl/rdx/smt3/ttv/slmb/trol/TER94	1.5103985876626116
Biological process	L1_Imp	GO:0008286	insulin receptor signaling pathway	28/1159	73/9160	2.161905993742974e-7	Lar/fkh/ImpL2/sgg/mts/drk/Akt1/Cdc37/Pi3K92E/Pi3K21B/wdb/Fmr1/Mkrn1/srl/foxo/CycG/Rheb/wrd/Mob4/Tl/Myc/Lst8/sima/Ptp61F/PRAS40/slmb/S6k/InR	1.5999973951554214
Biological process	L1_Imp	GO:0048663	neuron fate commitment	33/1159	95/9160	2.1743892993955375e-7	csw/emc/hth/kay/l(2)gl/mam/pnt/put/Ras85D/S/sl/ttk/mts/pros/Rap1/drk/dac/babo/msi/Vps26/Rala/rin/fz2/Smox/mask/alph/nej/Src64B/scrib/spg/da/br/lola	1.4570055430053404
Biological process	L1_Imp	GO:0060249	anatomical structure homeostasis	41/1159	133/9160	2.3234754990140028e-7	arm/Cam/Col4a1/Atpalpha/peb/sesB/sqh/Csp/Galphaq/Cbp53E/zfh1/Plc21C/mys/Lac/Wnt4/Fkbp14/Moe/Lis-1/fz2/vimar/wgn/Tao/cold/nAChRalpha6/SP2353/Dg/M6/srl/Atg17/Dys/rhea/rdgA/fwe/Ank2/norpA/cac/dysc/mbl/wupA/InR/TER94	1.2847366010947288
Biological process	L1_Imp	GO:0022604	regulation of cell morphogenesis	30/1159	82/9160	2.422771612801728e-7	ed/fog/trc/ttk/Rap1/mys/Rac1/Cdc42/msn/dia/Moe/Rac2/Rho1/Rala/Rab11/14-3-3epsilon/Abi/WASp/PlexA/slpr/Rab35/scaf/nudE/zye/Sar1/Mtl/neo/Frl/tyn/Rab1	1.5318056229682693
Biological process	L1_Imp	GO:0007224	smoothened signaling pathway	32/1159	91/9160	2.508212949469781e-7	Pka-C1/Gbeta13F/sgg/sqh/Su(dx)/mts/Rap1/ci/tws/eff/CkIalpha/Ubc4/Tnpo/par-6/wdb/Synj/Hipk/apolpp/C3G/Pka-R1/Ubr3/Cul3/nej/aPKC/dally/Sxl/rdx/smt3/ttv/slmb/trol/TER94	1.4746723917791382
Biological process	L1_Imp	GO:0007317	regulation of pole plasm oskar mRNA localization	14/1159	22/9160	2.890531681264462e-7	bic/Pka-C1/Khc/klar/mago/stau/Syt1/enc/Syx1A/Rab11/Lasp/par-1/cnc/TER94	2.3303903353981412
Biological process	L1_Imp	GO:0007017	microtubule-based process	90/1159	405/9160	3.0091672900633196e-7	BicD/Cam/Pka-C1/Chc/Khc/klar/egh/dlg1/l(2)gl/Lam/Map205/mago/Myb/sgg/trc/alphaTub84B/alphaTub85E/Pp1-87B/mts/fwd/Ubc6/Ten-m/tws/14-3-3zeta/dia/heph/cpb/Moe/ctp/shot/Lis-1/Rab11/Lk6/Khc-73/14-3-3epsilon/Ran/emb/WASp/Dlc90F/par-6/CCT6/wdb/msps/Fmr1/Vap33/pigs/Klp10A/Dlic/Nop17l/Slik/nudE/ssp2/CG17816/Arl8/ATP6AP2/pins/Kat60/Aplip1/bchs/CG30069/Efa6/Jupiter/Synd/alpha-Spec/futsch/Pka-R1/Mob4/par-1/l…	0.8125420305355222
Biological process	L1_Imp	GO:0007293	germarium-derived egg chamber formation	32/1159	92/9160	3.350169056280898e-7	BicD/egh/Btk29A/enc/14-3-3zeta/Lis-1/Rab11/14-3-3epsilon/Cortactin/Inx2/Fmr1/Pdcd4/rngo/Dg/cpa/Cip4/nudE/sosie/Rbfox1/alpha-Spec/Nost/par-1/Ppcs/Dhc64C/aPKC/Src64B/AGO1/hts/sqd/jvl/Sxl/slmb	1.4589050759208217
Biological process	L1_Imp	GO:0051650	establishment of vesicle localization	25/1159	62/9160	3.698885399686241e-7	Khc/sesB/shi/CASK/Lis-1/Rab11/Rab7/stnB/stnA/Khc-73/unc-13/X11L/Fmr1/Rab35/Syngr/nudE/ArfGAP3/Sar1/Aplip1/Myo28B1/Sec16/lap/Dhc64C/AP-2alpha/unc-104	1.672126911365684
Biological process	L1_Imp	GO:0060810	intracellular mRNA localization involved in pattern specification process	24/1159	58/9160	3.794176473292343e-7	bic/CkIIbeta/Pka-C1/chic/Chc/Khc/klar/mago/stau/Tm1/Syt1/Hrb27C/enc/Syx1A/Rab11/msps/DCP2/Lasp/par-1/cnc/sqd/lost/jvl/TER94	1.7094485375714183
Biological process	L1_Imp	GO:0007435	salivary gland morphogenesis	31/1159	88/9160	3.848197377633067e-7	Cam/chic/Eip74EF/fkh/fog/l(2)gl/shi/Btk29A/hdc/Rac1/Wnt4/dia/Dif/ctp/Rac2/Rho1/fz2/lolal/caps/BI-1/Atg17/Idh3b/Mtl/jeb/Trf2/Src64B/bel/LanB2/Pak/br/AdamTS-A	1.4772317237274124
Biological process	L1_Imp	GO:0022612	gland morphogenesis	31/1159	88/9160	3.848197377633067e-7	Cam/chic/Eip74EF/fkh/fog/l(2)gl/shi/Btk29A/hdc/Rac1/Wnt4/dia/Dif/ctp/Rac2/Rho1/fz2/lolal/caps/BI-1/Atg17/Idh3b/Mtl/jeb/Trf2/Src64B/bel/LanB2/Pak/br/AdamTS-A	1.4772317237274124
Biological process	L1_Imp	GO:0072499	photoreceptor cell axon guidance	17/1159	32/9160	4.024747406202541e-7	Cam/Fas2/peb/Sema1a/Moe/Tig/Lis-1/NetB/Abi/caps/PlexA/jbug/wgn/Unc-115a/hts/dysc/Nrg	2.069929873228174
Biological process	L1_Imp	GO:0007349	cellularization	32/1159	93/9160	4.385319419091803e-7	Act5C/Chc/eIF4A/shi/Btk29A/sqh/porin/Cdc42/dia/heph/Sep1/ctp/Syx1A/pnut/Rab5/Rho1/Rab11/Past1/Osbp/Fmr1/oys/Cip4/aux/ScsbetaA/Capr/Lasp/zld/Cul3/Dhc64C/Src64B/orb2/TER94	1.4433082208698031
Biological process	L1_Imp	GO:0043254	regulation of protein-containing complex assembly	32/1159	93/9160	4.385319419091803e-7	chic/Lam/shi/Btk29A/svr/Cdc42/dia/cpb/Dad/WASp/Cortactin/Kank/msps/Tob/GMF/cpa/Cip4/Sar1/conu/Atx2/Efa6/Jupiter/4E-T/IRSp53/Sec16/tmod/Snoo/chinmo/flr/nwk/spoon/Dsp1	1.4433082208698031
Biological process	L1_Imp	GO:0001558	regulation of cell growth	30/1159	84/9160	4.385319419091803e-7	chic/Lar/fkh/sl/Rac1/Akt1/Sema1a/Sema2a/shot/bif/Pi3K92E/CadN/Vang/Mnt/Fmr1/spidey/Larp4B/cmpy/srl/Paip2/foxo/Rheb/pix/bun/Tl/cic/Myc/sima/S6k/InR	1.4970402048075928
Biological process	L1_Imp	GO:0007265	Ras protein signal transduction	41/1159	136/9160	4.444380248578625e-7	Ras85D/Ras64B/Pp1-87B/Rap1/drk/14-3-3zeta/Rab3/Cdc42/Arf79F/Rab5/Rac2/sty/Nf1/Rala/Rab10/Rab11/Rab7/14-3-3epsilon/ArfGAP1/PlexA/RhoGAP1A/siz/RhoGAPp190/Rab35/RhoGAP19D/CG5522/RhoGAP71E/RhoGDI/Mtl/RhoGAP100F/Efa6/Epac/alph/C3G/Mob4/Ziz/CG42674/Rab8/smt3/Ric/Rab1	1.2525561953455788
Biological process	L1_Imp	GO:0007351	tripartite regional subdivision	35/1159	107/9160	4.444380248578625e-7	bic/Pka-C1/chic/Chc/csw/Khc/klar/dlg1/l(2)gl/mago/pum/Ras85D/stau/Tm1/tud/Syt1/fs(1)h/Hrb27C/enc/Moe/Syx1A/Rab11/msps/Mkrn1/Dg/DCP2/Lasp/par-1/aPKC/cic/cnc/scrib/sqd/lost/TER94	1.370283062521654
Biological process	L1_Imp	GO:0008595	anterior/posterior axis specification, embryo	35/1159	107/9160	4.444380248578625e-7	bic/Pka-C1/chic/Chc/csw/Khc/klar/dlg1/l(2)gl/mago/pum/Ras85D/stau/Tm1/tud/Syt1/fs(1)h/Hrb27C/enc/Moe/Syx1A/Rab11/msps/Mkrn1/Dg/DCP2/Lasp/par-1/aPKC/cic/cnc/scrib/sqd/lost/TER94	1.370283062521654
Biological process	L1_Imp	GO:0031346	positive regulation of cell projection organization	26/1159	67/9160	4.829759198306642e-7	chic/Lar/ena/hep/Rac1/Cdc42/Akt1/shot/Lis-1/Vang/Abi/PlexA/Mipp1/par-6/Rab35/cpa/nudE/Sar1/sif/kra/pico/aPKC/Arp3/Flo2/Imp/Rab1	1.6168175596611545
Biological process	L1_Imp	GO:0040017	positive regulation of locomotion	26/1159	67/9160	4.829759198306642e-7	chic/ena/kay/Catsup/peb/sl/sqh/ttk/vn/Ten-m/Hrb27C/hep/Rac1/Akt1/Sema1a/Sema2a/Pi3K92E/Dscam1/Uev1A/puc/par-1/sli/kis/Ten-a/slmb/InR	1.6168175596611545
Biological process	L1_Imp	GO:0016476	regulation of embryonic cell shape	16/1159	29/9160	4.829759198306642e-7	ttk/Rap1/Rac1/msn/dia/Rac2/Rho1/Rab11/WASp/slpr/Rab35/scaf/zye/Mtl/neo/tyn	2.1244860368502625
Biological process	L1_Imp	GO:0007314	oocyte anterior/posterior axis specification	29/1159	80/9160	4.901194998009466e-7	bic/Pka-C1/chic/Chc/Khc/klar/dlg1/l(2)gl/mago/stau/Tm1/tud/Syt1/Hrb27C/enc/Moe/Syx1A/Rab11/msps/Dg/DCP2/Lasp/par-1/aPKC/cnc/scrib/sqd/lost/TER94	1.5185199322180443
Biological process	L1_Imp	GO:0019094	pole plasm mRNA localization	21/1159	47/9160	5.083748867212276e-7	bic/Pka-C1/chic/Chc/Khc/klar/mago/stau/Tm1/Syt1/Hrb27C/enc/Syx1A/Rab11/DCP2/Lasp/par-1/cnc/sqd/lost/TER94	1.8201956030789574
Biological process	L1_Imp	GO:0043297	apical junction assembly	21/1159	47/9160	5.083748867212276e-7	arm/Galphao/dlg1/l(2)gl/Atpalpha/Lac/sinu/pck/nrv2/moody/par-6/cold/CG13704/Ssk/pasi1/mesh/aPKC/scrib/Nrg/Mcr/Pak	1.8201956030789574
Biological process	L1_Imp	GO:0045880	positive regulation of smoothened signaling pathway	21/1159	47/9160	5.083748867212276e-7	Pka-C1/mts/Rap1/tws/CkIalpha/Ubc4/Tnpo/par-6/wdb/Hipk/apolpp/C3G/Pka-R1/Ubr3/nej/aPKC/dally/Sxl/smt3/ttv/trol	1.8201956030789574
Biological process	L1_Imp	GO:0060811	intracellular mRNA localization involved in anterior/posterior axis specification	23/1159	55/9160	5.415565219175404e-7	bic/Pka-C1/chic/Chc/Khc/klar/mago/stau/Tm1/Syt1/Hrb27C/enc/Syx1A/Rab11/msps/DCP2/Lasp/par-1/cnc/sqd/lost/jvl/TER94	1.7246692745101877
Biological process	L1_Imp	GO:0019725	cellular homeostasis	54/1159	205/9160	6.001338344816477e-7	Cam/Catsup/Atpalpha/put/sesB/Csp/Galphaq/Cbp53E/zfh1/Plc21C/Vha55/Fkbp14/babo/Fer2LCH/Fer1HCH/Cnx99A/Lis-1/nrv1/nrv2/Trxr-1/vimar/foi/Smox/Nckx30C/wgn/VGlut/SelT/nAChRalpha6/CG10413/nrv3/SP2353/Dg/Ae2/srl/KaiR1D/Trx-2/SPoCk/Mid1/CG33672/PMCA/Dys/fwe/Ank2/uex/VhaAC45/Vha16-1/norpA/SERCA/cac/Vha68-2/dysc/mbl/wupA/TER94	1.057874434635857
Biological process	L1_Imp	GO:0030032	lamellipodium assembly	14/1159	23/9160	6.02189847385824e-7	ena/Tm1/hep/Rac1/Cdc42/cpb/Rac2/Abi/par-6/cpa/Mtl/Unc-115a/aPKC/Arp3	2.2662599979784255
Biological process	L1_Imp	GO:0007420	brain development	35/1159	109/9160	7.232366367436995e-7	Appl/CkIIbeta/chic/Hr3/exd/Fas2/hth/vn/pros/dac/brat/babo/shot/Lis-1/Smox/cib/RhoGAPp190/Nipped-B/Fmr1/Tao/Dscam1/Dg/Ephrin/bchs/vvl/chinmo/bun/Dhc64C/Src64B/Nrg/l(3)neo38/rg/ebo/Ten-a/Frl	1.3435657241458747
Biological process	L1_Imp	GO:0016079	synaptic vesicle exocytosis	24/1159	60/9160	7.699187580612876e-7	BicD/Chc/Csp/Syt1/Syn/Rap1/Rab3/nSyb/Syx1A/CASK/unc-13/X11L/Syt4/Vap33/NFAT/Syngr/unc-13-4A/Scamp/cpx/Rim/alphaSnap/Hip14/Sytbeta/Snap24	1.6605389370904722
Biological process	L1_Imp	GO:0007316	pole plasm RNA localization	21/1159	48/9160	7.810273504101188e-7	bic/Pka-C1/chic/Chc/Khc/klar/mago/stau/Tm1/Syt1/Hrb27C/enc/Syx1A/Rab11/DCP2/Lasp/par-1/cnc/sqd/lost/TER94	1.7898219540354385
Biological process	L1_Imp	GO:0035152	regulation of tube architecture, open tracheal system	31/1159	91/9160	8.682887006799707e-7	Chc/Fas2/klar/Atpalpha/peb/shi/sqh/ttk/mys/Lac/cora/sinu/Moe/pck/shot/Rho1/CCT3/nrv2/Gasp/Dlic/Rab35/cold/sano/M6/pasi1/rhea/Dhc64C/Vha68-2/Nrg/Mcr/ich	1.4288687021660134
Biological process	L1_Imp	GO:0019991	septate junction assembly	18/1159	37/9160	8.774028254072274e-7	Galphao/dlg1/l(2)gl/Atpalpha/Lac/sinu/pck/nrv2/moody/cold/CG13704/Ssk/pasi1/mesh/scrib/Nrg/Mcr/Pak	1.942938667791197
Biological process	L1_Imp	GO:0008358	maternal determination of anterior/posterior axis, embryo	29/1159	82/9160	8.774028254072274e-7	bic/Pka-C1/chic/Chc/Khc/klar/dlg1/l(2)gl/mago/stau/Tm1/tud/Syt1/Hrb27C/enc/Moe/Syx1A/Rab11/msps/Dg/DCP2/Lasp/par-1/aPKC/cnc/scrib/sqd/lost/TER94	1.482896022487323
Biological process	L1_Imp	GO:0046552	photoreceptor cell fate commitment	29/1159	82/9160	8.774028254072274e-7	csw/emc/hth/kay/l(2)gl/pnt/put/Ras85D/S/sl/ttk/mts/pros/Rap1/drk/dac/babo/msi/Rala/rin/Smox/mask/alph/nej/Src64B/scrib/spg/br/lola	1.482896022487323
Biological process	L1_Imp	GO:0000578	embryonic axis specification	35/1159	110/9160	9.102027456431801e-7	bic/Pka-C1/chic/Chc/csw/Khc/klar/dlg1/l(2)gl/mago/pum/Ras85D/stau/Tm1/tud/Syt1/fs(1)h/Hrb27C/enc/Moe/Syx1A/Rab11/msps/Mkrn1/Dg/DCP2/Lasp/par-1/aPKC/cic/cnc/scrib/sqd/lost/TER94	1.3303903353981412
Biological process	L1_Imp	GO:0042127	regulation of cell population proliferation	55/1159	213/9160	9.102027456431801e-7	hth/l(2)gl/Lam/Myb/numb/Pkc98E/pnt/Ras85D/sd/vn/mts/ex/pros/ci/tws/brat/Akt1/Wnt4/Dif/babo/Cdc37/Moe/E2f1/mtd/Rab5/bnl/Pi3K92E/Rbf/fz2/dom/Pi3K21B/Sin3A/Smox/Fmr1/Mnn1/pyr/Mlf/Slik/foxo/conu/Rheb/vsg/sls/bun/Mob4/zld/Cul3/aPKC/Tl/scrib/cpo/Ptp61F/slmb/InR/trol	1.0291171252766558
Biological process	L1_Imp	GO:0007635	chemosensory behavior	28/1159	78/9160	1.0015504927503436e-6	Pka-C1/dnc/Fas2/sgg/Sh/shi/vn/Pp1-87B/Rdl/Gad1/Syn/drk/Ggamma1/Nmdar1/Nf1/Dyrk2/Fmr1/Prps/Atx2/NaCP60E/futsch/mnb/Pka-R1/AGO1/scrib/Ih/rad/rg	1.5044197351731903
Biological process	L1_Imp	GO:0120192	tight junction assembly	19/1159	41/9160	1.015352384769244e-6	Galphao/dlg1/l(2)gl/Atpalpha/Lac/sinu/pck/nrv2/moody/cold/CG13704/Ssk/M6/pasi1/mesh/scrib/Nrg/Mcr/Pak	1.8728425408033365
Biological process	L1_Imp	GO:0120193	tight junction organization	19/1159	41/9160	1.015352384769244e-6	Galphao/dlg1/l(2)gl/Atpalpha/Lac/sinu/pck/nrv2/moody/cold/CG13704/Ssk/M6/pasi1/mesh/scrib/Nrg/Mcr/Pak	1.8728425408033365
Biological process	L1_Imp	GO:0048639	positive regulation of developmental growth	33/1159	101/9160	1.0227930003462675e-6	chic/dlg1/stau/Rac1/Akt1/Sdc/babo/cpb/nmo/pnut/shot/Nf1/Pi3K92E/Vang/Smox/Hipk/Wbp2/Tctp/Rheb/bchs/Synd/Desat1/mnb/Ank2/pico/Myc/Arp3/cac/Hr4/kis/wap/Pak/InR	1.3686496685844933
Biological process	L1_Imp	GO:0046928	regulation of neurotransmitter secretion	15/1159	27/9160	1.046963916813996e-6	BicD/Rap1/Cdc42/CASK/Syt4/NFAT/Frq1/twit/sky/KaiR1D/cpx/Frq2/Dys/cac/Ih	2.1344701254228844
Biological process	L1_Imp	GO:0051588	regulation of neurotransmitter transport	15/1159	27/9160	1.046963916813996e-6	BicD/Rap1/Cdc42/CASK/Syt4/NFAT/Frq1/twit/sky/KaiR1D/cpx/Frq2/Dys/cac/Ih	2.1344701254228844
Biological process	L1_Imp	GO:0008360	regulation of cell shape	24/1159	61/9160	1.0687566878860396e-6	ed/fog/ttk/Rap1/mys/Rac1/Cdc42/msn/dia/Moe/Rac2/Rho1/Rab11/Abi/WASp/PlexA/slpr/Rab35/scaf/zye/Mtl/neo/Frl/tyn	1.6366921951361044
Biological process	L1_Imp	GO:0007304	chorion-containing eggshell formation	31/1159	92/9160	1.1056826801021097e-6	cact/ed/emc/Khc/Myb/Ras85D/S/shi/ttk/hep/Rac1/Cdc42/E2f1/Rac2/Lis-1/Rbf/lama/Cdc7/slpr/Pax/mask/puc/bun/Ppcs/cic/Fs(2)Ket/jvl/spoon/smt3/br/slmb	1.4131013863076967
Biological process	L1_Imp	GO:2000241	regulation of reproductive process	35/1159	111/9160	1.1364622100228154e-6	bic/Pka-C1/kay/Khc/klar/egh/Catsup/mago/peb/sqh/stau/ttk/vn/Syt1/Hrb27C/enc/hep/Rac1/Akt1/msn/E2f1/Syx1A/Pi3K92E/Rab11/Mkrn1/endos/Lasp/puc/par-1/cnc/CaMKII/kis/slmb/InR/TER94	1.317334182572695
Biological process	L1_Imp	GO:0048149	behavioral response to ethanol	22/1159	53/9160	1.1457698834025376e-6	dnc/Fas2/dlg1/pum/S/Syn/Nmdar1/AcCoAS/Arf51F/CASK/apt/Pka-R2/moody/hang/Akap200/Bacc/DopEcR/Tat/mura/dpr9/vsg/kra	1.7139781960519325
Biological process	L1_Imp	GO:0048675	axon extension	22/1159	53/9160	1.1457698834025376e-6	chic/Lar/dnc/Sh/hep/Rac1/Cdc42/Sema1a/Sema2a/shot/Rab5/bif/CadN/Vang/fz2/Abi/Fmr1/Dscam1/RhoGAP100F/Ank2/Nrg/Frl	1.7139781960519325
Biological process	L1_Imp	GO:0051129	negative regulation of cellular component organization	43/1159	151/9160	1.166562528752088e-6	chic/ena/Galphao/sesB/sgg/trc/pros/Rac1/Akt1/Sema1a/Sema2a/cpb/shot/bif/Nf1/CadN/14-3-3epsilon/Dad/ArfGAP1/WASp/Kank/Fmr1/GMF/Tao/cpa/Liprin-gamma/Cip4/CG17816/plum/Fsn/mask/Efa6/4E-T/tmod/alpha-Spec/Mob4/flr/Src64B/nwk/spoon/Patr-1/unc-104/Dsp1	1.1703270473548533
Biological process	L1_Imp	GO:0051235	maintenance of location	32/1159	97/9160	1.1982896232606648e-6	Act5C/cact/chic/ImpL2/mago/Su(dx)/14-3-3zeta/Cdc42/Arf79F/Akt1/dia/Rac2/Pi3K92E/Ubc2/14-3-3epsilon/Pi3K21B/wdb/Atf3/spidey/Vps13/Indy/elm/foxo/SPoCk/apolpp/Dhc64C/norpA/SERCA/dally/CaMKII/KdelR/InR	1.382554189790707
Biological process	L1_Imp	GO:0007155	cell adhesion	55/1159	215/9160	1.2195258696282364e-6	arm/Lar/ed/CG17716/Fas2/Fas3/Gbeta13F/Galphao/egh/dlg1/peb/Ten-m/Rap1/mys/Ggamma1/Con/Lac/Rac1/cora/tutl/sinu/Tig/CadN/nrv2/crol/Abi/caps/PlexA/Ndg/seq/CG9095/bves/zye/plum/Cals/Pax/mesh/wech/rhea/par-1/LanB1/Bsg/Src64B/Dscam4/scrib/Flo2/sli/how/Nrg/Dscam2/Ten-a/LanB2/Pak/tyn/Fas1	1.0156338959130338
Biological process	L1_Imp	GO:0048640	negative regulation of developmental growth	30/1159	88/9160	1.2837196636607903e-6	ena/fkh/Galphao/dlg1/l(2)gl/sgg/ex/Akt1/Sema1a/Sema2a/bif/Nf1/lig/Dad/WASp/Fmr1/Tao/Liprin-gamma/Cip4/foxo/plum/Fsn/Mob4/Tl/cic/Src64B/scrib/nwk/Patr-1/unc-104	1.4299260089490555
Biological process	L1_Imp	GO:0007315	pole plasm assembly	25/1159	66/9160	1.3617182156366572e-6	bic/Pka-C1/chic/Chc/Khc/klar/dlg1/mago/stau/Tm1/tud/Syt1/Hrb27C/enc/Moe/Syx1A/Rab11/DCP2/Lasp/par-1/cnc/scrib/sqd/lost/TER94	1.5819291023941058
Biological process	L1_Imp	GO:0050769	positive regulation of neurogenesis	25/1159	66/9160	1.3617182156366572e-6	chic/pros/Rac1/babo/Cdc37/shot/Lis-1/Vang/ari-1/PlexA/Smox/Fmr1/pyr/nudE/Sar1/Rheb/sif/bun/Mob4/zld/aPKC/Myc/InR/trol/Rab1	1.5819291023941058
Biological process	L1_Imp	GO:0030951	establishment or maintenance of microtubule cytoskeleton polarity	18/1159	38/9160	1.376947693869903e-6	BicD/Pka-C1/Chc/Khc/egh/l(2)gl/mago/14-3-3zeta/heph/Rab11/14-3-3epsilon/msps/nudE/Pka-R1/par-1/cnc/sqd/jvl	1.9044645199765613
Biological process	L1_Imp	GO:0030703	eggshell formation	31/1159	93/9160	1.411389156147052e-6	cact/ed/emc/Khc/Myb/Ras85D/S/shi/ttk/hep/Rac1/Cdc42/E2f1/Rac2/Lis-1/Rbf/lama/Cdc7/slpr/Pax/mask/puc/bun/Ppcs/cic/Fs(2)Ket/jvl/spoon/smt3/br/slmb	1.3975045312566783
Biological process	L1_Imp	GO:0048588	developmental cell growth	27/1159	75/9160	1.4816041475201515e-6	Pka-C1/chic/Lar/dnc/kay/Sh/hep/Rac1/Cdc42/Sema1a/Sema2a/shot/Rab5/bif/Nf1/CadN/Vang/fz2/Abi/Fmr1/Dscam1/jagn/RhoGAP100F/Ank2/Nrg/Frl/InR	1.5085358436454221
Biological process	L1_Imp	GO:0006898	receptor-mediated endocytosis	23/1159	58/9160	1.5779090565038192e-6	BicD/Chc/shi/Su(dx)/Syt1/drk/Rab5/Lis-1/Nak/Rab7/WASp/Cortactin/lqf/Synj/aux/CG8176/EndoA/lap/mgl/fwe/norpA/AP-2mu/AP-2alpha	1.648047992907275
Biological process	L1_Imp	GO:0000165	MAPK cascade	41/1159	143/9160	1.7997839878866285e-6	ben/crc/peb/Ras85D/sgg/sl/Btk29A/vn/Ubc6/Rap1/drk/hep/Rac1/Cdc42/msn/cpb/Cdc37/Rac2/sty/Rala/Spred/Mkk4/slpr/Tao/Mnn1/cpa/DopEcR/Uev1A/fmt/Pebp1/Mtl/Aplip1/alph/jeb/puc/spg/rdx/smt3/Ptp61F/Pak/InR	1.1801476998175287
Biological process	L1_Imp	GO:0060322	head development	38/1159	128/9160	1.8586916259622943e-6	Appl/CkIIbeta/chic/Hr3/exd/Fas2/hth/vn/pros/dac/brat/babo/shot/Lis-1/apt/Smox/cib/RhoGAPp190/Nipped-B/Fmr1/Tao/Dscam1/Dg/Ephrin/bchs/vvl/chinmo/bun/Antp/Dhc64C/Src64B/cnc/Nrg/l(3)neo38/rg/ebo/Ten-a/Frl	1.23039454542142
Biological process	L1_Imp	GO:0032271	regulation of protein polymerization	25/1159	67/9160	1.8720060504499782e-6	chic/Lam/shi/Btk29A/svr/Cdc42/dia/cpb/WASp/Cortactin/Kank/msps/GMF/cpa/Cip4/conu/Atx2/Efa6/Jupiter/IRSp53/tmod/chinmo/flr/nwk/spoon	1.5602340312947869
Biological process	L1_Imp	GO:0007614	short-term memory	15/1159	28/9160	1.8720060504499782e-6	Appl/dnc/Fas2/shi/bs/drk/Nf1/Nipped-B/Fmr1/ATP6AP2/brp/Ank2/rg/kis/ebo	2.082002705528749
Biological process	L1_Imp	GO:1900073	regulation of neuromuscular synaptic transmission	15/1159	28/9160	1.8720060504499782e-6	slo/Csp/Syt1/Galphaq/Plc21C/CASK/Fmr1/Nadsyn/wgn/VGlut/KaiR1D/Nrx-1/jeb/Ank2/dysc	2.082002705528749
Biological process	L1_Imp	GO:0009880	embryonic pattern specification	51/1159	196/9160	1.8788298328514177e-6	arm/bic/Pka-C1/chic/Chc/csw/hth/Khc/klar/dlg1/l(2)gl/mago/pum/Ras85D/sgg/stau/Tm1/tud/Syt1/fs(1)h/Hrb27C/ci/enc/Ssdp/Moe/Syx1A/Rab11/apt/fz2/drm/msps/Mkrn1/Dg/DCP2/Cow/Lasp/Antp/par-1/aPKC/Tl/cic/Myc/AGO1/cnc/scrib/sqd/lost/dally/rdx/kis/TER94	1.040182529834122
Biological process	L1_Imp	GO:0045466	R7 cell differentiation	24/1159	63/9160	2.0509576215142395e-6	csw/Lar/emc/pnt/Ras85D/sl/ttk/mts/Ten-m/pros/Rap1/drk/tutl/eff/CadN/Past1/seq/RhoGAP100F/mask/alph/nej/Src64B/spg/lola	1.590149609199074
Biological process	L1_Imp	GO:0045727	positive regulation of translation	18/1159	39/9160	2.176154728570124e-6	Hrb98DE/pum/Hrb27C/bol/Pi3K92E/tyf/Dp1/Fmr1/Mkrn1/CNBP/CG4612/Larp4B/Rheb/larp/eIF2gamma/spoon/orb2/pAbp	1.8669898145578987
Biological process	L1_Imp	GO:0061572	actin filament bundle organization	18/1159	39/9160	2.176154728570124e-6	ed/Actn/Khc/sn/Tm1/mys/hep/Rac1/ctp/Rac2/Rho1/Abi/seq/Mtl/IRSp53/Src64B/hts/jvl	1.8669898145578987
Biological process	L1_Imp	GO:0060627	regulation of vesicle-mediated transport	35/1159	114/9160	2.2057499847600206e-6	BicD/Chc/numb/Syt1/Rap1/drk/Rab3/brat/Arf79F/Moe/Sep1/Syx1A/CASK/Rab5/Nak/Rab10/Rab11/stnB/ArfGAP1/Cortactin/Syt4/NFAT/Tao/Sar1/Nrx-1/Sec16/lap/mnb/Sep4/Sytbeta/mgl/Rab8/norpA/scrib/AP-2alpha	1.2788600347580594
Biological process	L1_Imp	GO:0097581	lamellipodium organization	14/1159	25/9160	2.254145982020175e-6	ena/Tm1/hep/Rac1/Cdc42/cpb/Rac2/Abi/par-6/cpa/Mtl/Unc-115a/aPKC/Arp3	2.145965764260714
Biological process	L1_Imp	GO:0010632	regulation of epithelial cell migration	21/1159	51/9160	2.4315317424118622e-6	kay/Catsup/peb/sl/sqh/ttk/vn/Hrb27C/ple/hep/Rac1/Akt1/msn/Pi3K92E/Sin3A/puc/par-1/sli/kis/slmb/InR	1.7023591127850992
Biological process	L1_Imp	GO:0007507	heart development	32/1159	100/9160	2.4711779099470688e-6	abd-A/arm/Col4a1/Gbeta13F/Galphao/mam/numb/pnt/sd/sgg/Ubc6/mys/ci/Ggamma1/Lac/cora/sinu/nrv2/apt/fz2/lqf/CHES-1-like/jp/pyr/Sar1/Antp/LanB1/Tl/sli/Nrg/kis/wupA	1.3386108422031098
Biological process	L1_Imp	GO:0072359	circulatory system development	32/1159	100/9160	2.4711779099470688e-6	abd-A/arm/Col4a1/Gbeta13F/Galphao/mam/numb/pnt/sd/sgg/Ubc6/mys/ci/Ggamma1/Lac/cora/sinu/nrv2/apt/fz2/lqf/CHES-1-like/jp/pyr/Sar1/Antp/LanB1/Tl/sli/Nrg/kis/wupA	1.3386108422031098
Biological process	L1_Imp	GO:0016310	phosphorylation	82/1159	377/9160	2.669110531015327e-6	Ald1/Cam/CkIIbeta/Pka-C1/Eno/Gapdh2/l(2)gl/Pkc98E/sgg/shi/Btk29A/trc/mts/svr/fs(1)h/Eip63E/hep/Rac1/Cdc42/Akt1/msn/babo/PhKgamma/nmo/CASK/Rho1/bnl/sty/CkIalpha/Pi3K92E/Nak/Dyrk2/Lk6/Dad/Abi/Pi3K21B/Pka-R2/fray/Mkk4/CycT/Srpk79D/par-6/Dyrk3/wdb/Pfrx/Ptpmeg2/Cdc7/slpr/CG14408/Tao/CG17124/CycY/CG8485/Dg/Slik/Hipk/sff/aux/Atg17/Tctp/CycG/Pak3/bma/CG34384/chinmo/mnb/Pka-R1/par-1/rdgA/aPKC/Nuak1/Src64B…	0.7815983233272539
Biological process	L1_Imp	GO:0001709	cell fate determination	36/1159	120/9160	2.7780788363453383e-6	abd-A/arm/BicD/H/dlg1/l(2)gl/mam/numb/Ras85D/S/stau/pros/enc/14-3-3zeta/brat/msi/shot/Lis-1/Rab11/spen/14-3-3epsilon/CtBP/Fmr1/Klp10A/cpa/nudE/pins/alpha-Spec/par-1/Cul3/Dhc64C/aPKC/AGO1/hts/how/da	1.2455014378116285
Biological process	L1_Imp	GO:0008064	regulation of actin polymerization or depolymerization	23/1159	60/9160	3.0804297869387273e-6	chic/Lam/shi/Btk29A/svr/Cdc42/dia/cpb/WASp/Cortactin/Kank/GMF/cpa/Cip4/conu/Atx2/IRSp53/tmod/chinmo/flr/Src64B/nwk/spoon	1.5991383924263287
Biological process	L1_Imp	GO:0030335	positive regulation of cell migration	23/1159	60/9160	3.0804297869387273e-6	ena/kay/Catsup/peb/sl/sqh/ttk/vn/Hrb27C/hep/Rac1/Akt1/Sema1a/Sema2a/Pi3K92E/Dscam1/Uev1A/puc/par-1/sli/kis/slmb/InR	1.5991383924263287
Biological process	L1_Imp	GO:0030832	regulation of actin filament length	23/1159	60/9160	3.0804297869387273e-6	chic/Lam/shi/Btk29A/svr/Cdc42/dia/cpb/WASp/Cortactin/Kank/GMF/cpa/Cip4/conu/Atx2/IRSp53/tmod/chinmo/flr/Src64B/nwk/spoon	1.5991383924263287
Biological process	L1_Imp	GO:1990138	neuron projection extension	22/1159	56/9160	3.3240558159629464e-6	chic/Lar/dnc/Sh/hep/Rac1/Cdc42/Sema1a/Sema2a/shot/Rab5/bif/CadN/Vang/fz2/Abi/Fmr1/Dscam1/RhoGAP100F/Ank2/Nrg/Frl	1.6345437285575275
Biological process	L1_Imp	GO:1901699	cellular response to nitrogen compound	35/1159	116/9160	3.410122217229564e-6	mAChR-A/Lar/fkh/ImpL2/sgg/Sh/mts/Galphaq/Rap1/drk/Akt1/Cdc37/Pi3K92E/Rab10/Pi3K21B/wdb/Fmr1/Mkrn1/Crtc/srl/foxo/CycG/Rheb/wrd/Mob4/Tl/Rab8/Myc/Lst8/sima/Ptp61F/PRAS40/slmb/S6k/InR	1.2537690537952288
Biological process	L1_Imp	GO:0045664	regulation of neuron differentiation	27/1159	78/9160	3.4589739844975344e-6	csw/ed/Fas2/hth/pnt/Ras85D/sl/ttk/pros/Rap1/Mbs/hdc/Arf79F/eff/ctp/sty/Pi3K92E/mask/alph/mnb/Vmat/Dhc64C/Src64B/spg/pAbp/slmb/InR	1.4519523152790548
Biological process	L1_Imp	GO:0009894	regulation of catabolic process	65/1159	279/9160	3.5309010782851628e-6	Pka-C1/Chc/eIF4A/pum/put/Ras85D/sesB/sgg/shi/Su(dx)/Ubc6/ex/Pabp2/hep/Akt1/Sec61beta/bol/babo/twin/Tis11/Oda/CkIalpha/Pi3K92E/smg/ari-1/eIF3h/EloB/Smox/Fmr1/REG/UbcE2H/Upf1/wcy/Dg/Toll-7/Synj/CG13928/PAN3/BI-1/DCP2/roq/CG9705/foxo/schlank/Rheb/Pax/Fsn/mask/Atg8a/CG34401/Not1/Desat1/Myc/mbf1/AGO1/rdx/vih/AP-2alpha/Patr-1/sima/slmb/S6k/InR/CG46385/TER94	0.8807135331771015
Biological process	L1_Imp	GO:0007405	neuroblast proliferation	30/1159	92/9160	3.5309010782851628e-6	Gbeta13F/l(2)gl/numb/pnt/sd/mts/pros/tws/Ggamma1/brat/Cdc42/babo/Cdc37/Rho1/Lis-1/flfl/Smox/par-6/msps/Fmr1/clu/pins/Rheb/bun/Mob4/zld/Dhc64C/aPKC/InR/trol	1.3657956715293402
Biological process	L1_Imp	GO:0045596	negative regulation of cell differentiation	30/1159	92/9160	3.5309010782851628e-6	cact/ed/Fas2/l(2)gl/numb/pnt/sd/sl/ttk/mts/pros/zfh1/tws/hdc/brat/Sema1a/Sema2a/bif/bnl/sty/CadN/nito/He/lqf/Fmr1/lid/mask/alph/bun/slmb	1.3657956715293402
Biological process	L1_Imp	GO:0065009	regulation of molecular function	83/1159	386/9160	3.6425785123165104e-6	cact/Cam/CkIIbeta/emc/l(2)gl/Mlc1/pnt/sgg/ttk/Galphaq/pros/14-3-3zeta/Rac1/Cdc42/Rho1/sty/Nf1/Pi3K92E/nrv1/nrv2/Rbf/14-3-3epsilon/Abi/RN-tre/Pi3K21B/ArfGAP1/Pka-R2/vimar/PlexA/RhoGAP1A/par-6/Dhit/CG4587/REG/CtsB1/CG14408/RhoGAP16F/RhoGAP19D/CG9135/CG7781/CycY/CG6583/sky/CG6329/CG5522/fmt/BI-1/Crtc/SCCRO4/ArfGAP3/srl/Atg17/ScsbetaA/CycG/RhoGAP100F/conu/Atx2/Pax/endos/Epac/sif/RhoGAP102A/C3G/Pka-R1…	0.7650494260566788
Biological process	L1_Imp	GO:0019827	stem cell population maintenance	31/1159	97/9160	3.739452675379852e-6	arm/chic/H/His2Av/Hrb98DE/eIF4A/mam/put/sgg/Rap1/mys/eff/msi/Su(Tpl)/fax/Pi3K92E/Lis-1/Rab11/dom/Dad/Inx2/lid/foxo/AdipoR/AGO1/bel/dally/how/da/S6k/InR	1.3367505001775821
Biological process	L1_Imp	GO:0098727	maintenance of cell number	31/1159	97/9160	3.739452675379852e-6	arm/chic/H/His2Av/Hrb98DE/eIF4A/mam/put/sgg/Rap1/mys/eff/msi/Su(Tpl)/fax/Pi3K92E/Lis-1/Rab11/dom/Dad/Inx2/lid/foxo/AdipoR/AGO1/bel/dally/how/da/S6k/InR	1.3367505001775821
Biological process	L1_Imp	GO:0061024	membrane organization	60/1159	251/9160	3.844857138527841e-6	csw/klar/Lam/sesB/shi/Syt1/Ten-m/Fur1/Rab3/hep/Rac1/Arf79F/dia/nSyb/Syx1A/Rab5/Rac2/Rab11/Rab7/Mitofilin/WASp/Syt4/Fmr1/Vap33/pod1/Rab35/CG1902/Sec24AB/oys/CG12964/scramb2/Cip4/QIL1/CG5059/ArfGAP3/CG2663/Arl8/EndoA/Sar1/Nrx-1/CG31729/IRSp53/Sec16/Synd/Rtnl1/Rim/lap/alpha-Spec/alphaSnap/Nost/Rab8/Arp3/nwk/AP-2alpha/Hsc70-4/Snap24/Ten-a/sau/vib/TER94	0.917814073635581
Biological process	L1_Imp	GO:0007294	germarium-derived oocyte fate determination	14/1159	26/9160	4.086936034766142e-6	BicD/enc/14-3-3zeta/Lis-1/14-3-3epsilon/Fmr1/cpa/nudE/alpha-Spec/par-1/Dhc64C/aPKC/AGO1/hts	2.0893822358943464
Biological process	L1_Imp	GO:0009948	anterior/posterior axis specification	37/1159	127/9160	4.13405809550868e-6	bic/Pka-C1/chic/Chc/csw/Khc/klar/dlg1/l(2)gl/mago/pum/Ras85D/stau/Tm1/tud/Syt1/fs(1)h/Hrb27C/enc/Moe/Syx1A/Rab11/msps/Mkrn1/Dg/DCP2/Lasp/Antp/par-1/aPKC/cic/cnc/scrib/sqd/lost/jvl/TER94	1.2032357108346186
Biological process	L1_Imp	GO:0030833	regulation of actin filament polymerization	22/1159	57/9160	4.614107820185181e-6	chic/Lam/shi/Btk29A/svr/Cdc42/dia/cpb/WASp/Cortactin/Kank/GMF/cpa/Cip4/conu/Atx2/IRSp53/tmod/chinmo/flr/nwk/spoon	1.60900863645039
Biological process	L1_Imp	GO:0007350	blastoderm segmentation	47/1159	180/9160	4.621113796972676e-6	arm/bic/Pka-C1/chic/Chc/csw/hth/Khc/klar/dlg1/l(2)gl/mago/pum/Ras85D/sgg/stau/Tm1/tud/Syt1/fs(1)h/Hrb27C/ci/enc/Moe/Syx1A/Rab11/apt/fz2/msps/Mkrn1/Dg/DCP2/Cow/Lasp/Antp/par-1/aPKC/cic/AGO1/cnc/scrib/sqd/lost/dally/rdx/kis/TER94	1.0452027873257972
Biological process	L1_Imp	GO:0010975	regulation of neuron projection development	31/1159	98/9160	4.738023966463863e-6	chic/trc/pros/Rac1/Cdc42/Akt1/tutl/Sema1a/Sema2a/shot/Rac2/Rho1/bif/Pi3K92E/CadN/Lis-1/Vang/fz2/PlexA/RhoGAPp190/Fmr1/Dlic/Dscam1/nudE/Sar1/sif/vvl/unc-104/Pak/Imp/Rab1	1.3219534982495014
Biological process	L1_Imp	GO:0006468	protein phosphorylation	72/1159	323/9160	5.063867279254805e-6	Cam/CkIIbeta/Pka-C1/l(2)gl/Pkc98E/sgg/shi/Btk29A/trc/mts/svr/fs(1)h/Eip63E/hep/Rac1/Cdc42/Akt1/msn/babo/PhKgamma/nmo/CASK/Rho1/bnl/sty/CkIalpha/Pi3K92E/Nak/Dyrk2/Lk6/Dad/Abi/Pka-R2/fray/Mkk4/CycT/Srpk79D/par-6/Dyrk3/wdb/Ptpmeg2/Cdc7/slpr/CG14408/Tao/CycY/CG8485/Slik/Hipk/sff/aux/Atg17/Tctp/CycG/Pak3/bma/chinmo/mnb/Pka-R1/par-1/aPKC/Nuak1/Src64B/CaMKII/smt3/Ptp61F/Pak/PRAS40/S6k/InR/Tlk/SRPK	0.8170016787262219
Biological process	L1_Imp	GO:0010558	negative regulation of macromolecule biosynthetic process	78/1159	359/9160	5.124440990992342e-6	abd-A/arm/bi/Hr3/E(bx)/Eip75B/emc/fkh/gro/H/pum/sd/ttk/ct/pros/zfh1/fs(1)h/Hrb27C/ci/scrt/Pabp2/brat/heph/Iswi/msi/twin/E2f1/Tis11/Rbf/apt/smg/crol/CtBP/lolal/Sin3A/Mnt/drm/Fmr1/seq/CG14441/Pdcd4/Rcd-1/CG13928/MEP-1/PAN3/Larp4B/CG12605/DCP2/roq/Paip2/foxo/CG12071/4E-T/Rbfox1/CG32767/eIF4EHP/Kdm4B/Not1/kra/wech/pzg/elav/rhea/Antp/cic/AGO1/bin3/Unr/sqd/bru3/Sxl/orb2/Hr4/Patr-1/kis/Dsp1/br/ich	0.7800292170170315
Biological process	L1_Imp	GO:0009913	epidermal cell differentiation	20/1159	49/9160	5.124440990992342e-6	Galphao/sn/sqh/trc/Rap1/Mbs/Rac1/Cdc42/cora/Rho1/Vang/spen/WASp/Cip4/ATP6AP2/Mtl/Nost/flr/par-1/scrib	1.6896852827499889
Biological process	L1_Imp	GO:0045055	regulated exocytosis	24/1159	66/9160	5.124440990992342e-6	BicD/Chc/Csp/Syt1/Syn/Rap1/Rab3/nSyb/Syx1A/CASK/unc-13/X11L/Syt4/Vap33/NFAT/Syngr/unc-13-4A/Scamp/cpx/Rim/alphaSnap/Hip14/Sytbeta/Snap24	1.523035413340537
Biological process	L1_Imp	GO:0035317	imaginal disc-derived wing hair organization	19/1159	45/9160	5.1713866603001246e-6	Galphao/sn/sqh/trc/Rap1/Mbs/Rac1/Cdc42/cora/Rho1/Vang/spen/Cip4/ATP6AP2/Mtl/Nost/flr/par-1/scrib	1.7385414490917452
Biological process	L1_Imp	GO:0001752	compound eye photoreceptor fate commitment	26/1159	75/9160	5.1713866603001246e-6	csw/hth/kay/l(2)gl/pnt/put/Ras85D/sl/ttk/mts/pros/Rap1/drk/babo/msi/Rala/rin/Smox/mask/alph/nej/Src64B/scrib/spg/br/lola	1.4540880596230459
Biological process	L1_Imp	GO:0042706	eye photoreceptor cell fate commitment	26/1159	75/9160	5.1713866603001246e-6	csw/hth/kay/l(2)gl/pnt/put/Ras85D/sl/ttk/mts/pros/Rap1/drk/babo/msi/Rala/rin/Smox/mask/alph/nej/Src64B/scrib/spg/br/lola	1.4540880596230459
Biological process	L1_Imp	GO:0009890	negative regulation of biosynthetic process	81/1159	378/9160	5.574329241667089e-6	abd-A/arm/bi/Hr3/E(bx)/Eip75B/emc/fkh/gro/H/pum/sd/ttk/ct/pros/zfh1/fs(1)h/Hrb27C/ci/scrt/Pabp2/brat/heph/Iswi/msi/twin/E2f1/Tis11/Rbf/apt/smg/crol/CtBP/lolal/Sin3A/Mnt/drm/Fmr1/seq/CG14441/Pdcd4/Rcd-1/casp/CG13928/MEP-1/PAN3/Larp4B/CG12605/DCP2/roq/Paip2/foxo/CG12071/4E-T/Rbfox1/CG32767/eIF4EHP/Kdm4B/CG33995/Not1/kra/wech/pzg/elav/rhea/Antp/cic/AGO1/bin3/Unr/sqd/bru3/Sxl/orb2/Hr4/CG44000/Patr-1/…	0.7600746106413865
Biological process	L1_Imp	GO:0035282	segmentation	54/1159	220/9160	5.699025458626389e-6	arm/bic/Pka-C1/chic/Chc/csw/hth/Khc/klar/dlg1/l(2)gl/mago/pum/Ras85D/sgg/skd/stau/Su(dx)/Tm1/tud/Syt1/fs(1)h/Hrb27C/ci/enc/brat/Moe/Syx1A/Rab11/apt/fz2/spen/drm/msps/Mkrn1/Dg/DCP2/Cow/Lasp/vvl/Antp/par-1/aPKC/cic/AGO1/cnc/scrib/sqd/lost/dally/rdx/kis/Dsp1/TER94	0.9559948206166435
Biological process	L1_Imp	GO:0006403	RNA localization	43/1159	160/9160	5.77866025889024e-6	bic/BicD/CkIIbeta/Pka-C1/chic/Chc/Sap-r/Khc/klar/egh/l(2)gl/mago/stau/Tm1/tud/Syt1/Hrb27C/enc/Moe/Syx1A/Lis-1/Rab11/Rab7/smg/Dbp80/msps/Fmr1/Dlic/CG8671/DCP2/Lasp/par-1/Dhc64C/aPKC/Vha16-1/cnc/Nxf3/AP-2mu/sqd/lost/jvl/SF2/TER94	1.08680369179257
Biological process	L1_Imp	GO:0110053	regulation of actin filament organization	27/1159	80/9160	5.77866025889024e-6	chic/Lam/shi/Btk29A/svr/mys/hep/Cdc42/dia/cpb/Abi/WASp/Cortactin/Kank/GMF/seq/cpa/Cip4/conu/Atx2/IRSp53/tmod/chinmo/flr/Src64B/nwk/spoon	1.4154264392539408
Biological process	L1_Imp	GO:0008356	asymmetric cell division	31/1159	99/9160	5.880939677977435e-6	Gbeta13F/Galphao/eIF4A/l(2)gl/mam/numb/mts/pros/enc/tws/Ggamma1/brat/Cdc42/eff/twin/Lis-1/Nak/WASp/flfl/par-6/msps/clu/pins/Dhc64C/aPKC/hts/dally/Sxl/orb2/AP-2alpha/InR	1.3073067222851003
Biological process	L1_Imp	GO:0042048	olfactory behavior	25/1159	71/9160	5.94154218455734e-6	Pka-C1/dnc/Fas2/sgg/shi/vn/Pp1-87B/Rdl/Gad1/Syn/drk/Nmdar1/Nf1/Dyrk2/Fmr1/Prps/Atx2/NaCP60E/futsch/mnb/Pka-R1/AGO1/scrib/rad/rg	1.4765761022478772
Biological process	L1_Imp	GO:0071417	cellular response to organonitrogen compound	34/1159	114/9160	6.2202403828130435e-6	Lar/fkh/ImpL2/sgg/Sh/mts/Galphaq/Rap1/drk/Akt1/Cdc37/Pi3K92E/Rab10/Pi3K21B/wdb/Fmr1/Mkrn1/Crtc/srl/foxo/CycG/Rheb/wrd/Mob4/Tl/Rab8/Myc/Lst8/sima/Ptp61F/PRAS40/slmb/S6k/InR	1.2370398590634322
Biological process	L1_Imp	GO:0035315	hair cell differentiation	19/1159	46/9160	7.523482355382119e-6	Galphao/sn/sqh/trc/Rap1/Mbs/Rac1/Cdc42/cora/Rho1/Vang/spen/Cip4/ATP6AP2/Mtl/Nost/flr/par-1/scrib	1.7068325893644072
Biological process	L1_Imp	GO:0035316	non-sensory hair organization	19/1159	46/9160	7.523482355382119e-6	Galphao/sn/sqh/trc/Rap1/Mbs/Rac1/Cdc42/cora/Rho1/Vang/spen/Cip4/ATP6AP2/Mtl/Nost/flr/par-1/scrib	1.7068325893644072
Biological process	L1_Imp	GO:0045886	negative regulation of synaptic assembly at neuromuscular junction	18/1159	42/9160	7.523482355382119e-6	ena/Galphao/sgg/Akt1/Nf1/Dad/WASp/Fmr1/Tao/Liprin-gamma/Cip4/plum/Fsn/Mob4/Src64B/nwk/Patr-1/unc-104	1.7600746106413867
Biological process	L1_Imp	GO:1904397	negative regulation of neuromuscular junction development	18/1159	42/9160	7.523482355382119e-6	ena/Galphao/sgg/Akt1/Nf1/Dad/WASp/Fmr1/Tao/Liprin-gamma/Cip4/plum/Fsn/Mob4/Src64B/nwk/Patr-1/unc-104	1.7600746106413867
Biological process	L1_Imp	GO:1905114	cell surface receptor signaling pathway involved in cell-cell signaling	35/1159	120/9160	7.620901503146515e-6	arm/Galphao/gro/sgg/skd/Pp1-87B/mts/tws/Eip63E/Wnt4/Ssdp/nmo/Rho1/Vps26/CkIalpha/fz2/Dyrk2/spen/crol/CtBP/Sin3A/Eaat1/nito/CycY/Hipk/ATP6AP2/Cow/apolpp/qvr/nej/dally/Flo2/ttv/slmb/TER94	1.2048594533142827
Biological process	L1_Imp	GO:2000147	positive regulation of cell motility	23/1159	63/9160	7.687791650734053e-6	ena/kay/Catsup/peb/sl/sqh/ttk/vn/Hrb27C/hep/Rac1/Akt1/Sema1a/Sema2a/Pi3K92E/Dscam1/Uev1A/puc/par-1/sli/kis/slmb/InR	1.5287490645349309
Biological process	L1_Imp	GO:0000278	mitotic cell cycle	92/1159	449/9160	7.687791650734053e-6	Act5C/Act87E/ben/chic/csw/kay/dlg1/eIF4A/l(2)gl/Lam/RpS3/Map205/Myb/pum/sgg/shi/sqh/alphaTub84B/alphaTub85E/Pp1-87B/mts/Hrb87F/ex/ci/tws/14-3-3zeta/Eip63E/PpD3/corto/Arf79F/dia/eff/Moe/PhKgamma/ctp/E2f1/Syx1A/pnut/Rho1/Pi3K92E/Lis-1/Rbf/14-3-3epsilon/Ran/crol/Abi/Sin3A/eIF4G1/Dlc90F/Nipped-B/CCT6/msps/Cdc7/Fmr1/REG/CHES-1-like/Klp10A/Dlic/Rab35/Mnn1/Slik/nudE/Tctp/CycG/pins/Kat60/Rheb/Capr/Synd/e…	0.6954573532937003
Biological process	L1_Imp	GO:0008219	cell death	75/1159	345/9160	7.81408643974683e-6	abd-A/Appl/arm/ben/Cam/Pka-C1/Chc/Eip74EF/fkh/l(2)gl/RpS3/Men/pnt/Ras85D/S/sesB/shi/porin/Galphaq/Ubc6/ex/hdc/hep/Akt1/msn/Sep1/ctp/E2f1/pnut/Rbf/vimar/CG2918/Mkk4/Drep2/Fmr1/CG14441/wgn/Tao/RYBP/Hipk/Uev1A/CG7546/BI-1/chrb/CG14120/CG5059/aux/Atg17/Idh3b/scyl/Atx2/Rheb/wrd/Atg8a/pix/puc/futsch/bun/Ubr3/fwe/Trf2/aPKC/Sarm/Myc/norpA/bel/rdx/pAbp/mbl/tau/Pak/slmb/lola/cass/TER94	0.7808331708081843
Biological process	L1_Imp	GO:0007616	long-term memory	25/1159	72/9160	7.81408643974683e-6	Appl/arm/Pkc98E/pum/stau/Ptp10D/svr/Nmdar1/CASK/Nf1/CG1910/Tob/Fmr1/CG4612/ATP6AP2/mura/fabp/Scamp/Atx2/vsg/kra/Src64B/spoon/orb2/CaMKII	1.4563982203102468
Biological process	L1_Imp	GO:0010243	response to organonitrogen compound	45/1159	173/9160	8.376663959905731e-6	Lar/fkh/Hsc70-3/ImpL2/sgg/Sh/sl/mts/Galphaq/Rap1/drk/Akt1/Cdc37/Pi3K92E/Cnx99A/Rab10/Pi3K21B/Pka-R2/Faf2/moody/wdb/Fmr1/Mkrn1/Tao/Sgt/casp/CG7546/Crtc/srl/foxo/CG5823/CycG/Rheb/wrd/Mob4/Tl/Rab8/Myc/Lst8/sima/Ptp61F/PRAS40/slmb/S6k/InR	1.0396919006707848
Biological process	L1_Imp	GO:0008544	epidermis development	22/1159	59/9160	8.573814452123521e-6	Galphao/l(2)gl/sn/sqh/trc/Rap1/Mbs/Rac1/Cdc42/cora/Rho1/Vang/spen/WASp/Cip4/ATP6AP2/Mtl/puc/Nost/flr/par-1/scrib	1.5592556012532905
Biological process	L1_Imp	GO:0030706	germarium-derived oocyte differentiation	15/1159	31/9160	8.889762707575148e-6	BicD/enc/14-3-3zeta/Lis-1/14-3-3epsilon/Fmr1/cpa/nudE/Rbfox1/alpha-Spec/par-1/Dhc64C/aPKC/AGO1/hts	1.9351613171994777
Biological process	L1_Imp	GO:0002164	larval development	44/1159	168/9160	8.915087245094179e-6	arm/chic/Khc/klar/dlg1/crp/l(2)gl/pnt/Ras85D/sgg/skd/bs/unk/CrebA/mys/Top1/Eip63E/Moe/E2f1/sty/Pi3K92E/fz2/Dad/Lcp65Ag2/Lcp65Ag2/lolal/Sin3A/caps/EloB/Tnpo/He/lid/pyr/Sar1/akirin/wech/rhea/Msp300/Tl/bel/scrib/ens/lola/AdamTS-A	1.0495812278363716
Biological process	L1_Imp	GO:1901698	response to nitrogen compound	46/1159	179/9160	9.132590231386117e-6	mAChR-A/Lar/fkh/Hsc70-3/ImpL2/sgg/Sh/sl/mts/Galphaq/Rap1/drk/Akt1/Cdc37/Pi3K92E/Cnx99A/Rab10/Pi3K21B/Pka-R2/Faf2/moody/wdb/Fmr1/Mkrn1/Tao/Sgt/casp/CG7546/Crtc/srl/foxo/CG5823/CycG/Rheb/wrd/Mob4/Tl/Rab8/Myc/Lst8/sima/Ptp61F/PRAS40/slmb/S6k/InR	1.022213210770591
Biological process	L1_Imp	GO:0051017	actin filament bundle assembly	16/1159	35/9160	1.0190697092177934e-5	ed/Actn/sn/Tm1/mys/hep/Rac1/ctp/Rac2/Rho1/Abi/seq/Mtl/IRSp53/Src64B/jvl	1.8531840150328682
Biological process	L1_Imp	GO:0007413	axonal fasciculation	12/1159	21/9160	1.0601936288738918e-5	Fas2/Fas3/zfh1/Con/Rac1/CadN/WASp/Fmr1/Dscam1/bchs/Arp3/Hsc70-4	2.17511210992023
Biological process	L1_Imp	GO:0030239	myofibril assembly	19/1159	47/9160	1.073782333840377e-5	Actn/Mlc2/Prm/mys/dia/Mlp84B/Scgdelta/Dg/Zasp66/mask/Lasp/sls/C3G/flr/rhea/Bsg/hts/how/wupA	1.6758056937437826
Biological process	L1_Imp	GO:0055002	striated muscle cell development	19/1159	47/9160	1.073782333840377e-5	Actn/Mlc2/Prm/mys/dia/Mlp84B/Scgdelta/Dg/Zasp66/mask/Lasp/sls/C3G/flr/rhea/Bsg/hts/how/wupA	1.6758056937437826
Biological process	L1_Imp	GO:0043408	regulation of MAPK cascade	36/1159	127/9160	1.0904552392355398e-5	ben/crc/peb/Ras85D/sgg/sl/vn/Ubc6/Rap1/drk/Rac1/Cdc42/msn/cpb/Cdc37/sty/Rala/Spred/slpr/Tao/Mnn1/cpa/DopEcR/Uev1A/fmt/Pebp1/Aplip1/alph/jeb/puc/spg/rdx/smt3/Ptp61F/Pak/InR	1.1637073466479808
Biological process	L1_Imp	GO:0051964	negative regulation of synapse assembly	18/1159	43/9160	1.0904552392355398e-5	ena/Galphao/sgg/Akt1/Nf1/Dad/WASp/Fmr1/Tao/Liprin-gamma/Cip4/plum/Fsn/Mob4/Src64B/nwk/Patr-1/unc-104	1.7261272787180488
Biological process	L1_Imp	GO:1900076	regulation of cellular response to insulin stimulus	18/1159	43/9160	1.0904552392355398e-5	Lar/ImpL2/sgg/mts/Cdc37/wdb/Fmr1/Mkrn1/srl/foxo/CycG/wrd/Mob4/Tl/Lst8/Ptp61F/PRAS40/slmb	1.7261272787180488
Biological process	L1_Imp	GO:1905809	negative regulation of synapse organization	18/1159	43/9160	1.0904552392355398e-5	ena/Galphao/sgg/Akt1/Nf1/Dad/WASp/Fmr1/Tao/Liprin-gamma/Cip4/plum/Fsn/Mob4/Src64B/nwk/Patr-1/unc-104	1.7261272787180488
Biological process	L1_Imp	GO:0031327	negative regulation of cellular biosynthetic process	79/1159	373/9160	1.1516554830726736e-5	abd-A/arm/bi/Hr3/E(bx)/Eip75B/emc/fkh/gro/H/pum/sd/ttk/ct/pros/zfh1/fs(1)h/Hrb27C/ci/scrt/Pabp2/brat/heph/Iswi/msi/twin/E2f1/Tis11/Rbf/apt/smg/crol/CtBP/lolal/Sin3A/Mnt/drm/Fmr1/seq/CG14441/Pdcd4/Rcd-1/casp/CG13928/MEP-1/PAN3/Larp4B/CG12605/DCP2/roq/Paip2/foxo/CG12071/4E-T/Rbfox1/CG32767/eIF4EHP/Kdm4B/Not1/kra/wech/pzg/elav/rhea/Antp/cic/AGO1/bin3/Unr/sqd/bru3/Sxl/orb2/Hr4/Patr-1/kis/Dsp1/br/ich	0.7432159598996997
Biological process	L1_Imp	GO:0008103	oocyte microtubule cytoskeleton polarization	11/1159	18/9160	1.1517805445613394e-5	BicD/Pka-C1/Chc/Khc/mago/14-3-3zeta/heph/Rab11/14-3-3epsilon/Pka-R1/cnc	2.271973649172819
Biological process	L1_Imp	GO:0031329	regulation of cellular catabolic process	59/1159	254/9160	1.1681431779168838e-5	Pka-C1/Chc/eIF4A/pum/put/Ras85D/sesB/sgg/shi/Ubc6/ex/Pabp2/hep/Akt1/Sec61beta/bol/babo/twin/Tis11/CkIalpha/Pi3K92E/smg/ari-1/eIF3h/EloB/Smox/Fmr1/REG/UbcE2H/Upf1/wcy/Toll-7/Synj/CG13928/PAN3/BI-1/DCP2/roq/CG9705/foxo/Rheb/Pax/mask/Atg8a/CG34401/Not1/Desat1/Myc/mbf1/AGO1/vih/AP-2alpha/Patr-1/sima/slmb/S6k/InR/CG46385/TER94	0.8764253945675099
Biological process	L1_Imp	GO:0045475	locomotor rhythm	24/1159	69/9160	1.180074483822801e-5	CkIIbeta/Fas2/kay/dlg1/sgg/Mbs/Rac1/Rho1/Fer2LCH/Nf1/Pka-R2/tyf/Fmr1/CG6123/lid/ITP/foxo/Atx2/Mid1/Cul3/nej/Ih/dysc/slmb	1.4589050759208215
Biological process	L1_Imp	GO:0030716	oocyte fate determination	15/1159	32/9160	1.4199204516751984e-5	BicD/enc/14-3-3zeta/shot/Lis-1/14-3-3epsilon/Fmr1/cpa/nudE/alpha-Spec/par-1/Dhc64C/aPKC/AGO1/hts	1.8893576275863528
Biological process	L1_Imp	GO:0031532	actin cytoskeleton reorganization	15/1159	32/9160	1.4199204516751984e-5	Pka-C1/Actn/Rac1/Cdc42/dia/Rac2/Rho1/Rab11/Akap200/pod1/Dg/Mtl/IRSp53/CG32264/Arp3	1.8893576275863528
Biological process	L1_Imp	GO:0010629	negative regulation of gene expression	69/1159	315/9160	1.5089213708040118e-5	cact/Hrb98DE/Lam/numb/pum/Ras85D/pros/Hrb27C/Pabp2/dac/brat/corto/bol/heph/msi/twin/Tis11/Psi/Rbf/apt/smg/dom/lolal/ssx/Hmt4-20/Smyd4-4/Dp1/Fmr1/Upf2/Upf1/Rcd-1/casp/Dg/Tudor-SN/CG13928/PAN3/Larp4B/BI-1/Helz/DCP2/roq/CG9705/Edc3/Paip2/Atx2/Fsn/4E-T/Rbfox1/eIF4EHP/Not1/pix/kra/wech/elav/east/mbf1/AGO1/bin3/Unr/sqd/bru3/Sxl/orb2/gpp/CaMKII/Patr-1/br/slmb/CG46385	0.7917834703687249
Biological process	L1_Imp	GO:0050770	regulation of axonogenesis	19/1159	48/9160	1.5182532011000978e-5	chic/pros/Rac1/Cdc42/Sema1a/Sema2a/shot/Rac2/Rho1/bif/Lis-1/Vang/fz2/PlexA/RhoGAPp190/Fmr1/Dscam1/sif/Pak	1.645432044700264
Biological process	L1_Imp	GO:1902692	regulation of neuroblast proliferation	19/1159	48/9160	1.5182532011000978e-5	l(2)gl/numb/pnt/sd/mts/pros/tws/brat/babo/Cdc37/Smox/Fmr1/Rheb/bun/Mob4/zld/aPKC/InR/trol	1.645432044700264
Biological process	L1_Imp	GO:1901889	negative regulation of cell junction assembly	18/1159	44/9160	1.5889808245949037e-5	ena/Galphao/sgg/Akt1/Nf1/Dad/WASp/Fmr1/Tao/Liprin-gamma/Cip4/plum/Fsn/Mob4/Src64B/nwk/Patr-1/unc-104	1.6929604147828494
Biological process	L1_Imp	GO:0010634	positive regulation of epithelial cell migration	17/1159	40/9160	1.6042784682613035e-5	kay/Catsup/peb/sl/sqh/ttk/vn/Hrb27C/hep/Rac1/Akt1/Pi3K92E/puc/par-1/kis/slmb/InR	1.7480017783408117
Biological process	L1_Imp	GO:0060341	regulation of cellular localization	33/1159	114/9160	1.7176896608914412e-5	bic/Pka-C1/Khc/klar/l(2)gl/Lam/mago/peb/sgg/stau/Syt1/pros/enc/Moe/Syx1A/Cnx99A/Rab11/Rbf/par-6/Akap200/Sar1/Sec16/Lasp/par-1/aPKC/east/Fs(2)Ket/cnc/cac/dally/rdx/smt3/TER94	1.1939711371715465
Biological process	L1_Imp	GO:0061351	neural precursor cell proliferation	30/1159	99/9160	1.7230870430532216e-5	Gbeta13F/l(2)gl/numb/pnt/sd/mts/pros/tws/Ggamma1/brat/Cdc42/babo/Cdc37/Rho1/Lis-1/flfl/Smox/par-6/msps/Fmr1/clu/pins/Rheb/bun/Mob4/zld/Dhc64C/aPKC/InR/trol	1.2600010075067434
Biological process	L1_Imp	GO:0050805	negative regulation of synaptic transmission	12/1159	22/9160	1.9590381153392296e-5	slo/Rdl/Rap1/Akt1/NFAT/Nadsyn/wgn/sky/cpx/jeb/Ank2/dysc	2.107997914061693
Biological process	L1_Imp	GO:0106030	neuron projection fasciculation	12/1159	22/9160	1.9590381153392296e-5	Fas2/Fas3/zfh1/Con/Rac1/CadN/WASp/Fmr1/Dscam1/bchs/Arp3/Hsc70-4	2.107997914061693
Biological process	L1_Imp	GO:1902532	negative regulation of intracellular signal transduction	35/1159	125/9160	1.982779143995564e-5	ImpL2/peb/sgg/sl/mts/Ubc6/Rap1/ci/Akt1/cpb/sty/CkIalpha/Rala/Spred/CG2918/wdb/spidey/Mnn1/cpa/Hipk/fmt/Pebp1/Rheb/wrd/alph/puc/mnb/Mob4/par-1/aPKC/RapGAP1/wap/Ptp61F/PRAS40/slmb	1.145965764260714
Biological process	L1_Imp	GO:0008154	actin polymerization or depolymerization	24/1159	71/9160	2.0376118103024803e-5	chic/Lam/shi/Btk29A/svr/Cdc42/dia/cpb/Abi/WASp/Cortactin/Kank/GMF/cpa/Cip4/conu/Atx2/IRSp53/tmod/chinmo/flr/Src64B/nwk/spoon	1.4176824131943084
Biological process	L1_Imp	GO:0042391	regulation of membrane potential	24/1159	71/9160	2.0376118103024803e-5	nAChRalpha1/nAChRbeta1/sesB/Sh/Rdl/Galphaq/Nmdar1/Moe/GluClalpha/Eaat1/nAChRalpha5/SK/VGlut/nAChRalpha6/jus/shakB/NaCP60E/qvr/Shab/SERCA/cac/Ih/Slob/para	1.4176824131943084
Biological process	L1_Imp	GO:0016055	Wnt signaling pathway	33/1159	115/9160	2.0862556770112864e-5	arm/Galphao/gro/sgg/skd/Pp1-87B/mts/tws/Eip63E/Wnt4/Ssdp/nmo/Rho1/Vps26/CkIalpha/fz2/Dyrk2/spen/crol/CtBP/Sin3A/nito/CycY/Hipk/ATP6AP2/Cow/apolpp/nej/dally/Flo2/ttv/slmb/TER94	1.1813711003919127
Biological process	L1_Imp	GO:0046622	positive regulation of organ growth	9/1159	13/9160	2.27638084886442e-5	Akt1/Pi3K92E/Hipk/bchs/mnb/Myc/kis/wap/InR	2.4519523152790548
Biological process	L1_Imp	GO:0046626	regulation of insulin receptor signaling pathway	18/1159	45/9160	2.27638084886442e-5	Lar/ImpL2/sgg/mts/Cdc37/wdb/Fmr1/Mkrn1/srl/foxo/CycG/wrd/Mob4/Tl/Lst8/Ptp61F/PRAS40/slmb	1.6605389370904722
Biological process	L1_Imp	GO:0045214	sarcomere organization	16/1159	37/9160	2.347221879143876e-5	Actn/mys/dia/Mlp84B/Scgdelta/Dg/mask/Lasp/sls/C3G/flr/rhea/Bsg/hts/how/wupA	1.773013666348885
Biological process	L1_Imp	GO:1903684	regulation of border follicle cell migration	17/1159	41/9160	2.3510091015417517e-5	kay/Catsup/peb/sqh/ttk/vn/Hrb27C/hep/Rac1/Akt1/msn/Pi3K92E/puc/par-1/kis/slmb/InR	1.7123778686100903
Biological process	L1_Imp	GO:0030100	regulation of endocytosis	21/1159	58/9160	2.3753562222314393e-5	BicD/Chc/numb/drk/brat/Arf79F/Moe/CASK/Rab5/Nak/stnB/ArfGAP1/Cortactin/Tao/Nrx-1/lap/mnb/mgl/norpA/scrib/AP-2alpha	1.5168034596290227
Biological process	L1_Imp	GO:0030111	regulation of Wnt signaling pathway	29/1159	96/9160	2.6247333637295984e-5	gro/sgg/skd/Pp1-87B/mts/tws/Eip63E/Ssdp/nmo/Rho1/Vps26/CkIalpha/Dyrk2/spen/crol/CtBP/Sin3A/nito/CycY/Hipk/ATP6AP2/Cow/apolpp/nej/dally/Flo2/ttv/slmb/TER94	1.2554855263842504
Biological process	L1_Imp	GO:0009952	anterior/posterior pattern specification	45/1159	181/9160	2.854965403273337e-5	abd-A/bi/bic/Pka-C1/chic/Chc/csw/ena/Khc/klar/dlg1/l(2)gl/mago/pum/Ras85D/sqh/stau/Tm1/tud/ct/Syt1/fs(1)h/Hrb27C/ci/enc/Moe/Syx1A/Rab11/Dad/msps/Mkrn1/Dg/DCP2/Lasp/Antp/par-1/aPKC/cic/cnc/scrib/sqd/lost/jvl/dally/TER94	0.9744742412243039
Biological process	L1_Imp	GO:0008361	regulation of cell size	30/1159	102/9160	3.281158961570236e-5	chic/Lar/Myb/Ras85D/drk/Rac1/Akt1/Sema1a/Sema2a/shot/bif/Pi3K92E/CadN/Rbf/Vang/Pi3K21B/RhoGAP1A/RhoGAPp190/Nipped-B/Fmr1/CG10413/Tctp/foxo/Rheb/Desat1/pico/Myc/Lst8/S6k/InR	1.2169322856148574
Biological process	L1_Imp	GO:0030308	negative regulation of cell growth	12/1159	23/9160	3.5146930678463385e-5	fkh/Sema1a/Sema2a/bif/Mnt/Fmr1/spidey/Larp4B/foxo/Tl/cic/sima	2.043867576641978
Biological process	L1_Imp	GO:1903313	positive regulation of mRNA metabolic process	16/1159	38/9160	3.5227827148993626e-5	Hrb98DE/pum/Hrb87F/Hrb27C/Pabp2/twin/Tis11/smg/Upf1/CG13928/PAN3/DCP2/roq/Not1/AGO1/Patr-1	1.7345395185342491
Biological process	L1_Imp	GO:0030041	actin filament polymerization	22/1159	64/9160	3.707559782853239e-5	chic/Lam/shi/Btk29A/svr/Cdc42/dia/cpb/WASp/Cortactin/Kank/GMF/cpa/Cip4/conu/Atx2/IRSp53/tmod/chinmo/flr/nwk/spoon	1.4418986506151317
Biological process	L1_Imp	GO:0051258	protein polymerization	28/1159	93/9160	4.056705126575159e-5	chic/Khc/Lam/shi/Btk29A/svr/Cdc42/dia/cpb/WASp/Cortactin/Kank/msps/GMF/cpa/Cip4/nudE/conu/Atx2/Efa6/Jupiter/IRSp53/tmod/chinmo/flr/nwk/spoon/ens	1.250663142927407
Biological process	L1_Imp	GO:0002376	immune system process	82/1159	405/9160	4.3251135585348406e-5	ben/cact/E(bx)/Eip75B/kay/dlg1/Lam/pnt/Ras85D/sl/sn/Galphaq/zfh1/Rap1/mys/ci/hep/Rac1/Cdc42/Arf79F/Akt1/Wnt4/dia/eff/Dif/E2f1/mtd/Deaf1/Rac2/Rho1/Sr-CI/bnl/sty/Pi3K92E/Rala/fz2/dom/ytr/lolal/Sin3A/Tnpo/Pli/alpha-Man-IIb/He/Atf3/fon/pyr/Mlf/casp/SP2353/Toll-7/RYBP/Uev1A/foxo/Pebp1/Mtl/Ephrin/CG32795/smog/akirin/vvl/sls/puc/Antp/nej/Dhc64C/LanB1/aPKC/Tl/Sarm/Src64B/norpA/sick/cpo/Flo2/smt3/Nrg/sima…	0.6782409388239311
Biological process	L1_Imp	GO:0008078	mesodermal cell migration	11/1159	20/9160	4.394438362244885e-5	fog/Rac1/Rac2/mthl1/pyr/Mtl/Mrtf/jeb/sli/how/AdamTS-A	2.1199705557277695
Biological process	L1_Imp	GO:0007430	terminal branching, open tracheal system	13/1159	27/9160	4.394438362244885e-5	Lam/Ras85D/bs/hdc/bnl/CCT3/par-6/VhaPPA1-1/Rheb/rhea/aPKC/Vha26/Vha13	1.928019247955458
Biological process	L1_Imp	GO:0046627	negative regulation of insulin receptor signaling pathway	13/1159	27/9160	4.394438362244885e-5	Lar/ImpL2/sgg/mts/wdb/Fmr1/srl/foxo/wrd/Tl/Ptp61F/PRAS40/slmb	1.928019247955458
Biological process	L1_Imp	GO:0097479	synaptic vesicle localization	13/1159	27/9160	4.394438362244885e-5	Khc/sesB/shi/stnB/stnA/Fmr1/Syngr/RhoGAP100F/Aplip1/wrd/lap/AP-2alpha/unc-104	1.928019247955458
Biological process	L1_Imp	GO:1900077	negative regulation of cellular response to insulin stimulus	13/1159	27/9160	4.394438362244885e-5	Lar/ImpL2/sgg/mts/wdb/Fmr1/srl/foxo/wrd/Tl/Ptp61F/PRAS40/slmb	1.928019247955458
Biological process	L1_Imp	GO:0007525	somatic muscle development	24/1159	74/9160	4.407524932351126e-5	exd/hth/Khc/crp/sd/skd/cora/vkg/Sin3A/EloB/lid/pyr/akirin/sls/C3G/rhea/Msp300/Tl/hts/how/ens/coro/wupA/lola	1.3579761670700408
Biological process	L1_Imp	GO:0048790	maintenance of presynaptic active zone structure	8/1159	11/9160	4.5307301712477415e-5	Ten-m/Rab3/Synj/RhoGAP100F/alpha-Spec/brp/Dys/Ten-a	2.5230354133405375
Biological process	L1_Imp	GO:0034220	ion transmembrane transport	63/1159	289/9160	4.538075599016152e-5	nAChRalpha1/nAChRbeta1/Cam/Catsup/Atpalpha/sesB/Sh/Shaw/Rdl/porin/Vha55/Fer2LCH/Fer1HCH/nrv1/nrv2/Vha36-1/foi/GluClalpha/Mpcp2/Eaat1/Dic1/VhaPPA1-1/VhaM9.7-c/Nckx30C/CG4587/nAChRalpha5/SK/CG10353/VGlut/CG7781/nAChRalpha6/CG6583/CG10413/nrv3/CG6329/Indy/ATP6AP2/CG6293/sea/Mpc1/KaiR1D/Gat/SPoCk/Mid1/NaCP60E/meigo/PMCA/OtopLa/qvr/GC1/NaPi-III/fwe/VhaAC45/Shab/Vha16-1/SERCA/cac/Hk/Vha68-2/dysc/Vha26/…	0.784821272977072
Biological process	L1_Imp	GO:0045893	positive regulation of DNA-templated transcription	78/1159	381/9160	4.642266795091771e-5	abd-A/arm/crc/Hr3/E(bx)/Eip74EF/Eip75B/exd/fkh/His2Av/hth/kay/mam/Myb/pnt/sd/ttk/bs/CrebA/pros/fs(1)h/ci/hep/Dif/Iswi/E2f1/Deaf1/Su(Tpl)/apt/Pdp1/ko/CtBP/lolal/Sin3A/drm/CycT/Smox/mei-P26/bip2/Nipped-B/CG8944/Ncoa6/lid/Eaf/CG12769/tou/RYBP/Jarid2/Wbp2/Crtc/srl/foxo/CG12054/Ndf/mask/Rbfox1/Mrtf/CG32603/akirin/vvl/mnb/pzg/zld/Antp/nej/Tl/Myc/mbf1/cnc/Tet/Lst8/sno/lncRNA:CRG/sima/da/br/lola/ich	0.6942220633467608
Biological process	L1_Imp	GO:1902680	positive regulation of RNA biosynthetic process	78/1159	381/9160	4.642266795091771e-5	abd-A/arm/crc/Hr3/E(bx)/Eip74EF/Eip75B/exd/fkh/His2Av/hth/kay/mam/Myb/pnt/sd/ttk/bs/CrebA/pros/fs(1)h/ci/hep/Dif/Iswi/E2f1/Deaf1/Su(Tpl)/apt/Pdp1/ko/CtBP/lolal/Sin3A/drm/CycT/Smox/mei-P26/bip2/Nipped-B/CG8944/Ncoa6/lid/Eaf/CG12769/tou/RYBP/Jarid2/Wbp2/Crtc/srl/foxo/CG12054/Ndf/mask/Rbfox1/Mrtf/CG32603/akirin/vvl/mnb/pzg/zld/Antp/nej/Tl/Myc/mbf1/cnc/Tet/Lst8/sno/lncRNA:CRG/sima/da/br/lola/ich	0.6942220633467608
Biological process	L1_Imp	GO:1903508	positive regulation of nucleic acid-templated transcription	78/1159	381/9160	4.642266795091771e-5	abd-A/arm/crc/Hr3/E(bx)/Eip74EF/Eip75B/exd/fkh/His2Av/hth/kay/mam/Myb/pnt/sd/ttk/bs/CrebA/pros/fs(1)h/ci/hep/Dif/Iswi/E2f1/Deaf1/Su(Tpl)/apt/Pdp1/ko/CtBP/lolal/Sin3A/drm/CycT/Smox/mei-P26/bip2/Nipped-B/CG8944/Ncoa6/lid/Eaf/CG12769/tou/RYBP/Jarid2/Wbp2/Crtc/srl/foxo/CG12054/Ndf/mask/Rbfox1/Mrtf/CG32603/akirin/vvl/mnb/pzg/zld/Antp/nej/Tl/Myc/mbf1/cnc/Tet/Lst8/sno/lncRNA:CRG/sima/da/br/lola/ich	0.6942220633467608
Biological process	L1_Imp	GO:0010941	regulation of cell death	56/1159	248/9160	4.8280560927846474e-5	Appl/ben/Pka-C1/fkh/l(2)gl/RpS3/Men/pnt/Ras85D/sesB/porin/Galphaq/Ubc6/ex/hep/Akt1/msn/Sep1/E2f1/pnut/Rbf/vimar/CG2918/Mkk4/Drep2/Fmr1/CG14441/wgn/RYBP/Hipk/Uev1A/CG7546/BI-1/CG5059/aux/Idh3b/Atx2/Rheb/wrd/pix/puc/futsch/bun/Ubr3/fwe/Sarm/Myc/norpA/bel/rdx/pAbp/tau/Pak/slmb/cass/TER94	0.8356256436485634
Biological process	L1_Imp	GO:0007300	ovarian nurse cell to oocyte transport	14/1159	31/9160	4.89458967683704e-5	chic/ena/Khc/Catsup/Btk29A/sqh/cpb/Lis-1/Cortactin/rngo/Ppcs/Msp300/Src64B/hts	1.8356256436485634
Biological process	L1_Imp	GO:1903688	positive regulation of border follicle cell migration	16/1159	39/9160	5.073883937082617e-5	kay/Catsup/peb/sqh/ttk/vn/Hrb27C/hep/Rac1/Akt1/Pi3K92E/puc/par-1/kis/slmb/InR	1.6970648131155863
Biological process	L1_Imp	GO:0010591	regulation of lamellipodium assembly	10/1159	17/9160	5.073883937082617e-5	ena/Tm1/hep/Rac1/Cdc42/cpb/par-6/cpa/aPKC/Arp3	2.2169322856148574
Biological process	L1_Imp	GO:0042067	establishment of ommatidial planar polarity	19/1159	52/9160	5.5615846788741816e-5	kay/peb/pnt/Ras85D/S/Rap1/Cdc42/nmo/sty/Rala/CadN/rin/Vang/sano/Mtl/nej/scrib/Frl/lola	1.5299548272803278
Biological process	L1_Imp	GO:0009896	positive regulation of catabolic process	42/1159	169/9160	5.65422144547465e-5	Pka-C1/Chc/eIF4A/pum/put/sgg/shi/Su(dx)/Ubc6/ex/Pabp2/hep/babo/twin/Tis11/Oda/CkIalpha/smg/ari-1/EloB/Smox/UbcE2H/Upf1/Toll-7/Synj/CG13928/PAN3/DCP2/roq/foxo/Fsn/CG34401/Not1/AGO1/rdx/vih/AP-2alpha/Patr-1/sima/slmb/S6k/TER94	0.9739050184744105
Biological process	L1_Imp	GO:0007447	imaginal disc pattern formation	31/1159	110/9160	5.7455007289408604e-5	abd-A/AnxB9/bi/Pka-C1/H/peb/pnt/put/Ras85D/skd/Su(dx)/vn/mts/ci/tws/dac/nmo/Su(Tpl)/Rab7/spen/14-3-3epsilon/dom/Dad/Mpcp2/nito/CG1943/Cow/CG5890/cic/dally/sno	1.15530362884005
Biological process	L1_Imp	GO:0002052	positive regulation of neuroblast proliferation	12/1159	24/9160	5.903041921123007e-5	pros/babo/Cdc37/Smox/Fmr1/Rheb/bun/Mob4/zld/aPKC/InR/trol	1.9824670319778344
Biological process	L1_Imp	GO:0048878	chemical homeostasis	59/1159	268/9160	6.258472191510289e-5	Ald1/Sap-r/Eno/Gapdh2/Catsup/Atpalpha/put/sesB/Cbp53E/Vha55/hep/Akt1/Nmdar1/babo/CkIalpha/Fer2LCH/Fer1HCH/Pi3K92E/Cnx99A/nrv1/nrv2/foi/Smox/Atf3/Nckx30C/Men-b/VGlut/CG10413/nrv3/ITP/Ae2/Aps/foxo/KaiR1D/AdipoR/Rheb/wrd/Atox1/SPoCk/Mid1/CG33672/endos/Desat1/PMCA/Ppcs/fwe/uex/VhaAC45/Myc/Vha16-1/norpA/SERCA/cac/Vha68-2/smt3/PyK/S6k/InR/Rab1	0.7990208908819033
Biological process	L1_Imp	GO:0051050	positive regulation of transport	38/1159	148/9160	6.623227101623612e-5	BicD/Cam/Chc/numb/S/Syt1/drk/Arf79F/Moe/CASK/nrv1/nrv2/Rab11/Cortactin/Syt4/CG4587/Tao/CG7781/CG6583/CG6329/KaiR1D/Sar1/Nrx-1/AdipoR/Sec16/lap/mnb/Hip14/qvr/norpA/SERCA/cac/Hk/dysc/Flo2/AP-2alpha/unc-104/Rab1	1.0209411797924701
Biological process	L1_Imp	GO:0016334	establishment or maintenance of polarity of follicular epithelium	13/1159	28/9160	6.98374060299792e-5	csw/egh/dlg1/l(2)gl/sty/rin/lig/Abi/Dg/aPKC/scrib/sqd/spoon	1.8755518280613226
Biological process	L1_Imp	GO:0030718	germ-line stem cell population maintenance	24/1159	76/9160	7.08948125239802e-5	chic/His2Av/Hrb98DE/eIF4A/mam/put/Rap1/mys/eff/fax/Pi3K92E/Rab11/dom/Dad/Inx2/lid/foxo/AdipoR/AGO1/bel/dally/how/S6k/InR	1.319502019255405
Biological process	L1_Imp	GO:0002682	regulation of immune system process	52/1159	228/9160	7.331626822062997e-5	ben/cact/E(bx)/Eip75B/kay/dlg1/Lam/Ras85D/sl/hep/Rac1/Arf79F/Akt1/Wnt4/eff/Dif/E2f1/mtd/Deaf1/Rac2/bnl/Pi3K92E/Rala/fz2/dom/Sin3A/Pli/He/Mlf/casp/SP2353/Toll-7/RYBP/Uev1A/foxo/Pebp1/CG32795/smog/akirin/vvl/sls/puc/LanB1/Tl/Sarm/sick/cpo/smt3/sima/Dsp1/slmb/lola	0.8500167359541851
Biological process	L1_Imp	GO:0046716	muscle cell cellular homeostasis	14/1159	32/9160	7.479357722743173e-5	Cam/sesB/zfh1/Fkbp14/Lis-1/vimar/nAChRalpha6/SP2353/Dg/Dys/dysc/mbl/wupA/TER94	1.7898219540354385
Biological process	L1_Imp	GO:0030177	positive regulation of Wnt signaling pathway	19/1159	53/9160	7.479357722743173e-5	skd/Pp1-87B/mts/tws/Eip63E/Ssdp/Dyrk2/spen/CtBP/nito/CycY/Hipk/ATP6AP2/Cow/apolpp/nej/dally/Flo2/ttv	1.5024740908582208
Biological process	L1_Imp	GO:0050795	regulation of behavior	27/1159	91/9160	7.479357722743173e-5	Pka-C1/Fas2/egh/S/Sh/Rdl/Mbs/Rac1/Rho1/Pi3K92E/Pi3K21B/inc/Fmr1/Dh31/ITP/foxo/Ktl/Atx2/mnb/Pka-R1/qvr/Cul3/Shab/AGO1/Hk/Ih/InR	1.2295598939426067
Biological process	L1_Imp	GO:0009826	unidimensional cell growth	11/1159	21/9160	7.72893179847548e-5	arm/sqh/alphaTub85E/Rac1/Rac2/Rho1/Rab11/Dad/slpr/scaf/Mtl	2.0495812278363714
Biological process	L1_Imp	GO:0060856	establishment of blood-brain barrier	11/1159	21/9160	7.72893179847548e-5	Galphao/Rbp9/cora/sinu/pck/nrv2/moody/cold/pasi1/mask/Nrg	2.0495812278363714
Biological process	L1_Imp	GO:0016333	morphogenesis of follicular epithelium	18/1159	49/9160	8.482979900270674e-5	csw/egh/dlg1/l(2)gl/sty/rin/lig/Abi/Dg/Cip4/Nost/Ppcs/aPKC/Src64B/scrib/sqd/spoon/slmb	1.5376821893049386
Biological process	L1_Imp	GO:0030866	cortical actin cytoskeleton organization	20/1159	58/9160	8.597386313945994e-5	chic/Galphao/l(2)gl/Lam/shi/fwd/Rac1/Cdc42/dia/Moe/Rho1/Rab11/Abi/moody/Slik/DCP2/brun/sau/Frl/vib	1.4464141317376247
Biological process	L1_Imp	GO:0007254	JNK cascade	24/1159	77/9160	8.867365410791705e-5	ben/crc/peb/sgg/Btk29A/hep/Rac1/Cdc42/msn/cpb/Rac2/Rala/Mkk4/slpr/Mnn1/cpa/Uev1A/fmt/Mtl/Aplip1/alph/puc/rdx/Ptp61F	1.3006429920040894
Biological process	L1_Imp	GO:0048608	reproductive structure development	24/1159	77/9160	8.867365410791705e-5	abd-A/Col4a1/ena/Fas2/Lam/Btk29A/ct/Hrb87F/mys/hep/Wnt4/Rab5/fz2/foi/bab2/slpr/scaf/tnc/puc/LanB1/sli/br/InR/lola	1.3006429920040894
Biological process	L1_Imp	GO:0061458	reproductive system development	24/1159	77/9160	8.867365410791705e-5	abd-A/Col4a1/ena/Fas2/Lam/Btk29A/ct/Hrb87F/mys/hep/Wnt4/Rab5/fz2/foi/bab2/slpr/scaf/tnc/puc/LanB1/sli/br/InR/lola	1.3006429920040894
Biological process	L1_Imp	GO:0051247	positive regulation of protein metabolic process	52/1159	230/9160	9.272739049419065e-5	Pka-C1/Hrb98DE/eIF4A/pum/sgg/Su(dx)/Ubc6/ex/Hrb27C/Pabp2/Rac1/Cdc42/bol/Rho1/bnl/Oda/CkIalpha/Pi3K92E/ari-1/Lk6/Abi/EloB/tyf/Dp1/Fmr1/REG/Mkrn1/UbcE2H/Ncoa6/CNBP/Slik/CG4612/Larp4B/SCCRO4/Atg17/ScsbetaA/Tctp/Rheb/Fsn/Ndf/Cul3/larp/eIF2gamma/spoon/orb2/rdx/vih/smt3/pAbp/slmb/Cyt-c-p/TER94	0.8374166991745515
Biological process	L1_Imp	GO:0000281	mitotic cytokinesis	17/1159	45/9160	9.402328847450422e-5	Act5C/Act87E/chic/Myb/shi/sqh/Arf79F/dia/Syx1A/pnut/Rho1/Rab35/Synd/alphaSnap/AP-2alpha/sau/Rab1	1.5780767768984991
Biological process	L1_Imp	GO:1990709	presynaptic active zone organization	10/1159	18/9160	9.620542913530682e-5	Ten-m/Rab3/Srpk79D/Synj/RhoGAP100F/alpha-Spec/brp/Dys/Rbp/Ten-a	2.1344701254228844
Biological process	L1_Imp	GO:0017157	regulation of exocytosis	12/1159	25/9160	9.620542913530682e-5	BicD/Syt1/Rap1/Rab3/Sep1/Syx1A/Rab10/Syt4/NFAT/Sep4/Sytbeta/Rab8	1.9235733429242658
Biological process	L1_Imp	GO:2000179	positive regulation of neural precursor cell proliferation	12/1159	25/9160	9.620542913530682e-5	pros/babo/Cdc37/Smox/Fmr1/Rheb/bun/Mob4/zld/aPKC/InR/trol	1.9235733429242658
Biological process	L1_Imp	GO:1990778	protein localization to cell periphery	22/1159	68/9160	1.0201320861124545e-4	arm/l(2)gl/peb/shi/Rab3/Cdc42/Arf79F/Rab10/Rab11/Past1/fray/Rab35/Sar1/CG5447/Bsg/aPKC/Rab8/scrib/Flo2/smt3/sau/Rab1	1.3544358093647924
Biological process	L1_Imp	GO:0009416	response to light stimulus	33/1159	124/9160	1.0682958898701846e-4	Cam/dlg1/rdgB/Sh/slgA/Pp1-87B/mts/nonA/porin/Galphaq/Syn/Plc21C/ogre/Nmdar1/Sema2a/babo/Dyrk2/14-3-3epsilon/Inx2/Kap-alpha3/PIP5K59B/M6/ATP6AP2/shakB/alph/lap/mnb/tay/rdgA/norpA/cac/Ih/Ggamma30A	1.0726648409494126
Biological process	L1_Imp	GO:0061343	cell adhesion involved in heart morphogenesis	8/1159	12/9160	1.1181948827465395e-4	Gbeta13F/Galphao/Ggamma1/Lac/cora/sinu/nrv2/Nrg	2.3975045312566783
Biological process	L1_Imp	GO:0007517	muscle organ development	25/1159	83/9160	1.1272583155617986e-4	abd-A/ed/klar/fru/mys/Rac1/Rac2/Dad/Abi/WASp/jp/CAP/pyr/Dg/jeb/sls/C3G/wech/Dys/rhea/Msp300/how/mbl/wap/wupA	1.2512837904056346
Biological process	L1_Imp	GO:0061640	cytoskeleton-dependent cytokinesis	26/1159	88/9160	1.1280549068730489e-4	Act5C/Act87E/chic/Lam/Myb/shi/sqh/fwd/Arf79F/dia/Sep1/Syx1A/pnut/Arf51F/Rho1/Rab11/Rab35/Synd/alphaSnap/Sep4/brun/AP-2alpha/pAbp/sau/vib/Rab1	1.2234751314816292
Biological process	L1_Imp	GO:0033500	carbohydrate homeostasis	18/1159	50/9160	1.1310276732629651e-4	Ald1/Eno/Gapdh2/put/hep/babo/CkIalpha/Pi3K92E/Smox/Men-b/Aps/foxo/AdipoR/Rheb/Desat1/PyK/InR/Rab1	1.5085358436454221
Biological process	L1_Imp	GO:0061013	regulation of mRNA catabolic process	18/1159	50/9160	1.1310276732629651e-4	pum/Pabp2/bol/twin/Tis11/smg/Fmr1/Upf1/CG13928/PAN3/DCP2/roq/CG9705/Not1/mbf1/AGO1/Patr-1/CG46385	1.5085358436454221
Biological process	L1_Imp	GO:0031331	positive regulation of cellular catabolic process	38/1159	152/9160	1.2067288641136903e-4	Pka-C1/Chc/eIF4A/pum/put/sgg/shi/Ubc6/ex/Pabp2/hep/babo/twin/Tis11/CkIalpha/smg/ari-1/EloB/Smox/UbcE2H/Upf1/Toll-7/Synj/CG13928/PAN3/DCP2/roq/foxo/CG34401/Not1/AGO1/vih/AP-2alpha/Patr-1/sima/slmb/S6k/TER94	0.9824670319778346
Biological process	L1_Imp	GO:0048568	embryonic organ development	19/1159	55/9160	1.3115637803567045e-4	exd/numb/Ras85D/sd/sn/Rap1/mys/Ggamma1/Rac1/Cdc42/Rac2/Rho1/Pi3K92E/CHES-1-like/Sar1/Mtl/puc/LanB1/sli	1.4490348318967603
Biological process	L1_Imp	GO:0034331	cell junction maintenance	11/1159	22/9160	1.3122547748710823e-4	shi/Ten-m/Rab3/Rho1/Rab11/Synj/RhoGAP100F/alpha-Spec/brp/Dys/Ten-a	1.9824670319778344
Biological process	L1_Imp	GO:0008045	motor neuron axon guidance	23/1159	74/9160	1.3503896185115992e-4	Lar/Fas2/Ptp99A/Ptp10D/Ten-m/zfh1/Rac1/Cdc42/Sdc/Wnt4/Sema1a/Rac2/Rho1/NetB/fz2/ko/caps/vvl/haf/dally/Nrg/Ten-a/trol	1.2965756224058975
Biological process	L1_Imp	GO:0022416	chaeta development	24/1159	79/9160	1.3774028144309753e-4	emc/sgg/skd/sn/trc/unk/Ten-m/Fkbp14/NAT1/msi/ctp/Rab11/spen/CtBP/Abi/WASp/Amun/jagn/Atx2/bchs/Ppcs/Arp3/dally/da	1.2636487845218876
Biological process	L1_Imp	GO:0035222	wing disc pattern formation	24/1159	79/9160	1.3774028144309753e-4	AnxB9/bi/H/peb/pnt/put/skd/Su(dx)/mts/ci/nmo/Su(Tpl)/Rab7/spen/14-3-3epsilon/dom/Mpcp2/nito/CG1943/Cow/CG5890/cic/dally/sno	1.2636487845218876
Biological process	L1_Imp	GO:0007548	sex differentiation	26/1159	89/9160	1.3788197958824306e-4	abd-A/ena/Fas2/Lam/Btk29A/ct/Hrb87F/fru/mys/dac/hep/Wnt4/Rab5/fz2/foi/bab2/slpr/scaf/tnc/puc/LanB1/sli/Sxl/br/InR/lola	1.2071733191525291
Biological process	L1_Imp	GO:0048190	wing disc dorsal/ventral pattern formation	18/1159	51/9160	1.5180574410215682e-4	AnxB9/H/peb/pnt/skd/Su(dx)/mts/nmo/Su(Tpl)/Rab7/14-3-3epsilon/Mpcp2/CG1943/Cow/CG5890/cic/dally/sno	1.4799666914486513
Biological process	L1_Imp	GO:0030048	actin filament-based movement	15/1159	38/9160	1.53830903811295e-4	Cam/fog/sqh/Mlc-c/dia/Rho1/WASp/mthl1/Rab35/RhoGAP71E/zye/neo/Myo28B1/smog/tyn	1.6414301141427676
Biological process	L1_Imp	GO:0055059	asymmetric neuroblast division	15/1159	38/9160	1.53830903811295e-4	Gbeta13F/l(2)gl/numb/mts/pros/tws/Ggamma1/brat/Cdc42/flfl/par-6/msps/clu/pins/aPKC	1.6414301141427676
Biological process	L1_Imp	GO:0035070	salivary gland histolysis	14/1159	34/9160	1.6161186199329687e-4	Cam/Eip74EF/fkh/l(2)gl/hdc/Dif/ctp/BI-1/Atg17/Idh3b/Trf2/bel/Pak/br	1.7023591127850992
Biological process	L1_Imp	GO:1902743	regulation of lamellipodium organization	10/1159	19/9160	1.72772400626741e-4	ena/Tm1/hep/Rac1/Cdc42/cpb/par-6/cpa/aPKC/Arp3	2.0564676134216113
Biological process	L1_Imp	GO:0198738	cell-cell signaling by wnt	33/1159	127/9160	1.750117734618814e-4	arm/Galphao/gro/sgg/skd/Pp1-87B/mts/tws/Eip63E/Wnt4/Ssdp/nmo/Rho1/Vps26/CkIalpha/fz2/Dyrk2/spen/crol/CtBP/Sin3A/nito/CycY/Hipk/ATP6AP2/Cow/apolpp/nej/dally/Flo2/ttv/slmb/TER94	1.0381764645641223
Biological process	L1_Imp	GO:0009611	response to wounding	32/1159	122/9160	1.872680838767824e-4	Appl/Pka-C1/chic/ed/kay/sn/sqh/Csp/Cbp53E/ple/hep/Rac1/Cdc42/Akt1/msn/dia/shot/Rac2/Rho1/cold/fon/Eaf/Cht7/foxo/udt/CG11089/Mtl/puc/Tl/Sarm/InR/Imp	1.0517296944149483
Biological process	L1_Imp	GO:0071363	cellular response to growth factor stimulus	28/1159	101/9160	1.9408323430882647e-4	csw/gro/eIF4A/pnt/put/Ras85D/sog/Ptp10D/drk/babo/bnl/sty/Lis-1/Dad/Smox/lqf/kek5/Tao/pyr/cmpy/Snoo/Src64B/dally/smt3/ttv/Ptp61F/PRAS40/trol	1.1316104712836441
Biological process	L1_Imp	GO:0007619	courtship behavior	21/1159	66/9160	1.9937959085109078e-4	dnc/egh/dlg1/Sh/slo/Btk29A/nonA/Syn/pros/fru/ple/CASK/Fmr1/Ktl/shep/fne/cac/orb2/CaMKII/Nrg/para	1.3303903353981414
Biological process	L1_Imp	GO:0035330	regulation of hippo signaling	22/1159	71/9160	2.0718461904411706e-4	Pka-C1/ed/l(2)gl/mts/ex/Rap1/ci/14-3-3zeta/Akt1/msn/CkIalpha/14-3-3epsilon/lig/Tao/Hipk/alpha-Spec/mnb/Mob4/par-1/aPKC/wap/slmb	1.2921515311104497
Biological process	L1_Imp	GO:0008284	positive regulation of cell population proliferation	25/1159	86/9160	2.1045294619974675e-4	hth/Myb/pnt/Ras85D/vn/pros/Akt1/babo/Cdc37/Moe/mtd/bnl/Smox/Fmr1/pyr/Slik/conu/Rheb/bun/Mob4/zld/aPKC/Tl/InR/trol	1.2000584670504613
Biological process	L1_Imp	GO:0048565	digestive tract development	29/1159	107/9160	2.220621132408604e-4	abd-A/Col4a1/emc/fkh/Lam/pnt/put/S/vn/ct/mys/Rac1/Rho1/vkg/fz2/Dad/drm/Inx2/Fmr1/IA-2/FoxK/Ssk/tnc/puc/Antp/cnc/sli/LanB2/da	1.0989810407042595
Biological process	L1_Imp	GO:0055123	digestive system development	29/1159	107/9160	2.220621132408604e-4	abd-A/Col4a1/emc/fkh/Lam/pnt/put/S/vn/ct/mys/Rac1/Rho1/vkg/fz2/Dad/drm/Inx2/Fmr1/IA-2/FoxK/Ssk/tnc/puc/Antp/cnc/sli/LanB2/da	1.0989810407042595
Biological process	L1_Imp	GO:2000177	regulation of neural precursor cell proliferation	19/1159	57/9160	2.23222052880714e-4	l(2)gl/numb/pnt/sd/mts/pros/tws/brat/babo/Cdc37/Smox/Fmr1/Rheb/bun/Mob4/zld/aPKC/InR/trol	1.3975045312566785
Biological process	L1_Imp	GO:0007392	initiation of dorsal closure	7/1159	10/9160	2.309955789480766e-4	Rac1/Rac2/Rho1/Rab11/slpr/scaf/Mtl	2.4678938591480764
Biological process	L1_Imp	GO:0070848	response to growth factor	28/1159	102/9160	2.3204162224224083e-4	csw/gro/eIF4A/pnt/put/Ras85D/sog/Ptp10D/drk/babo/bnl/sty/Lis-1/Dad/Smox/lqf/kek5/Tao/pyr/cmpy/Snoo/Src64B/dally/smt3/ttv/Ptp61F/PRAS40/trol	1.1173966120639434
Biological process	L1_Imp	GO:0010721	negative regulation of cell development	17/1159	48/9160	2.3242420308161176e-4	ed/Fas2/l(2)gl/numb/sd/mts/pros/tws/hdc/brat/Sema1a/Sema2a/bif/CadN/Fmr1/mask/slmb	1.4849673725070178
Biological process	L1_Imp	GO:0035071	salivary gland cell autophagic cell death	12/1159	27/9160	2.3553798129865485e-4	Cam/Eip74EF/fkh/l(2)gl/hdc/ctp/BI-1/Atg17/Idh3b/Trf2/bel/Pak	1.812542030535522
Biological process	L1_Imp	GO:0070252	actin-mediated cell contraction	12/1159	27/9160	2.3553798129865485e-4	fog/sqh/dia/Rho1/WASp/mthl1/Rab35/RhoGAP71E/zye/neo/smog/tyn	1.812542030535522
Biological process	L1_Imp	GO:0099532	synaptic vesicle endosomal processing	8/1159	13/9160	2.4198709413559462e-4	shi/Syt1/Rab5/sky/Synj/EndoA/lap/fwe	2.282027313836742
Biological process	L1_Imp	GO:0099558	maintenance of synapse structure	8/1159	13/9160	2.4198709413559462e-4	Ten-m/Rab3/Synj/RhoGAP100F/alpha-Spec/brp/Dys/Ten-a	2.282027313836742
Biological process	L1_Imp	GO:0006811	ion transport	87/1159	458/9160	2.4771370791789487e-4	nAChRalpha1/nAChRbeta1/Cam/Catsup/Atpalpha/sesB/Sh/Shaw/slo/Syt1/Rdl/porin/Vha55/Nmdar1/Fer2LCH/Fer1HCH/tty/Cnx99A/nrv1/nrv2/Vha36-1/foi/GluClalpha/Mpcp2/Eaat1/CG4928/Dic1/Syt4/VhaPPA1-1/VhaM9.7-c/Nckx30C/CG4587/nAChRalpha5/SK/CG10353/Clic/CG7536/MFS3/VGlut/CG7781/nAChRalpha6/CG6583/CG10413/nrv3/chk/CG6329/Teh2/Ae2/CG10960/Indy/ATP6AP2/CG6293/ZnT86D/sea/ChT/Mpc1/KaiR1D/Gat/SPoCk/CG33181/Mid1/NaCP…	0.5862067397296188
Biological process	L1_Imp	GO:0034250	positive regulation of cellular amide metabolic process	22/1159	72/9160	2.554610458780682e-4	Hrb98DE/kay/pum/Hrb27C/bol/Pi3K92E/tyf/Dp1/Fmr1/Mkrn1/CNBP/CG4612/Larp4B/Rheb/smog/vvl/larp/eIF2gamma/spoon/orb2/pAbp/lola	1.2719736491728193
Biological process	L1_Imp	GO:0043062	extracellular structure organization	22/1159	72/9160	2.554610458780682e-4	Col4a1/Chc/Ppn/shi/Btk29A/fwd/Mbs/hep/Rab10/vkg/Cortactin/Ndg/rngo/CG42342/LanB1/Rab8/Src64B/hts/LanB2/Fas1/AdamTS-A/ich	1.2719736491728193
Biological process	L1_Imp	GO:0043269	regulation of ion transport	22/1159	72/9160	2.554610458780682e-4	Cam/Syt1/porin/Cnx99A/nrv1/nrv2/CG4928/Syt4/CG4587/CG7781/CG6583/CG6329/Teh2/KaiR1D/qvr/Sytbeta/SERCA/cac/Hk/Ih/dysc/Slob	1.2719736491728193
Biological process	L1_Imp	GO:0051403	stress-activated MAPK cascade	24/1159	82/9160	2.568419741548138e-4	ben/crc/peb/sgg/Btk29A/hep/Rac1/Cdc42/msn/cpb/Rac2/Rala/Mkk4/slpr/Mnn1/cpa/Uev1A/fmt/Mtl/Aplip1/alph/puc/rdx/Ptp61F	1.209877528080907
Biological process	L1_Imp	GO:0007422	peripheral nervous system development	18/1159	53/9160	2.597188381871547e-4	abd-A/Appl/exd/hth/egh/Ras85D/ttk/vn/ct/pros/Rac1/Dif/Rho1/spen/Reph/Dscam1/Ephrin/vvl	1.4244715788569475
Biological process	L1_Imp	GO:0035150	regulation of tube size	18/1159	53/9160	2.597188381871547e-4	Chc/Fas2/Atpalpha/sqh/ttk/Lac/cora/sinu/pck/Rho1/nrv2/Gasp/cold/sano/pasi1/tnc/Nrg/Mcr	1.4244715788569475
Biological process	L1_Imp	GO:0001932	regulation of protein phosphorylation	28/1159	103/9160	2.7378305143535504e-4	l(2)gl/sgg/shi/mts/svr/Rac1/Cdc42/Rho1/bnl/sty/Pi3K92E/Lk6/Dad/Abi/Pka-R2/par-6/wdb/CG14408/CycY/Slik/Atg17/Tctp/CycG/chinmo/Pka-R1/par-1/smt3/PRAS40	1.1033214268522205
Biological process	L1_Imp	GO:0042551	neuron maturation	19/1159	58/9160	2.834128281818117e-4	chic/Fas2/hdc/Arf79F/eff/ctp/CalpA/Pi3K92E/CalpB/Fmr1/plum/shep/Rim/Dhc64C/cac/kis/slmb/InR/Imp	1.372413550293848
Biological process	L1_Imp	GO:0072659	protein localization to plasma membrane	19/1159	58/9160	2.834128281818117e-4	arm/peb/shi/Rab3/Cdc42/Arf79F/Rab10/Rab11/Past1/Rab35/Sar1/CG5447/Bsg/aPKC/Rab8/scrib/Flo2/smt3/sau	1.372413550293848
Biological process	L1_Imp	GO:0012501	programmed cell death	61/1159	295/9160	0.00028792278855141663	abd-A/arm/Cam/Pka-C1/Chc/Eip74EF/fkh/l(2)gl/RpS3/pnt/Ras85D/S/sesB/shi/porin/Galphaq/Ubc6/ex/hdc/Akt1/Sep1/ctp/E2f1/pnut/Rbf/CG2918/Drep2/Fmr1/CG14441/wgn/Tao/RYBP/Hipk/CG7546/BI-1/chrb/CG14120/CG5059/Atg17/Idh3b/scyl/wrd/Atg8a/pix/puc/futsch/bun/Ubr3/fwe/Trf2/aPKC/Myc/norpA/bel/rdx/mbl/Pak/slmb/lola/cass/TER94	0.7086332252915172
Biological process	L1_Imp	GO:0035099	hemocyte migration	10/1159	20/9160	2.898106960768677e-4	Ras85D/sn/Rap1/mys/Rac1/Cdc42/Rac2/Rho1/Pi3K92E/Mtl	1.9824670319778346
Biological process	L1_Imp	GO:0008039	synaptic target recognition	17/1159	49/9160	3.0291247996684e-4	Fas3/Ten-m/Fur1/Con/hig/Wnt4/tutl/Sema1a/Sema2a/NetB/fz2/CG6024/dsd/dpr12/Tl/sli/Ten-a	1.4552200291129658
Biological process	L1_Imp	GO:0035151	regulation of tube size, open tracheal system	17/1159	49/9160	3.0291247996684e-4	Chc/Fas2/Atpalpha/sqh/ttk/Lac/cora/sinu/pck/Rho1/nrv2/Gasp/cold/sano/pasi1/Nrg/Mcr	1.4552200291129658
Biological process	L1_Imp	GO:0043488	regulation of mRNA stability	17/1159	49/9160	3.0291247996684e-4	pum/Pabp2/bol/twin/Tis11/smg/Fmr1/CG13928/PAN3/DCP2/roq/CG9705/Not1/mbf1/AGO1/Patr-1/CG46385	1.4552200291129658
Biological process	L1_Imp	GO:0007498	mesoderm development	25/1159	88/9160	3.047667314578041e-4	abd-A/Ald1/csw/fog/Gbeta13F/mam/Mlc1/Prm/Ras85D/zfh1/Ggamma1/foi/Scgdelta/miple1/mthl1/pyr/Cip4/Zasp66/smog/CG34417/jeb/sls/Msp300/sli/how	1.1668916031152619
Biological process	L1_Imp	GO:0031098	stress-activated protein kinase signaling cascade	24/1159	83/9160	3.11360064484851e-4	ben/crc/peb/sgg/Btk29A/hep/Rac1/Cdc42/msn/cpb/Rac2/Rala/Mkk4/slpr/Mnn1/cpa/Uev1A/fmt/Mtl/Aplip1/alph/puc/rdx/Ptp61F	1.192390101352066
Biological process	L1_Imp	GO:1902533	positive regulation of intracellular signal transduction	41/1159	176/9160	3.1219147279660267e-4	ben/Pka-C1/crc/ed/l(2)gl/Ras85D/vn/Pp1-87B/ex/Rap1/drk/14-3-3zeta/Rac1/Cdc42/Akt1/msn/Cdc37/Pi3K92E/14-3-3epsilon/lig/RhoGAP1A/siz/slpr/wcy/Tao/Mnn1/Hipk/DopEcR/Uev1A/CycG/Rheb/Efa6/jeb/alpha-Spec/Mob4/CG42674/spg/rdx/Lst8/smt3/InR	0.8805874179586209
Biological process	L1_Imp	GO:0016319	mushroom body development	22/1159	73/9160	3.132920480846548e-4	Appl/CkIIbeta/Hr3/Fas2/dac/babo/shot/Lis-1/Smox/RhoGAPp190/Fmr1/Tao/Dscam1/Ephrin/chinmo/bun/Dhc64C/Src64B/Nrg/rg/ebo/Frl	1.2520740917351145
Biological process	L1_Imp	GO:0035329	hippo signaling	23/1159	78/9160	3.132920480846548e-4	Pka-C1/ed/l(2)gl/sd/mts/ex/Rap1/ci/14-3-3zeta/Akt1/msn/CkIalpha/14-3-3epsilon/lig/Tao/Hipk/alpha-Spec/mnb/Mob4/par-1/aPKC/wap/slmb	1.2206267691725992
Biological process	L1_Imp	GO:0001933	negative regulation of protein phosphorylation	14/1159	36/9160	3.192500599196778e-4	l(2)gl/sgg/shi/mts/svr/sty/Dad/Pka-R2/par-6/wdb/CG14408/chinmo/Pka-R1/PRAS40	1.6198969525931262
Biological process	L1_Imp	GO:0035265	organ growth	14/1159	36/9160	3.192500599196778e-4	bi/ex/Akt1/Pi3K92E/Tao/Hipk/foxo/bchs/mnb/cic/Myc/kis/wap/InR	1.6198969525931262
Biological process	L1_Imp	GO:0031333	negative regulation of protein-containing complex assembly	11/1159	24/9160	3.2886213225979006e-4	chic/cpb/Dad/Kank/cpa/Cip4/Efa6/4E-T/tmod/spoon/Dsp1	1.8569361498939756
Biological process	L1_Imp	GO:0043954	cellular component maintenance	11/1159	24/9160	3.2886213225979006e-4	shi/Ten-m/Rab3/Rho1/Rab11/Synj/RhoGAP100F/alpha-Spec/brp/Dys/Ten-a	1.8569361498939756
Biological process	L1_Imp	GO:0048489	synaptic vesicle transport	11/1159	24/9160	3.2886213225979006e-4	Khc/sesB/shi/stnB/stnA/Fmr1/Syngr/Aplip1/lap/AP-2alpha/unc-104	1.8569361498939756
Biological process	L1_Imp	GO:0098659	inorganic cation import across plasma membrane	11/1159	24/9160	3.2886213225979006e-4	Atpalpha/Fer2LCH/Fer1HCH/nrv1/nrv2/foi/CG10413/nrv3/KaiR1D/Mid1/cac	1.8569361498939756
Biological process	L1_Imp	GO:0099587	inorganic ion import across plasma membrane	11/1159	24/9160	3.2886213225979006e-4	Atpalpha/Fer2LCH/Fer1HCH/nrv1/nrv2/foi/CG10413/nrv3/KaiR1D/Mid1/cac	1.8569361498939756
Biological process	L1_Imp	GO:0050684	regulation of mRNA processing	27/1159	99/9160	3.352787065086627e-4	Hrb98DE/eIF4A/Rm62/Hrb87F/Hrb27C/Rsf1/Psi/dom/qkr58E-2/qkr58E-1/Srpk79D/nito/Fmr1/CG10384/Rbfox1/CG34354/trv/fne/elav/ps/mub/sqd/bru3/Sxl/how/mbl/SF2	1.1079979140616936
Biological process	L1_Imp	GO:0048814	regulation of dendrite morphogenesis	13/1159	32/9160	3.3685217546365425e-4	trc/Rac1/tutl/CadN/Lis-1/Fmr1/Dlic/Dscam1/nudE/Sar1/vvl/unc-104/Rab1	1.6829067501189268
Biological process	L1_Imp	GO:0016318	ommatidial rotation	12/1159	28/9160	3.418419112410391e-4	peb/pnt/Ras85D/S/Rap1/Cdc42/nmo/sty/CadN/rin/Vang/Frl	1.7600746106413865
Biological process	L1_Imp	GO:0048102	autophagic cell death	12/1159	28/9160	3.418419112410391e-4	Cam/Eip74EF/fkh/l(2)gl/hdc/ctp/BI-1/Atg17/Idh3b/Trf2/bel/Pak	1.7600746106413865
Biological process	L1_Imp	GO:0051294	establishment of spindle orientation	12/1159	28/9160	3.418419112410391e-4	dlg1/l(2)gl/ctp/Lis-1/Khc-73/Ran/msps/Klp10A/Slik/nudE/pins/aPKC	1.7600746106413865
Biological process	L1_Imp	GO:0006413	translational initiation	19/1159	59/9160	3.533008735253937e-4	eIF4A/NAT1/bol/eIF4E1/eIF3h/eIF4G1/eIF1A/eIF3j/eIF5/eIF3b/CNBP/eIF1/Paip2/eIF4EHP/pix/eIF4H1/Unr/eIF2gamma/Sxl	1.347751496059579
Biological process	L1_Imp	GO:0019220	regulation of phosphate metabolic process	39/1159	166/9160	3.726065338212874e-4	CkIIbeta/l(2)gl/sesB/sgg/shi/mts/svr/Rac1/Cdc42/Rho1/bnl/sty/Pi3K92E/Lk6/Dad/Abi/Pi3K21B/Pka-R2/PlexA/par-6/wdb/CG14408/CG17124/CycY/Dg/PIP5K59B/Slik/fmt/elm/Atg17/Tctp/CycG/endos/chinmo/Pka-R1/par-1/smt3/PRAS40/InR	0.8928298194931582
Biological process	L1_Imp	GO:0051174	regulation of phosphorus metabolic process	39/1159	166/9160	3.726065338212874e-4	CkIIbeta/l(2)gl/sesB/sgg/shi/mts/svr/Rac1/Cdc42/Rho1/bnl/sty/Pi3K92E/Lk6/Dad/Abi/Pi3K21B/Pka-R2/PlexA/par-6/wdb/CG14408/CG17124/CycY/Dg/PIP5K59B/Slik/fmt/elm/Atg17/Tctp/CycG/endos/chinmo/Pka-R1/par-1/smt3/PRAS40/InR	0.8928298194931582
Biological process	L1_Imp	GO:0042593	glucose homeostasis	15/1159	41/9160	3.915562296415705e-4	Ald1/Eno/Gapdh2/put/babo/CkIalpha/Pi3K92E/Smox/Men-b/Aps/foxo/AdipoR/Desat1/PyK/InR	1.5318056229682693
Biological process	L1_Imp	GO:0055057	neuroblast division	15/1159	41/9160	3.915562296415705e-4	Gbeta13F/l(2)gl/numb/mts/pros/tws/Ggamma1/brat/Cdc42/flfl/par-6/msps/clu/pins/aPKC	1.5318056229682693
Biological process	L1_Imp	GO:0002520	immune system development	26/1159	95/9160	4.179197487865811e-4	E(bx)/pnt/Ras85D/sn/zfh1/Rap1/mys/Rac1/Cdc42/E2f1/Rac2/Rho1/sty/Pi3K92E/dom/ytr/lolal/Tnpo/He/pyr/foxo/Mtl/Antp/nej/InR/lola	1.113051141787979
Biological process	L1_Imp	GO:0048534	hematopoietic or lymphoid organ development	26/1159	95/9160	4.179197487865811e-4	E(bx)/pnt/Ras85D/sn/zfh1/Rap1/mys/Rac1/Cdc42/E2f1/Rac2/Rho1/sty/Pi3K92E/dom/ytr/lolal/Tnpo/He/pyr/foxo/Mtl/Antp/nej/InR/lola	1.113051141787979
Biological process	L1_Imp	GO:0007450	dorsal/ventral pattern formation, imaginal disc	18/1159	55/9160	4.243692136498527e-4	AnxB9/H/peb/pnt/skd/Su(dx)/mts/nmo/Su(Tpl)/Rab7/14-3-3epsilon/Mpcp2/CG1943/Cow/CG5890/cic/dally/sno	1.3710323198954872
Biological process	L1_Imp	GO:0045944	positive regulation of transcription by RNA polymerase II	60/1159	294/9160	4.620658996515933e-4	abd-A/arm/crc/Hr3/Eip74EF/Eip75B/exd/fkh/hth/kay/mam/Myb/pnt/sd/ttk/bs/CrebA/pros/fs(1)h/ci/Dif/Iswi/E2f1/Su(Tpl)/apt/ko/CtBP/lolal/drm/CycT/Smox/bip2/Ncoa6/CG12769/tou/Wbp2/Crtc/srl/foxo/CG12054/Ndf/mask/Mrtf/CG32603/akirin/vvl/pzg/Antp/nej/Tl/Myc/mbf1/cnc/Tet/sno/lncRNA:CRG/sima/da/br/ich	0.6896852827499887
Biological process	L1_Imp	GO:0046958	nonassociative learning	8/1159	14/9160	4.625340824778635e-4	dnc/sgg/Btk29A/Fmr1/wcy/DopEcR/Atx2/AGO1	2.17511210992023
Biological process	L1_Imp	GO:0030431	sleep	23/1159	80/9160	4.625340824778635e-4	Pka-C1/Hsc70-3/Men/Sh/Shaw/bs/Rdl/Pp2B-14D/Nf1/inc/Nipped-B/Fmr1/CG7781/CG6583/CG6329/Ktl/qvr/Cul3/Shab/Hk/Ih/CanA-14F/InR	1.184100893147485
Biological process	L1_Imp	GO:0003382	epithelial cell morphogenesis	13/1159	33/9160	4.776159793236432e-4	ena/fog/sgg/sqh/dia/WASp/Rab35/RhoGAP71E/zye/neo/smog/aPKC/tyn	1.6385126307604732
Biological process	L1_Imp	GO:1903034	regulation of response to wounding	13/1159	33/9160	4.776159793236432e-4	chic/Csp/Cbp53E/Rac1/Cdc42/Akt1/dia/Rac2/Rho1/foxo/Mtl/InR/Imp	1.6385126307604732
Biological process	L1_Imp	GO:0031345	negative regulation of cell projection organization	11/1159	25/9160	5.024925453101306e-4	trc/pros/Rac1/Sema1a/Sema2a/cpb/bif/CadN/14-3-3epsilon/Fmr1/cpa	1.798042460840407
Biological process	L1_Imp	GO:1903312	negative regulation of mRNA metabolic process	7/1159	11/9160	5.111704296739333e-4	bol/Psi/Fmr1/elav/mbf1/Sxl/CG46385	2.3303903353981412
Biological process	L1_Imp	GO:0042063	gliogenesis	25/1159	91/9160	5.229285333448298e-4	fog/bnb/Galphao/numb/pros/Rac1/Sdc/cora/sinu/pck/Rho1/bnl/sty/Nf1/NetB/nrv2/spen/moody/pyr/pasi1/nej/sli/how/Nrg/slmb	1.1185285815538628
Biological process	L1_Imp	GO:0016322	neuron remodeling	18/1159	56/9160	5.434518858052445e-4	chic/Fas2/hdc/Arf79F/eff/ctp/CalpA/Pi3K92E/CalpB/Fmr1/plum/shep/Dhc64C/cac/kis/slmb/InR/Imp	1.3450371113625428
Biological process	L1_Imp	GO:0060828	regulation of canonical Wnt signaling pathway	24/1159	86/9160	5.438838508584101e-4	gro/sgg/skd/Pp1-87B/mts/tws/Eip63E/Ssdp/nmo/Rho1/CkIalpha/spen/CtBP/Sin3A/nito/CycY/Hipk/Cow/apolpp/nej/dally/ttv/slmb/TER94	1.1411647779968925
Biological process	L1_Imp	GO:0060070	canonical Wnt signaling pathway	27/1159	102/9160	5.602365234520147e-4	arm/gro/sgg/skd/Pp1-87B/mts/tws/Eip63E/Wnt4/Ssdp/nmo/Rho1/CkIalpha/fz2/spen/CtBP/Sin3A/nito/CycY/Hipk/Cow/apolpp/nej/dally/ttv/slmb/TER94	1.0649291921698076
Biological process	L1_Imp	GO:0002764	immune response-regulating signaling pathway	19/1159	61/9160	5.655944566975436e-4	ben/Eip75B/kay/dlg1/hep/Rac1/eff/Rac2/casp/Toll-7/Uev1A/foxo/akirin/puc/Tl/Sarm/sick/slmb/lola	1.2996572078585338
Biological process	L1_Imp	GO:0002168	instar larval development	22/1159	76/9160	5.731159156334902e-4	arm/chic/dlg1/l(2)gl/Ras85D/sgg/bs/CrebA/Top1/Eip63E/Moe/Pi3K92E/fz2/Dad/Lcp65Ag2/Lcp65Ag2/caps/Sar1/wech/bel/scrib/AdamTS-A	1.1939711371715462
Biological process	L1_Imp	GO:0048232	male gamete generation	51/1159	241/9160	5.810430880276174e-4	Act5C/Chc/Lar/E(bx)/Lam/shi/porin/fwd/His3.3B/Hrb27C/Cdc42/Arf79F/bol/eff/heph/Iswi/ctp/Arf51F/Psi/Lis-1/Rab11/Past1/Osbp/WASp/Dlc90F/mei-P26/Inx2/Fmr1/oys/Tudor-SN/nudE/aux/ScsbetaA/Synd/Lasp/Pka-R1/Hip14/Cul3/larp/brun/aPKC/bel/hts/orb2/how/pAbp/sau/vib/InR/Imp/Rab1	0.7420030377193686
Biological process	L1_Imp	GO:0010001	glial cell differentiation	14/1159	38/9160	5.967113283402582e-4	fog/Galphao/pros/Sdc/cora/sinu/pck/sty/nrv2/spen/moody/pyr/pasi1/Nrg	1.541894440591853
Biological process	L1_Imp	GO:0042326	negative regulation of phosphorylation	14/1159	38/9160	5.967113283402582e-4	l(2)gl/sgg/shi/mts/svr/sty/Dad/Pka-R2/par-6/wdb/CG14408/chinmo/Pka-R1/PRAS40	1.541894440591853
Biological process	L1_Imp	GO:0051647	nucleus localization	14/1159	38/9160	5.967113283402582e-4	BicD/Khc/klar/Lam/sqh/msn/Lis-1/nudE/Dhc64C/Bsg/Msp300/cnc/jvl/ens	1.541894440591853
Biological process	L1_Imp	GO:0070593	dendrite self-avoidance	9/1159	18/9160	6.355423122945479e-4	Fas2/trc/tutl/Rho1/Vang/Dscam1/Bsg/Dscam4/Dscam2	1.9824670319778344
Biological process	L1_Imp	GO:0098609	cell-cell adhesion	33/1159	136/9160	6.491744137807155e-4	arm/Lar/ed/CG17716/Fas2/Fas3/egh/dlg1/peb/Ten-m/Rap1/mys/Con/Lac/tutl/CadN/caps/CG9095/bves/plum/Cals/wech/rhea/par-1/Bsg/Src64B/Dscam4/scrib/sli/Nrg/Dscam2/Ten-a/Fas1	0.9393983100859485
Biological process	L1_Imp	GO:0007465	R7 cell fate commitment	13/1159	34/9160	6.627862344509935e-4	csw/pnt/Ras85D/sl/ttk/mts/pros/Rap1/drk/mask/alph/Src64B/spg	1.5954439088685874
Biological process	L1_Imp	GO:0034332	adherens junction organization	13/1159	34/9160	6.627862344509935e-4	arm/shi/Rap1/Rac1/Rac2/Rho1/Rab11/par-6/Cip4/Nost/aPKC/Src64B/scrib	1.5954439088685874
Biological process	L1_Imp	GO:0046620	regulation of organ growth	13/1159	34/9160	6.627862344509935e-4	ex/Akt1/Pi3K92E/Tao/Hipk/foxo/bchs/mnb/cic/Myc/kis/wap/InR	1.5954439088685874
Biological process	L1_Imp	GO:0061014	positive regulation of mRNA catabolic process	13/1159	34/9160	6.627862344509935e-4	pum/Pabp2/twin/Tis11/smg/Upf1/CG13928/PAN3/DCP2/roq/Not1/AGO1/Patr-1	1.5954439088685874
Biological process	L1_Imp	GO:1902905	positive regulation of supramolecular fiber organization	15/1159	43/9160	6.967329236448119e-4	Lam/shi/svr/hep/dia/Abi/WASp/Cortactin/msps/seq/Jupiter/IRSp53/chinmo/flr/nwk	1.463092872884255
Biological process	L1_Imp	GO:0060179	male mating behavior	19/1159	62/9160	7.025384003727424e-4	egh/dlg1/slo/nonA/Syn/pros/fru/ple/CASK/lig/Fmr1/Ktl/fne/Desat1/cac/orb2/CaMKII/Nrg/para	1.2761982350345449
Biological process	L1_Imp	GO:2000243	positive regulation of reproductive process	19/1159	62/9160	7.025384003727424e-4	kay/Catsup/peb/sqh/ttk/vn/Hrb27C/hep/Rac1/Akt1/E2f1/Pi3K92E/Mkrn1/Lasp/puc/par-1/kis/slmb/InR	1.2761982350345449
Biological process	L1_Imp	GO:0007617	mating behavior	28/1159	109/9160	7.189021420220426e-4	dnc/Gld/egh/dlg1/Sh/slo/Btk29A/nonA/Syn/pros/fru/ple/bol/CASK/Rac2/lig/Fmr1/Ktl/shep/fne/Desat1/cac/orb2/CaMKII/Nrg/mbl/InR/para	1.0216376292585123
Biological process	L1_Imp	GO:0000132	establishment of mitotic spindle orientation	10/1159	22/9160	7.189021420220426e-4	dlg1/l(2)gl/ctp/Lis-1/Ran/msps/Slik/nudE/pins/aPKC	1.8449635082278997
Biological process	L1_Imp	GO:0044093	positive regulation of molecular function	49/1159	231/9160	7.189021420220426e-4	Cam/ttk/Galphaq/Rac1/Cdc42/Rho1/Nf1/Pi3K92E/nrv1/nrv2/Abi/RN-tre/vimar/PlexA/RhoGAP1A/Dhit/CG4587/REG/RhoGAP16F/CG7781/CG6583/CG6329/CG5522/Crtc/SCCRO4/srl/Atg17/ScsbetaA/RhoGAP100F/conu/Atx2/Epac/sif/RhoGAP102A/C3G/Ziz/qvr/Cul3/Evi5/SERCA/Hk/dysc/spg/RapGAP1/smt3/rad/Dsp1/InR/Cyt-c-p	0.7454278346769851
Biological process	L1_Imp	GO:0016199	axon midline choice point recognition	11/1159	26/9160	7.39755624089878e-4	Galphaq/fru/Rac1/tutl/Sema1a/shot/PlexA/kra/alpha-Spec/sli/lola	1.7414589324740395
Biological process	L1_Imp	GO:0090263	positive regulation of canonical Wnt signaling pathway	16/1159	48/9160	7.704977477492807e-4	skd/Pp1-87B/mts/tws/Eip63E/Ssdp/spen/CtBP/nito/CycY/Hipk/Cow/apolpp/nej/dally/ttv	1.3975045312566785
Biological process	L1_Imp	GO:0003007	heart morphogenesis	14/1159	39/9160	8.021953608470413e-4	arm/Gbeta13F/Galphao/mam/sd/ci/Ggamma1/Lac/cora/sinu/nrv2/LanB1/sli/Nrg	1.5044197351731903
Biological process	L1_Imp	GO:0070925	organelle assembly	65/1159	332/9160	8.119790766037377e-4	Cam/Actn/Lam/Mlc2/Myb/Prm/stau/Pp1-87B/mts/mys/tws/dia/Iswi/Moe/ctp/pnut/shot/Mlp84B/Lis-1/rin/Rab7/Nlp/Past1/emb/Rilpl/Scgdelta/CCT6/wdb/Fmr1/Klp10A/Nop17l/Dg/Synj/Zasp66/DCP2/Edc3/Atg17/CG17816/TMEM216/CG11760/EndoA/Atx2/bchs/mask/Efa6/Sec16/Atg8a/Synd/Lasp/sls/C3G/flr/rhea/larp/Dhc64C/Bsg/hts/orb2/how/Patr-1/sau/slmb/wupA/Rab1/SRPK	0.6297954136593644
Biological process	L1_Imp	GO:0009895	negative regulation of catabolic process	17/1159	53/9160	8.24357420995189e-4	Ras85D/sesB/Akt1/Sec61beta/bol/babo/Pi3K92E/eIF3h/Smox/wcy/BI-1/schlank/Rheb/mask/mbf1/InR/CG46385	1.3420094186649747
Biological process	L1_Imp	GO:0045467	R7 cell development	8/1159	15/9160	8.324621465663942e-4	Lar/ttk/Ten-m/tutl/CadN/seq/RhoGAP100F/lola	2.075576436369316
Biological process	L1_Imp	GO:0019915	lipid storage	18/1159	58/9160	8.570233862051257e-4	ImpL2/Su(dx)/Arf79F/Akt1/Rac2/Pi3K92E/Ubc2/Pi3K21B/wdb/Atf3/spidey/Indy/elm/foxo/apolpp/SERCA/CaMKII/InR	1.2944110382925749
Biological process	L1_Imp	GO:0008340	determination of adult lifespan	38/1159	167/9160	8.660859267964676e-4	fkh/ImpL2/Men/Atpalpha/pnt/Ras85D/sesB/sm/Btk29A/fwd/mys/Sam-S/hep/babo/CalpA/Nf1/14-3-3epsilon/Trxr-1/Sin3A/Dlc90F/Smox/Eaat1/miple1/wdb/mthl1/Mnn1/Indy/foxo/Trx-2/Atg8a/alph/puc/bun/cnc/Ih/kis/S6k/InR	0.8466902529473678
Biological process	L1_Imp	GO:0009950	dorsal/ventral axis specification	20/1159	68/9160	8.699558183125585e-4	BicD/cact/CkIIbeta/csw/Khc/Pkc98E/sog/enc/sty/Lis-1/rin/lig/Fmr1/Dhc64C/Tl/cic/cnc/sqd/jvl/spoon	1.2169322856148574
Biological process	L1_Imp	GO:0051293	establishment of spindle localization	13/1159	35/9160	8.970306543364066e-4	dlg1/l(2)gl/ctp/Lis-1/Khc-73/Ran/msps/Klp10A/Slik/nudE/pins/Dhc64C/aPKC	1.5536237331739604
Biological process	L1_Imp	GO:0051653	spindle localization	13/1159	35/9160	8.970306543364066e-4	dlg1/l(2)gl/ctp/Lis-1/Khc-73/Ran/msps/Klp10A/Slik/nudE/pins/Dhc64C/aPKC	1.5536237331739604
Biological process	L1_Imp	GO:0140694	non-membrane-bounded organelle assembly	44/1159	203/9160	8.970306543364066e-4	Cam/Actn/Lam/Mlc2/Myb/Prm/stau/Pp1-87B/mts/mys/tws/dia/Mlp84B/Lis-1/rin/emb/Scgdelta/CCT6/wdb/Klp10A/Dg/Zasp66/DCP2/Edc3/CG17816/Atx2/mask/Sec16/Synd/Lasp/sls/C3G/flr/rhea/larp/Dhc64C/Bsg/hts/how/Patr-1/sau/slmb/wupA/SRPK	0.7765627334299555
Biological process	L1_Imp	GO:0007156	homophilic cell adhesion via plasma membrane adhesion molecules	15/1159	44/9160	8.970306543364066e-4	Lar/ed/Fas2/Fas3/peb/Con/Lac/tutl/CadN/caps/Cals/Bsg/Dscam4/Dscam2/Fas1	1.4299260089490555
Biological process	L1_Imp	GO:0008088	axo-dendritic transport	15/1159	44/9160	8.970306543364066e-4	Khc/Lis-1/Dlc90F/Fmr1/Vap33/Dlic/Arl8/ATP6AP2/Aplip1/futsch/Mob4/Dhc64C/CG42837/unc-104/Rab1	1.4299260089490555
Biological process	L1_Imp	GO:0010883	regulation of lipid storage	15/1159	44/9160	8.970306543364066e-4	ImpL2/Arf79F/Akt1/Rac2/Pi3K92E/Pi3K21B/wdb/Atf3/spidey/Indy/elm/foxo/SERCA/CaMKII/InR	1.4299260089490555
Biological process	L1_Imp	GO:0035148	tube formation	15/1159	44/9160	8.970306543364066e-4	Act5C/fog/klar/sqh/ct/Moe/shot/Rho1/CCT3/Dlic/Rab35/rhea/Dhc64C/Vha68-2/ich	1.4299260089490555
Biological process	L1_Imp	GO:0046532	regulation of photoreceptor cell differentiation	15/1159	44/9160	8.970306543364066e-4	csw/ed/Ras85D/sl/ttk/pros/Rap1/Mbs/eff/sty/mask/alph/Src64B/spg/pAbp	1.4299260089490555
Biological process	L1_Imp	GO:0050768	negative regulation of neurogenesis	15/1159	44/9160	8.970306543364066e-4	ed/l(2)gl/numb/sd/mts/pros/tws/hdc/brat/Sema1a/Sema2a/bif/CadN/Fmr1/slmb	1.4299260089490555
Biological process	L1_Imp	GO:0051965	positive regulation of synapse assembly	15/1159	44/9160	8.970306543364066e-4	dlg1/stau/Sdc/cpb/nmo/Pi3K92E/Cals/Rheb/Pak3/Synd/mnb/Ank2/Arp3/cac/Pak	1.4299260089490555
Biological process	L1_Imp	GO:0000910	cytokinesis	26/1159	100/9160	9.543598510477177e-4	Act5C/Act87E/chic/Lam/Myb/shi/sqh/fwd/Arf79F/dia/Sep1/Syx1A/pnut/Arf51F/Rho1/Rab11/Rab35/Synd/alphaSnap/Sep4/brun/AP-2alpha/pAbp/sau/vib/Rab1	1.039050560344202
Biological process	L1_Imp	GO:0010638	positive regulation of organelle organization	28/1159	111/9160	9.645491687934987e-4	Lam/sgg/shi/stau/Syt1/svr/hep/dia/Moe/Lis-1/Abi/WASp/Cortactin/msps/Syt4/seq/Synj/Atx2/Jupiter/IRSp53/chinmo/lmgA/flr/larp/nwk/spoon/vih/slmb	0.9954060876853327
Biological process	L1_Imp	GO:0098660	inorganic ion transmembrane transport	48/1159	228/9160	9.717710083113385e-4	Catsup/Atpalpha/Sh/Shaw/Rdl/porin/Vha55/Fer2LCH/Fer1HCH/nrv1/nrv2/Vha36-1/foi/GluClalpha/Mpcp2/Dic1/VhaPPA1-1/VhaM9.7-c/Nckx30C/CG4587/SK/CG10353/CG7781/CG6583/CG10413/nrv3/CG6329/ATP6AP2/KaiR1D/Gat/SPoCk/Mid1/NaCP60E/PMCA/OtopLa/qvr/NaPi-III/fwe/VhaAC45/Shab/Vha16-1/SERCA/cac/Hk/Vha68-2/Vha26/Vha13/para	0.7345395185342488
Biological process	L1_Imp	GO:0044409	entry into host	12/1159	31/9160	9.877517813020125e-4	shi/Rab3/Rab5/Rab10/Rab11/Rab7/Rab35/Sar1/Rab8/sau/Rab1/TER94	1.6132332223121153
Biological process	L1_Imp	GO:0046718	viral entry into host cell	12/1159	31/9160	9.877517813020125e-4	shi/Rab3/Rab5/Rab10/Rab11/Rab7/Rab35/Sar1/Rab8/sau/Rab1/TER94	1.6132332223121153
Biological process	L1_Imp	GO:0051701	biological process involved in interaction with host	12/1159	31/9160	9.877517813020125e-4	shi/Rab3/Rab5/Rab10/Rab11/Rab7/Rab35/Sar1/Rab8/sau/Rab1/TER94	1.6132332223121153
Biological process	L1_Imp	GO:0036466	synaptic vesicle recycling via endosome	7/1159	12/9160	9.994990157476042e-4	shi/Syt1/sky/Synj/EndoA/lap/fwe	2.2048594533142825
Biological process	L1_Imp	GO:0035146	tube fusion	9/1159	19/9160	9.994990157476042e-4	arm/ed/ttk/Cdc42/shot/bnl/caps/foi/form3	1.9044645199765613
Biological process	L1_Imp	GO:0035147	branch fusion, open tracheal system	9/1159	19/9160	9.994990157476042e-4	arm/ed/ttk/Cdc42/shot/bnl/caps/foi/form3	1.9044645199765613
Biological process	L1_Imp	GO:0048808	male genitalia morphogenesis	9/1159	19/9160	9.994990157476042e-4	Fas2/mys/hep/Rab5/slpr/scaf/tnc/puc/br	1.9044645199765613
Biological process	L1_Imp	GO:0090598	male anatomical structure morphogenesis	9/1159	19/9160	9.994990157476042e-4	Fas2/mys/hep/Rab5/slpr/scaf/tnc/puc/br	1.9044645199765613
Biological process	L1_Imp	GO:0043487	regulation of RNA stability	17/1159	54/9160	0.0010175226975034184	pum/Pabp2/bol/twin/Tis11/smg/Fmr1/CG13928/PAN3/DCP2/roq/CG9705/Not1/mbf1/AGO1/Patr-1/CG46385	1.3150423710647055
Biological process	L1_Imp	GO:0032880	regulation of protein localization	27/1159	106/9160	0.0010276350735921472	bic/l(2)gl/Lam/peb/S/sgg/Su(dx)/pros/Moe/Rab11/Rbf/Ran/Akap200/Rab35/cmpy/Sar1/AdipoR/Sec16/Hip14/Evi5/dally/Flo2/rdx/smt3/unc-104/Ptp61F/Rab1	1.0094340795781036
Biological process	L1_Imp	GO:0045807	positive regulation of endocytosis	14/1159	40/9160	0.0010362779134833356	BicD/Chc/numb/drk/Arf79F/Moe/CASK/Cortactin/Tao/Nrx-1/lap/mnb/norpA/AP-2alpha	1.4678938591480764
Biological process	L1_Imp	GO:1901214	regulation of neuron death	14/1159	40/9160	0.0010362779134833356	Appl/RpS3/Akt1/vimar/Drep2/aux/Atx2/pix/futsch/fwe/Sarm/pAbp/tau/TER94	1.4678938591480764
Biological process	L1_Imp	GO:0006402	mRNA catabolic process	24/1159	90/9160	0.001064522700834426	pum/Pabp2/bol/twin/Tis11/smg/Fmr1/Upf2/Upf1/Rcd-1/Tudor-SN/CG13928/PAN3/DCP2/roq/CG9705/Edc3/Not1/pix/mbf1/AGO1/sqd/Patr-1/CG46385	1.0755764363693159
Biological process	L1_Imp	GO:0007283	spermatogenesis	43/1159	199/9160	0.0011002998459511075	Act5C/Chc/Lar/E(bx)/Lam/shi/porin/fwd/Hrb27C/Cdc42/bol/heph/Iswi/ctp/Arf51F/Psi/Lis-1/Rab11/Past1/Osbp/WASp/Dlc90F/mei-P26/Inx2/Fmr1/oys/Tudor-SN/aux/ScsbetaA/Lasp/Pka-R1/Hip14/Cul3/brun/aPKC/bel/hts/orb2/how/pAbp/vib/InR/Imp	0.7721071661362835
Biological process	L1_Imp	GO:1901890	positive regulation of cell junction assembly	15/1159	45/9160	0.0011550451457167812	dlg1/stau/Sdc/cpb/nmo/Pi3K92E/Cals/Rheb/Pak3/Synd/mnb/Ank2/Arp3/cac/Pak	1.3975045312566783
Biological process	L1_Imp	GO:0008049	male courtship behavior	17/1159	55/9160	0.0012868329616695033	egh/dlg1/slo/nonA/Syn/pros/fru/ple/CASK/Fmr1/Ktl/fne/cac/orb2/CaMKII/Nrg/para	1.2885701597035144
Biological process	L1_Imp	GO:0043087	regulation of GTPase activity	26/1159	102/9160	0.0013003895639223555	Nf1/RN-tre/ArfGAP1/vimar/PlexA/RhoGAP1A/Dhit/RhoGAP16F/RhoGAP19D/CG9135/sky/CG5522/ArfGAP3/RhoGAP100F/conu/Pax/Epac/sif/RhoGAP102A/C3G/Ziz/brun/Evi5/spg/RapGAP1/rad	1.0104814081474314
Biological process	L1_Imp	GO:0000768	syncytium formation by plasma membrane fusion	12/1159	32/9160	0.0013549064620610842	Mp20/Rac1/CalpA/Arf51F/Rac2/Rho1/WASp/siz/Pax/Pak3/sls/Arp3	1.5674295326989904
Biological process	L1_Imp	GO:0006949	syncytium formation	12/1159	32/9160	0.0013549064620610842	Mp20/Rac1/CalpA/Arf51F/Rac2/Rho1/WASp/siz/Pax/Pak3/sls/Arp3	1.5674295326989904
Biological process	L1_Imp	GO:0007520	myoblast fusion	12/1159	32/9160	0.0013549064620610842	Mp20/Rac1/CalpA/Arf51F/Rac2/Rho1/WASp/siz/Pax/Pak3/sls/Arp3	1.5674295326989904
Biological process	L1_Imp	GO:0014902	myotube differentiation	12/1159	32/9160	0.0013549064620610842	Mp20/Rac1/CalpA/Arf51F/Rac2/Rho1/WASp/siz/Pax/Pak3/sls/Arp3	1.5674295326989904
Biological process	L1_Imp	GO:0021782	glial cell development	12/1159	32/9160	0.0013549064620610842	fog/Galphao/Sdc/cora/sinu/pck/sty/nrv2/moody/pyr/pasi1/Nrg	1.5674295326989904
Biological process	L1_Imp	GO:0140253	cell-cell fusion	12/1159	32/9160	0.0013549064620610842	Mp20/Rac1/CalpA/Arf51F/Rac2/Rho1/WASp/siz/Pax/Pak3/sls/Arp3	1.5674295326989904
Biological process	L1_Imp	GO:0048846	axon extension involved in axon guidance	8/1159	16/9160	0.0013805372270537174	chic/Lar/Sema1a/Sema2a/CadN/Abi/Dscam1/RhoGAP100F	1.9824670319778346
Biological process	L1_Imp	GO:0060857	establishment of glial blood-brain barrier	8/1159	16/9160	0.0013805372270537174	Galphao/cora/sinu/pck/nrv2/moody/pasi1/Nrg	1.9824670319778346
Biological process	L1_Imp	GO:1902284	neuron projection extension involved in neuron projection guidance	8/1159	16/9160	0.0013805372270537174	chic/Lar/Sema1a/Sema2a/CadN/Abi/Dscam1/RhoGAP100F	1.9824670319778346
Biological process	L1_Imp	GO:0001708	cell fate specification	25/1159	97/9160	0.0013831761772632033	abd-A/arm/bi/ed/exd/hth/dlg1/l(2)gl/numb/pnt/put/Ras85D/ttk/vn/dac/babo/fz2/Smox/lqf/seq/pyr/jeb/bun/Antp/scrib	1.0264103795654316
Biological process	L1_Imp	GO:0008344	adult locomotory behavior	22/1159	81/9160	0.001404757573581733	ben/Lam/Atpalpha/Pp1-87B/Galphaq/Plc21C/ple/tutl/Sema2a/CASK/Nf1/Eaat1/beta4GalNAcTA/Fmr1/shep/shakB/brp/tay/norpA/SERCA/cac/ebo	1.1020486477305071
Biological process	L1_Imp	GO:0010563	negative regulation of phosphorus metabolic process	15/1159	46/9160	0.0014724587937643603	l(2)gl/sgg/shi/mts/svr/sty/Dad/Pka-R2/par-6/wdb/CG14408/endos/chinmo/Pka-R1/PRAS40	1.3657956715293402
Biological process	L1_Imp	GO:0045936	negative regulation of phosphate metabolic process	15/1159	46/9160	0.0014724587937643603	l(2)gl/sgg/shi/mts/svr/sty/Dad/Pka-R2/par-6/wdb/CG14408/endos/chinmo/Pka-R1/PRAS40	1.3657956715293402
Biological process	L1_Imp	GO:0051495	positive regulation of cytoskeleton organization	15/1159	46/9160	0.0014724587937643603	Lam/shi/svr/hep/dia/Abi/WASp/Cortactin/msps/seq/Jupiter/IRSp53/chinmo/flr/nwk	1.3657956715293402
Biological process	L1_Imp	GO:0055082	cellular chemical homeostasis	31/1159	131/9160	0.0014724587937643603	Catsup/Atpalpha/put/sesB/Cbp53E/Vha55/babo/Fer2LCH/Fer1HCH/Cnx99A/nrv1/nrv2/foi/Smox/Nckx30C/VGlut/nrv3/Ae2/KaiR1D/SPoCk/Mid1/CG33672/PMCA/fwe/uex/VhaAC45/Vha16-1/norpA/SERCA/cac/Vha68-2	0.9032403408272592
Biological process	L1_Imp	GO:0010507	negative regulation of autophagy	11/1159	28/9160	0.0014724587937643603	Ras85D/sesB/Sec61beta/babo/Pi3K92E/Smox/wcy/BI-1/Rheb/mask/InR	1.6345437285575275
Biological process	L1_Imp	GO:0016198	axon choice point recognition	11/1159	28/9160	0.0014724587937643603	Galphaq/fru/Rac1/tutl/Sema1a/shot/PlexA/kra/alpha-Spec/sli/lola	1.6345437285575275
Biological process	L1_Imp	GO:0040001	establishment of mitotic spindle localization	11/1159	28/9160	0.0014724587937643603	dlg1/l(2)gl/ctp/Lis-1/Ran/msps/Slik/nudE/pins/Dhc64C/aPKC	1.6345437285575275
Biological process	L1_Imp	GO:0031667	response to nutrient levels	37/1159	166/9160	0.001486505002072967	crc/Galphao/ImpL2/Ras85D/Sh/shi/Hrb87F/Ggamma1/Pi3K92E/rin/Rbf/spidey/mthl1/CG7536/DopEcR/BI-1/Aps/sff/Crtc/Atg17/foxo/EndoA/Rheb/Gdap2/Sec16/Atg8a/endos/Desat1/Mob4/Myc/Ih/Slob/CaMKII/Ric/rudhira/InR/Imp	0.8168809662598597
Biological process	L1_Imp	GO:0050776	regulation of immune response	39/1159	178/9160	0.0015054330132176434	ben/cact/E(bx)/Eip75B/kay/dlg1/Lam/hep/Rac1/Arf79F/eff/Dif/mtd/Deaf1/Rac2/bnl/Rala/Pli/casp/SP2353/Toll-7/RYBP/Uev1A/foxo/Pebp1/CG32795/smog/akirin/vvl/puc/LanB1/Tl/Sarm/sick/smt3/sima/Dsp1/slmb/lola	0.7921358198736851
Biological process	L1_Imp	GO:0042325	regulation of phosphorylation	32/1159	137/9160	0.0015195190310439749	l(2)gl/sgg/shi/mts/svr/Rac1/Cdc42/Rho1/bnl/sty/Pi3K92E/Lk6/Dad/Abi/Pi3K21B/Pka-R2/par-6/wdb/CG14408/CG17124/CycY/Dg/Slik/Atg17/Tctp/CycG/chinmo/Pka-R1/par-1/smt3/PRAS40/InR	0.8844349490173078
Biological process	L1_Imp	GO:0031330	negative regulation of cellular catabolic process	16/1159	51/9160	0.0015369004438497203	Ras85D/sesB/Akt1/Sec61beta/bol/babo/Pi3K92E/eIF3h/Smox/wcy/BI-1/Rheb/mask/mbf1/InR/CG46385	1.310041690006339
Biological process	L1_Imp	GO:0110116	regulation of compound eye photoreceptor cell differentiation	10/1159	24/9160	0.0015487671203462448	ed/sl/ttk/pros/Rap1/eff/mask/alph/Src64B/spg	1.7194326261440407
Biological process	L1_Imp	GO:0043270	positive regulation of ion transport	13/1159	37/9160	0.001569497940916533	Cam/nrv1/nrv2/CG4587/CG7781/CG6583/CG6329/KaiR1D/qvr/SERCA/cac/Hk/dysc	1.4734533844899769
Biological process	L1_Imp	GO:0048167	regulation of synaptic plasticity	13/1159	37/9160	0.001569497940916533	Fas2/shi/Cbp53E/Rab3/Akt1/Sap47/Pi3K92E/Syt4/Toll-6/Rim/brp/Dys/Src64B	1.4734533844899769
Biological process	L1_Imp	GO:0051494	negative regulation of cytoskeleton organization	13/1159	37/9160	0.001569497940916533	chic/cpb/shot/Kank/GMF/cpa/Cip4/CG17816/Efa6/tmod/alpha-Spec/flr/spoon	1.4734533844899769
Biological process	L1_Imp	GO:0010623	programmed cell death involved in cell development	25/1159	98/9160	0.0015946798056322182	arm/Cam/Chc/Eip74EF/fkh/l(2)gl/Ras85D/S/shi/Galphaq/hdc/ctp/E2f1/BI-1/Atg17/Idh3b/Atg8a/Trf2/aPKC/norpA/bel/Pak/slmb/lola/TER94	1.0116133776373513
Biological process	L1_Imp	GO:0030097	hemopoiesis	22/1159	82/9160	0.001649763447880039	E(bx)/pnt/Ras85D/sn/Rap1/mys/Rac1/Cdc42/E2f1/Rac2/Rho1/sty/Pi3K92E/dom/ytr/lolal/Tnpo/He/pyr/Mtl/nej/lola	1.084346645997048
Biological process	L1_Imp	GO:0050790	regulation of catalytic activity	58/1159	297/9160	0.0017211859488074036	CkIIbeta/l(2)gl/Mlc1/sgg/Galphaq/Rac1/Cdc42/Rho1/sty/Nf1/Pi3K92E/Abi/RN-tre/Pi3K21B/ArfGAP1/Pka-R2/vimar/PlexA/RhoGAP1A/par-6/Dhit/REG/CtsB1/CG14408/RhoGAP16F/RhoGAP19D/CG9135/CycY/sky/CG5522/fmt/BI-1/SCCRO4/ArfGAP3/Atg17/ScsbetaA/CycG/RhoGAP100F/conu/Pax/endos/Epac/sif/RhoGAP102A/C3G/Pka-R1/Ziz/Cul3/brun/Evi5/spg/CG44008/RapGAP1/smt3/rad/PRAS40/InR/Cyt-c-p	0.6261289063046407
Biological process	L1_Imp	GO:0007369	gastrulation	21/1159	77/9160	0.0017387496941940947	abd-A/arm/fkh/fog/Gbeta13F/mam/Ras85D/sog/sqh/mys/Ggamma1/Rho1/mthl1/Rab35/pyr/RhoGAP71E/smog/jeb/zld/sli/Ptp61F	1.1079979140616933
Biological process	L1_Imp	GO:0007427	epithelial cell migration, open tracheal system	14/1159	42/9160	0.001739944545030691	csw/Catsup/pnt/Ras85D/shi/drk/ple/Akt1/Sdc/bnl/apt/dally/sli/AdamTS-A	1.3975045312566785
Biological process	L1_Imp	GO:0070997	neuron death	14/1159	42/9160	0.001739944545030691	Appl/RpS3/Akt1/vimar/Drep2/aux/Atx2/pix/futsch/fwe/Sarm/pAbp/tau/TER94	1.3975045312566785
Biological process	L1_Imp	GO:1904398	positive regulation of neuromuscular junction development	14/1159	42/9160	0.001739944545030691	dlg1/put/stau/Sdc/cpb/nmo/Pi3K92E/Rheb/Synd/mnb/Ank2/Arp3/cac/Pak	1.3975045312566785
Biological process	L1_Imp	GO:0030725	germline ring canal formation	7/1159	13/9160	0.001795951753706219	Btk29A/fwd/Mbs/Cortactin/rngo/Src64B/hts	2.0893822358943464
Biological process	L1_Imp	GO:0090162	establishment of epithelial cell polarity	7/1159	13/9160	0.001795951753706219	l(2)gl/sgg/mts/Dhc64C/aPKC/scrib/slmb	2.0893822358943464
Biological process	L1_Imp	GO:0044403	biological process involved in symbiotic interaction	12/1159	33/9160	0.001796476175337556	shi/Rab3/Rab5/Rab10/Rab11/Rab7/Rab35/Sar1/Rab8/sau/Rab1/TER94	1.523035413340537
Biological process	L1_Imp	GO:0061157	mRNA destabilization	12/1159	33/9160	0.001796476175337556	pum/Pabp2/twin/Tis11/smg/CG13928/PAN3/DCP2/roq/Not1/AGO1/Patr-1	1.523035413340537
Biological process	L1_Imp	GO:1903047	mitotic cell cycle process	61/1159	317/9160	0.0018238205881882883	Act5C/Act87E/chic/kay/dlg1/l(2)gl/Lam/Myb/sgg/shi/sqh/Pp1-87B/ex/ci/tws/Eip63E/corto/Arf79F/dia/Moe/PhKgamma/ctp/E2f1/Syx1A/pnut/Rho1/Lis-1/Rbf/14-3-3epsilon/Ran/Abi/Nipped-B/msps/REG/CHES-1-like/Klp10A/Rab35/Mnn1/Slik/nudE/Tctp/CycG/pins/Kat60/Rheb/Synd/endos/sls/puc/alphaSnap/lmgA/nej/Dhc64C/aPKC/bel/vih/AP-2alpha/smt3/sau/slmb/Rab1	0.6048653394013135
Biological process	L1_Imp	GO:0009991	response to extracellular stimulus	37/1159	168/9160	0.001842991689545422	crc/Galphao/ImpL2/Ras85D/Sh/shi/Hrb87F/Ggamma1/Pi3K92E/rin/Rbf/spidey/mthl1/CG7536/DopEcR/BI-1/Aps/sff/Crtc/Atg17/foxo/EndoA/Rheb/Gdap2/Sec16/Atg8a/endos/Desat1/Mob4/Myc/Ih/Slob/CaMKII/Ric/rudhira/InR/Imp	0.7996029748280242
Biological process	L1_Imp	GO:0042745	circadian sleep/wake cycle	15/1159	47/9160	0.001843152044718314	Pka-C1/S/Sh/Rdl/inc/Nipped-B/Fmr1/Dh31/ITP/qvr/Cul3/Shab/Hk/Ih/InR	1.3347687759087157
Biological process	L1_Imp	GO:0007446	imaginal disc growth	16/1159	52/9160	0.001906078025283624	dlg1/l(2)gl/ex/babo/pnut/Pi3K92E/lig/Smox/Wbp2/Desat1/Myc/scrib/Vha68-2/dally/Sxl/InR	1.2820273138367422
Biological process	L1_Imp	GO:0042060	wound healing	22/1159	83/9160	0.0019393218143695776	chic/ed/kay/sn/sqh/hep/Rac1/Cdc42/dia/shot/Rac2/Rho1/cold/fon/Eaf/Cht7/foxo/udt/CG11089/Mtl/puc/InR	1.066859219268207
Biological process	L1_Imp	GO:0032411	positive regulation of transporter activity	11/1159	29/9160	0.002014166766961937	Cam/nrv1/nrv2/CG4587/CG7781/CG6583/CG6329/qvr/SERCA/Hk/dysc	1.5839176554875596
Biological process	L1_Imp	GO:0032414	positive regulation of ion transmembrane transporter activity	11/1159	29/9160	0.002014166766961937	Cam/nrv1/nrv2/CG4587/CG7781/CG6583/CG6329/qvr/SERCA/Hk/dysc	1.5839176554875596
Biological process	L1_Imp	GO:0045500	sevenless signaling pathway	11/1159	29/9160	0.002014166766961937	csw/pnt/Ras85D/sl/ttk/Rap1/drk/mask/alph/Src64B/spg	1.5839176554875596
Biological process	L1_Imp	GO:0098930	axonal transport	11/1159	29/9160	0.002014166766961937	Khc/Lis-1/Dlc90F/Fmr1/Arl8/ATP6AP2/Aplip1/Dhc64C/CG42837/unc-104/Rab1	1.5839176554875596
Biological process	L1_Imp	GO:0045175	basal protein localization	6/1159	10/9160	0.002166153119828546	dlg1/l(2)gl/Rab10/flfl/pins/scrib	2.2455014378116283
Biological process	L1_Imp	GO:0048738	cardiac muscle tissue development	6/1159	10/9160	0.002166153119828546	abd-A/Col4a1/sd/jp/LanB1/wupA	2.2455014378116283
Biological process	L1_Imp	GO:0014041	regulation of neuron maturation	8/1159	17/9160	0.002166153119828546	Fas2/hdc/Arf79F/ctp/Pi3K92E/Dhc64C/slmb/InR	1.8950041907274953
Biological process	L1_Imp	GO:0042074	cell migration involved in gastrulation	8/1159	17/9160	0.002166153119828546	fog/Gbeta13F/Ggamma1/mthl1/pyr/smog/jeb/sli	1.8950041907274953
Biological process	L1_Imp	GO:0061041	regulation of wound healing	8/1159	17/9160	0.002166153119828546	Rac1/Cdc42/dia/Rac2/Rho1/foxo/Mtl/InR	1.8950041907274953
Biological process	L1_Imp	GO:1903429	regulation of cell maturation	8/1159	17/9160	0.002166153119828546	Fas2/hdc/Arf79F/ctp/Pi3K92E/Dhc64C/slmb/InR	1.8950041907274953
Biological process	L1_Imp	GO:1904799	regulation of neuron remodeling	8/1159	17/9160	0.002166153119828546	Fas2/hdc/Arf79F/ctp/Pi3K92E/Dhc64C/slmb/InR	1.8950041907274953
Biological process	L1_Imp	GO:0003383	apical constriction	10/1159	25/9160	0.002181108586960494	fog/sqh/dia/WASp/Rab35/RhoGAP71E/zye/neo/smog/tyn	1.6605389370904724
Biological process	L1_Imp	GO:1903036	positive regulation of response to wounding	10/1159	25/9160	0.002181108586960494	chic/Rac1/Cdc42/Akt1/dia/Rac2/Rho1/Mtl/InR/Imp	1.6605389370904724
Biological process	L1_Imp	GO:0006914	autophagy	42/1159	200/9160	0.0022099534969746734	Chc/Eip74EF/Ras85D/sesB/shi/mts/Ubc6/hep/Sec61beta/babo/ctp/Pi3K92E/Smox/wdb/lqf/fab1/wcy/Toll-7/Synj/BI-1/Atg17/Arl8/foxo/EndoA/Rheb/Pax/wrd/bchs/mask/Sec16/Atg8a/Desat1/Myc/cac/AP-2alpha/sima/Hsc70-4/br/S6k/InR/Rab1/TER94	0.7309282649818702
Biological process	L1_Imp	GO:0061919	process utilizing autophagic mechanism	42/1159	200/9160	0.0022099534969746734	Chc/Eip74EF/Ras85D/sesB/shi/mts/Ubc6/hep/Sec61beta/babo/ctp/Pi3K92E/Smox/wdb/lqf/fab1/wcy/Toll-7/Synj/BI-1/Atg17/Arl8/foxo/EndoA/Rheb/Pax/wrd/bchs/mask/Sec16/Atg8a/Desat1/Myc/cac/AP-2alpha/sima/Hsc70-4/br/S6k/InR/Rab1/TER94	0.7309282649818702
Biological process	L1_Imp	GO:0006900	vesicle budding from membrane	9/1159	21/9160	0.002248847274346956	shi/WASp/Fmr1/Sec24AB/ArfGAP3/Sar1/Sec16/lap/sau	1.7600746106413867
Biological process	L1_Imp	GO:0007483	genital disc morphogenesis	9/1159	21/9160	0.002248847274346956	Fas2/mys/dac/hep/Rab5/slpr/scaf/tnc/puc	1.7600746106413867
Biological process	L1_Imp	GO:0007632	visual behavior	9/1159	21/9160	0.002248847274346956	Pp1-87B/nonA/Syn/ogre/Sema2a/mnb/tay/cac/Ih	1.7600746106413867
Biological process	L1_Imp	GO:0035112	genitalia morphogenesis	9/1159	21/9160	0.002248847274346956	Fas2/mys/hep/Rab5/slpr/scaf/tnc/puc/br	1.7600746106413867
Biological process	L1_Imp	GO:0006812	cation transport	61/1159	320/9160	0.002268153074144595	nAChRalpha1/Cam/Catsup/Atpalpha/Sh/Shaw/slo/Syt1/porin/Vha55/Fer2LCH/Fer1HCH/Cnx99A/nrv1/nrv2/Vha36-1/foi/CG4928/Syt4/VhaPPA1-1/VhaM9.7-c/Nckx30C/CG4587/nAChRalpha5/SK/VGlut/CG7781/nAChRalpha6/CG6583/CG10413/nrv3/CG6329/Teh2/ATP6AP2/ZnT86D/ChT/KaiR1D/Gat/SPoCk/CG33181/Mid1/NaCP60E/PMCA/OtopLa/qvr/Vmat/Sytbeta/fwe/VhaAC45/Shab/Vha16-1/SERCA/cac/Hk/Cngl/Ih/Vha68-2/GluRIB/Vha26/Vha13/para	0.5912762746533584
Biological process	L1_Imp	GO:0035215	genital disc development	15/1159	48/9160	0.002287803792827682	abd-A/Fas2/pnt/S/Btk29A/mys/ci/dac/hep/Rab5/bnl/slpr/scaf/tnc/puc	1.3043951268651968
Biological process	L1_Imp	GO:0050773	regulation of dendrite development	15/1159	48/9160	0.002287803792827682	trc/Rac1/Akt1/tutl/Pi3K92E/CadN/Lis-1/Fmr1/Dlic/Dscam1/nudE/Sar1/vvl/unc-104/Rab1	1.3043951268651968
Biological process	L1_Imp	GO:0008587	imaginal disc-derived wing margin morphogenesis	16/1159	53/9160	0.002329120603353316	arm/H/mam/sgg/Su(dx)/bs/ct/Fkbp14/heph/Past1/fz2/Hipk/dpy/rhea/how/sno	1.2545465774146354
Biological process	L1_Imp	GO:0007526	larval somatic muscle development	12/1159	34/9160	0.00233793115106944	Khc/crp/skd/Sin3A/EloB/lid/pyr/akirin/rhea/Tl/ens/lola	1.4799666914486511
Biological process	L1_Imp	GO:0035088	establishment or maintenance of apical/basal cell polarity	12/1159	34/9160	0.00233793115106944	dlg1/Ras85D/Moe/Rab5/Rho1/par-6/scaf/Dg/Dhc64C/aPKC/scrib/trol	1.4799666914486511
Biological process	L1_Imp	GO:0048872	homeostasis of number of cells	12/1159	34/9160	0.00233793115106944	Lar/H/Hsc70-3/Ras85D/hep/Arf79F/Pi3K92E/Tao/bun/cnc/SERCA/InR	1.4799666914486511
Biological process	L1_Imp	GO:0050779	RNA destabilization	12/1159	34/9160	0.00233793115106944	pum/Pabp2/twin/Tis11/smg/CG13928/PAN3/DCP2/roq/Not1/AGO1/Patr-1	1.4799666914486511
Biological process	L1_Imp	GO:0061245	establishment or maintenance of bipolar cell polarity	12/1159	34/9160	0.00233793115106944	dlg1/Ras85D/Moe/Rab5/Rho1/par-6/scaf/Dg/Dhc64C/aPKC/scrib/trol	1.4799666914486511
Biological process	L1_Imp	GO:0090288	negative regulation of cellular response to growth factor stimulus	12/1159	34/9160	0.00233793115106944	eIF4A/sog/Ptp10D/sty/Dad/kek5/Tao/cmpy/Snoo/Ptp61F/PRAS40/trol	1.4799666914486511
Biological process	L1_Imp	GO:0006873	cellular ion homeostasis	28/1159	118/9160	0.0024525543665291282	Catsup/Atpalpha/sesB/Cbp53E/Vha55/Fer2LCH/Fer1HCH/Cnx99A/nrv1/nrv2/foi/Nckx30C/VGlut/nrv3/Ae2/KaiR1D/SPoCk/Mid1/CG33672/PMCA/fwe/uex/VhaAC45/Vha16-1/norpA/SERCA/cac/Vha68-2	0.9071789046735974
Biological process	L1_Imp	GO:0010256	endomembrane system organization	39/1159	183/9160	0.0024814256906927307	Chc/Lam/Myb/Pkc98E/shi/fwd/Ten-m/Rab3/dia/Syx1A/Rab5/ari-1/Surf4/Osbp/RhoGAP1A/msps/Vap33/Rab35/oys/scramb2/Cip4/ergic53/jagn/EndoA/Sar1/IRSp53/Sec16/Rtnl1/alpha-Spec/alphaSnap/Nost/Bsg/Msp300/Arp3/Vha68-2/Snap24/Ten-a/sau/TER94	0.7521694125560404
Biological process	L1_Imp	GO:0042052	rhabdomere development	13/1159	39/9160	0.002610512927017479	Cam/Rac1/Moe/Lis-1/Rab11/vimar/SP2353/Syn2/Slik/Synd/dysc/mbl/tau	1.3975045312566785
Biological process	L1_Imp	GO:0007173	epidermal growth factor receptor signaling pathway	19/1159	69/9160	0.002639593041954787	csw/ed/Fas2/gro/dlg1/pnt/pum/Ras85D/sl/ttk/vn/Ptp10D/drk/sty/spen/tay/cic/Src64B/Ptp61F	1.121870088643251
Biological process	L1_Imp	GO:0038127	ERBB signaling pathway	19/1159	69/9160	0.002639593041954787	csw/ed/Fas2/gro/dlg1/pnt/pum/Ras85D/sl/ttk/vn/Ptp10D/drk/sty/spen/tay/cic/Src64B/Ptp61F	1.121870088643251
Biological process	L1_Imp	GO:0048134	germ-line cyst formation	11/1159	30/9160	0.0026897629264158985	enc/Lis-1/Inx2/Fmr1/Pdcd4/alpha-Spec/Dhc64C/AGO1/hts/Sxl/slmb	1.5350080550066134
Biological process	L1_Imp	GO:0050920	regulation of chemotaxis	11/1159	30/9160	0.0026897629264158985	chic/Rac1/Sema1a/Sema2a/NetB/Vang/PlexA/Rheb/sli/S6k/lola	1.5350080550066134
Biological process	L1_Imp	GO:0007291	sperm individualization	14/1159	44/9160	0.002767689041997137	Act5C/Chc/shi/porin/heph/ctp/Past1/Osbp/oys/aux/ScsbetaA/Lasp/Cul3/orb2	1.3303903353981412
Biological process	L1_Imp	GO:0009314	response to radiation	35/1159	160/9160	0.0027841061440091706	Cam/dlg1/rdgB/Sh/slgA/Pp1-87B/mts/nonA/porin/Galphaq/Syn/Plc21C/ogre/Nmdar1/Sema2a/babo/Dyrk2/14-3-3epsilon/Inx2/Kap-alpha3/Mnn1/PIP5K59B/M6/ATP6AP2/Tctp/shakB/alph/lap/mnb/tay/rdgA/norpA/cac/Ih/Ggamma30A	0.7898219540354386
Biological process	L1_Imp	GO:0019098	reproductive behavior	28/1159	119/9160	0.002792189606688262	dnc/Gld/egh/dlg1/Sh/slo/Btk29A/nonA/Syn/pros/fru/ple/bol/CASK/Rac2/lig/Fmr1/Ktl/shep/fne/Desat1/cac/orb2/CaMKII/Nrg/mbl/InR/para	0.8950041907274953
Biological process	L1_Imp	GO:0042752	regulation of circadian rhythm	23/1159	91/9160	0.0028471833429023537	Pka-C1/Fas2/S/sgg/Sh/Rdl/Plc21C/Mbs/Rac1/Iswi/Rho1/Nf1/inc/Dh31/CG5273/qvr/Cul3/nocte/Shab/norpA/Hk/Ih/InR	0.998234347836151
Biological process	L1_Imp	GO:0007584	response to nutrient	7/1159	14/9160	0.0029498755914004905	Sh/shi/Ggamma1/endos/Mob4/Myc/Ih	1.9824670319778344
Biological process	L1_Imp	GO:0008594	photoreceptor cell morphogenesis	7/1159	14/9160	0.0029498755914004905	ben/Lar/peb/Ras85D/msn/Bsg/tau	1.9824670319778344
Biological process	L1_Imp	GO:0010884	positive regulation of lipid storage	7/1159	14/9160	0.0029498755914004905	Akt1/Pi3K92E/Pi3K21B/spidey/elm/SERCA/InR	1.9824670319778344
Biological process	L1_Imp	GO:0043063	intercellular bridge organization	7/1159	14/9160	0.0029498755914004905	Btk29A/fwd/Mbs/Cortactin/rngo/Src64B/hts	1.9824670319778344
Biological process	L1_Imp	GO:0045478	fusome organization	7/1159	14/9160	0.0029498755914004905	Btk29A/Lis-1/Rab11/alpha-Spec/Dhc64C/Src64B/hts	1.9824670319778344
Biological process	L1_Imp	GO:0048499	synaptic vesicle membrane organization	7/1159	14/9160	0.0029498755914004905	shi/Ten-m/Rab3/Syx1A/alphaSnap/Snap24/Ten-a	1.9824670319778344
Biological process	L1_Imp	GO:0090303	positive regulation of wound healing	7/1159	14/9160	0.0029498755914004905	Rac1/Cdc42/dia/Rac2/Rho1/Mtl/InR	1.9824670319778344
Biological process	L1_Imp	GO:1903531	negative regulation of secretion by cell	7/1159	14/9160	0.0029498755914004905	Rap1/Akt1/NFAT/sky/cmpy/cpx/InR	1.9824670319778344
Biological process	L1_Imp	GO:0010324	membrane invagination	10/1159	26/9160	0.002972453596256472	csw/hep/Rac1/Arf79F/Rac2/Rab35/Synd/AP-2alpha/sau/vib	1.6039554087241048
Biological process	L1_Imp	GO:0035162	embryonic hemopoiesis	10/1159	26/9160	0.002972453596256472	Ras85D/sn/Rap1/mys/Rac1/Cdc42/Rac2/Rho1/Pi3K92E/Mtl	1.6039554087241048
Biological process	L1_Imp	GO:0045197	establishment or maintenance of epithelial cell apical/basal polarity	10/1159	26/9160	0.002972453596256472	dlg1/Moe/Rho1/par-6/scaf/Dg/Dhc64C/aPKC/scrib/trol	1.6039554087241048
Biological process	L1_Imp	GO:0099024	plasma membrane invagination	10/1159	26/9160	0.002972453596256472	csw/hep/Rac1/Arf79F/Rac2/Rab35/Synd/AP-2alpha/sau/vib	1.6039554087241048
Biological process	L1_Imp	GO:0016203	muscle attachment	12/1159	35/9160	0.0030419871845620743	mys/Rac1/Rac2/Abi/WASp/CAP/Dg/sls/C3G/wech/rhea/how	1.4381465157540243
Biological process	L1_Imp	GO:0060538	skeletal muscle organ development	12/1159	35/9160	0.0030419871845620743	mys/Rac1/Rac2/Abi/WASp/CAP/Dg/sls/C3G/wech/rhea/how	1.4381465157540243
Biological process	L1_Imp	GO:0051336	regulation of hydrolase activity	36/1159	167/9160	0.003056748338045394	CkIIbeta/Galphaq/Nf1/RN-tre/ArfGAP1/vimar/PlexA/RhoGAP1A/Dhit/REG/RhoGAP16F/RhoGAP19D/CG9135/sky/CG5522/fmt/BI-1/ArfGAP3/ScsbetaA/RhoGAP100F/conu/Pax/endos/Epac/sif/RhoGAP102A/C3G/Ziz/Cul3/brun/Evi5/spg/CG44008/RapGAP1/rad/Cyt-c-p	0.7686877409460945
Biological process	L1_Imp	GO:0098662	inorganic cation transmembrane transport	42/1159	204/9160	0.003178244842319368	Catsup/Atpalpha/Sh/Shaw/porin/Vha55/Fer2LCH/Fer1HCH/nrv1/nrv2/Vha36-1/foi/VhaPPA1-1/VhaM9.7-c/Nckx30C/CG4587/SK/CG7781/CG6583/CG10413/nrv3/CG6329/ATP6AP2/KaiR1D/Gat/SPoCk/Mid1/NaCP60E/PMCA/OtopLa/qvr/fwe/VhaAC45/Shab/Vha16-1/SERCA/cac/Hk/Vha68-2/Vha26/Vha13/para	0.7023591127850992
Biological process	L1_Imp	GO:0035019	somatic stem cell population maintenance	8/1159	18/9160	0.003226547365632047	arm/chic/H/His2Av/mam/sgg/dom/da	1.8125420305355222
Biological process	L1_Imp	GO:0043491	protein kinase B signaling	8/1159	18/9160	0.003226547365632047	mts/Akt1/Pi3K92E/wdb/CycG/Lst8/slmb/InR	1.8125420305355222
Biological process	L1_Imp	GO:0045176	apical protein localization	8/1159	18/9160	0.003226547365632047	Gbeta13F/l(2)gl/Ggamma1/par-6/Rab35/Rheb/aPKC/Vha26	1.8125420305355222
Biological process	L1_Imp	GO:0048803	imaginal disc-derived male genitalia morphogenesis	8/1159	18/9160	0.003226547365632047	Fas2/mys/hep/Rab5/slpr/scaf/tnc/puc	1.8125420305355222
Biological process	L1_Imp	GO:0071241	cellular response to inorganic substance	8/1159	18/9160	0.003226547365632047	Syt1/Galphaq/hep/PRL-1/Syt4/Sytbeta/uex/Ggamma30A	1.8125420305355222
Biological process	L1_Imp	GO:0008593	regulation of Notch signaling pathway	18/1159	65/9160	0.003234909391704765	ed/H/l(2)gl/numb/Su(dx)/Fkbp14/msn/Nak/eIF3h/Akap200/lqf/pigs/CG9572/Eps-15/Hipk/Kul/CycG/sno	1.1300242203916924
Biological process	L1_Imp	GO:0045887	positive regulation of synaptic assembly at neuromuscular junction	13/1159	40/9160	0.0032776876059309444	dlg1/stau/Sdc/cpb/nmo/Pi3K92E/Rheb/Synd/mnb/Ank2/Arp3/cac/Pak	1.3609786552315646
Biological process	L1_Imp	GO:0031400	negative regulation of protein modification process	17/1159	60/9160	0.0033463503145657924	l(2)gl/sgg/shi/mts/svr/sty/Dad/Pka-R2/par-6/wdb/CG14408/CG13705/SCCRO4/endos/chinmo/Pka-R1/PRAS40	1.1630392776196554
Biological process	L1_Imp	GO:0045859	regulation of protein kinase activity	17/1159	60/9160	0.0033463503145657924	l(2)gl/sgg/Rac1/Cdc42/Rho1/sty/Pi3K92E/Abi/Pka-R2/par-6/CG14408/CycY/Atg17/CycG/Pka-R1/smt3/PRAS40	1.1630392776196554
Biological process	L1_Imp	GO:0090287	regulation of cellular response to growth factor stimulus	17/1159	60/9160	0.0033463503145657924	eIF4A/sog/Ptp10D/sty/Lis-1/Dad/lqf/kek5/Tao/cmpy/Snoo/Src64B/dally/ttv/Ptp61F/PRAS40/trol	1.1630392776196554
Biological process	L1_Imp	GO:0044419	biological process involved in interspecies interaction between organisms	78/1159	438/9160	0.003359332431485948	ben/cact/E(bx)/Eip75B/kay/dlg1/Ras85D/Rm62/shi/Rab3/hep/Rac1/Cdc42/Arf79F/dia/eff/Dif/CalpA/mtd/Rab5/Rac2/Rho1/Sr-CI/bnl/Fer2LCH/Fer1HCH/Rala/Rab10/Rab11/Rab7/spen/ssx/Pli/Srpk79D/tyf/CBP/He/Vap33/Rab35/fon/Dscam1/casp/SP2353/Toll-7/Uev1A/CG8492/FoxK/foxo/Sar1/Pebp1/Trx-2/Ephrin/CG32795/smog/NUCB1/akirin/vvl/puc/Dhc64C/LanB1/aPKC/Tl/Rab8/Src64B/sick/Flo2/smt3/Nrg/coro/sima/sau/Mcr/Dsp1/br/slmb/lo…	0.4930821912389096
Biological process	L1_Imp	GO:0032101	regulation of response to external stimulus	47/1159	236/9160	0.0033841285244991604	cact/Cam/chic/E(bx)/Eip75B/kay/dlg1/rdgB/Rm62/Galphaq/Rac1/Arf79F/Akt1/Sema1a/Sema2a/Dif/mtd/bnl/Rala/NetB/Vang/Pli/PlexA/casp/SP2353/Toll-7/foxo/Pebp1/CG32795/Rheb/smog/akirin/vvl/puc/rdgA/LanB1/Tl/norpA/sick/sli/smt3/sima/Dsp1/slmb/S6k/lola/Imp	0.6544128342936306
Biological process	L1_Imp	GO:0048863	stem cell differentiation	16/1159	55/9160	0.003419635033829132	abd-A/pnt/Ras85D/S/vn/fz2/bab2/nito/lqf/Pdcd4/lid/pyr/Tctp/Rbp6/SERCA/scrib	1.2011073184531749
Biological process	L1_Imp	GO:0045879	negative regulation of smoothened signaling pathway	15/1159	50/9160	0.0034437974896064285	Pka-C1/Gbeta13F/sgg/sqh/Su(dx)/mts/eff/CkIalpha/wdb/Synj/Pka-R1/Cul3/rdx/slmb/TER94	1.2455014378116285
Biological process	L1_Imp	GO:0000288	nuclear-transcribed mRNA catabolic process, deadenylation-dependent decay	11/1159	31/9160	0.003509922892390295	pum/Pabp2/twin/Tis11/smg/CG13928/PAN3/DCP2/roq/Not1/Patr-1	1.4877023402282565
Biological process	L1_Imp	GO:0034767	positive regulation of ion transmembrane transport	11/1159	31/9160	0.003509922892390295	Cam/nrv1/nrv2/CG4587/CG7781/CG6583/CG6329/qvr/SERCA/Hk/dysc	1.4877023402282565
Biological process	L1_Imp	GO:0035332	positive regulation of hippo signaling	11/1159	31/9160	0.003509922892390295	Pka-C1/ed/l(2)gl/ex/14-3-3zeta/msn/14-3-3epsilon/lig/Tao/Hipk/alpha-Spec	1.4877023402282565
Biological process	L1_Imp	GO:0099111	microtubule-based transport	19/1159	71/9160	0.0036506139761759305	Khc/klar/Lis-1/Khc-73/Dlc90F/Fmr1/Vap33/Dlic/nudE/Arl8/ATP6AP2/Aplip1/futsch/Mob4/Dhc64C/CG42837/jvl/unc-104/Rab1	1.080647425916738
Biological process	L1_Imp	GO:0006401	RNA catabolic process	26/1159	110/9160	0.0037662359597824017	pum/Pabp2/bol/twin/Tis11/smg/Fmr1/Upf2/Trf4-1/Upf1/Rcd-1/Tudor-SN/CG13928/PAN3/DCP2/roq/CG9705/Edc3/CG34401/Not1/pix/mbf1/AGO1/sqd/Patr-1/CG46385	0.901547036594267
Biological process	L1_Imp	GO:0000381	regulation of alternative mRNA splicing, via spliceosome	21/1159	82/9160	0.0037678705034125772	Hrb98DE/eIF4A/Rm62/Hrb87F/Rsf1/Psi/dom/qkr58E-2/qkr58E-1/nito/CG10384/Rbfox1/trv/ps/mub/sqd/bru3/Sxl/how/mbl/SF2	1.017232450138511
Biological process	L1_Imp	GO:0043410	positive regulation of MAPK cascade	18/1159	66/9160	0.00383575071488768	ben/crc/Ras85D/vn/Rap1/drk/Rac1/Cdc42/Cdc37/slpr/Mnn1/DopEcR/Uev1A/jeb/spg/rdx/smt3/InR	1.1079979140616933
Biological process	L1_Imp	GO:0007318	pole plasm protein localization	6/1159	11/9160	0.00383575071488768	bic/dlg1/stau/Moe/par-1/scrib	2.107997914061693
Biological process	L1_Imp	GO:0030723	ovarian fusome organization	6/1159	11/9160	0.00383575071488768	Btk29A/Lis-1/Rab11/Dhc64C/Src64B/hts	2.107997914061693
Biological process	L1_Imp	GO:0034453	microtubule anchoring	6/1159	11/9160	0.00383575071488768	BicD/klar/Moe/ctp/CG30069/Msp300	2.107997914061693
Biological process	L1_Imp	GO:0046959	habituation	6/1159	11/9160	0.00383575071488768	sgg/Fmr1/wcy/DopEcR/Atx2/AGO1	2.107997914061693
Biological process	L1_Imp	GO:1900074	negative regulation of neuromuscular synaptic transmission	6/1159	11/9160	0.00383575071488768	slo/Nadsyn/wgn/jeb/Ank2/dysc	2.107997914061693
Biological process	L1_Imp	GO:1902904	negative regulation of supramolecular fiber organization	12/1159	36/9160	0.0038856968803123158	chic/cpb/shot/Kank/GMF/cpa/Cip4/Efa6/tmod/alpha-Spec/flr/spoon	1.3975045312566783
Biological process	L1_Imp	GO:0006955	immune response	55/1159	289/9160	0.003947272551602207	ben/cact/E(bx)/Eip75B/kay/dlg1/Lam/Galphaq/ci/hep/Rac1/Cdc42/Arf79F/dia/eff/Dif/mtd/Deaf1/Rac2/Rho1/Sr-CI/bnl/Rala/Pli/He/Atf3/fon/casp/SP2353/Toll-7/RYBP/Uev1A/foxo/Pebp1/Ephrin/CG32795/smog/akirin/vvl/puc/Dhc64C/LanB1/aPKC/Tl/Sarm/Src64B/norpA/sick/Flo2/smt3/Nrg/sima/Dsp1/slmb/lola	0.5889010630018151
Biological process	L1_Imp	GO:0006813	potassium ion transport	17/1159	61/9160	0.00399710895593929	Atpalpha/Sh/Shaw/slo/nrv1/nrv2/CG4928/SK/CG7781/CG6583/CG10413/nrv3/CG6329/qvr/Shab/Hk/Ih	1.1391925356652879
Biological process	L1_Imp	GO:0008293	torso signaling pathway	10/1159	27/9160	0.003998962095151904	csw/gro/Ras85D/Rap1/drk/14-3-3zeta/sty/Cul3/cic/Src64B	1.5495076247017283
Biological process	L1_Imp	GO:0051668	localization within membrane	38/1159	182/9160	0.004012922844337396	arm/dlg1/l(2)gl/Lam/peb/shi/Ubc6/Fur1/ex/Rab3/Cdc42/Arf79F/cora/Sec61beta/Rho1/Rab10/Rab11/Past1/X11L/Akap200/pod1/Rab35/Sgt/TM9SF3/Sar1/Nrx-1/CG5447/X11Lbeta/Bsg/aPKC/Rab8/scrib/dally/Flo2/smt3/Snap24/sau/Rab1	0.7225999052227237
Biological process	L1_Imp	GO:0032506	cytokinetic process	13/1159	41/9160	0.004108742264246849	chic/Lam/shi/fwd/Arf79F/dia/Rho1/Rab11/Synd/brun/AP-2alpha/sau/vib	1.3253547455008432
Biological process	L1_Imp	GO:0043409	negative regulation of MAPK cascade	15/1159	51/9160	0.004202525582373318	peb/sgg/sl/Ubc6/cpb/sty/Rala/Spred/Mnn1/cpa/fmt/Pebp1/alph/puc/Ptp61F	1.2169322856148574
Biological process	L1_Imp	GO:0043067	regulation of programmed cell death	41/1159	201/9160	0.004202525582373318	Pka-C1/fkh/l(2)gl/RpS3/pnt/Ras85D/sesB/porin/Galphaq/Ubc6/ex/Akt1/Sep1/E2f1/pnut/Rbf/CG2918/Drep2/Fmr1/CG14441/RYBP/Hipk/CG7546/BI-1/CG5059/Idh3b/wrd/pix/puc/futsch/bun/Ubr3/fwe/Myc/norpA/bel/rdx/Pak/slmb/cass/TER94	0.6889673454169897
Biological process	L1_Imp	GO:0010942	positive regulation of cell death	23/1159	94/9160	0.004280637753958429	ben/fkh/l(2)gl/RpS3/ex/hep/msn/Sep1/E2f1/pnut/Mkk4/Fmr1/wgn/Uev1A/CG5059/Idh3b/Atx2/Rheb/fwe/bel/rdx/Pak/TER94	0.95144013635721
Biological process	L1_Imp	GO:0030003	cellular cation homeostasis	27/1159	117/9160	0.004374258148836395	Catsup/Atpalpha/sesB/Cbp53E/Vha55/Fer2LCH/Fer1HCH/Cnx99A/nrv1/nrv2/foi/Nckx30C/VGlut/nrv3/Ae2/KaiR1D/SPoCk/Mid1/CG33672/PMCA/fwe/VhaAC45/Vha16-1/norpA/SERCA/cac/Vha68-2	0.8669898145578986
Biological process	L1_Imp	GO:0030539	male genitalia development	9/1159	23/9160	0.004443167342299953	Fas2/mys/hep/Rab5/slpr/scaf/tnc/puc/br	1.628830077363134
Biological process	L1_Imp	GO:0045676	regulation of R7 cell differentiation	9/1159	23/9160	0.004443167342299953	sl/ttk/pros/Rap1/eff/mask/alph/Src64B/spg	1.628830077363134
Biological process	L1_Imp	GO:0007097	nuclear migration	11/1159	32/9160	0.004587329812821152	BicD/Khc/klar/Lam/sqh/msn/Lis-1/Dhc64C/Msp300/jvl/ens	1.4418986506151317
Biological process	L1_Imp	GO:0034764	positive regulation of transmembrane transport	11/1159	32/9160	0.004587329812821152	Cam/nrv1/nrv2/CG4587/CG7781/CG6583/CG6329/qvr/SERCA/Hk/dysc	1.4418986506151317
Biological process	L1_Imp	GO:0071456	cellular response to hypoxia	11/1159	32/9160	0.004587329812821152	msi/Tom40/emb/CG2918/CHES-1-like/Upf1/eIF1/Mrtf/Hr4/sima/Ptp61F	1.4418986506151317
Biological process	L1_Imp	GO:1905952	regulation of lipid localization	11/1159	32/9160	0.004587329812821152	ImpL2/Akt1/Pi3K92E/Pi3K21B/wdb/spidey/elm/foxo/SERCA/CaMKII/InR	1.4418986506151317
Biological process	L1_Imp	GO:0007303	cytoplasmic transport, nurse cell to oocyte	7/1159	15/9160	0.004589940238806195	ena/Khc/sqh/cpb/Lis-1/Ppcs/Msp300	1.88293135842692
Biological process	L1_Imp	GO:0051048	negative regulation of secretion	7/1159	15/9160	0.004589940238806195	Rap1/Akt1/NFAT/sky/cmpy/cpx/InR	1.88293135842692
Biological process	L1_Imp	GO:0048024	regulation of mRNA splicing, via spliceosome	22/1159	89/9160	0.00463680024543289	Hrb98DE/eIF4A/Rm62/Hrb87F/Hrb27C/Rsf1/Psi/dom/qkr58E-2/qkr58E-1/nito/CG10384/Rbfox1/trv/ps/mub/sqd/bru3/Sxl/how/mbl/SF2	0.9661652196487339
Biological process	L1_Imp	GO:0007390	germ-band shortening	8/1159	19/9160	0.004672314020427432	ena/peb/Rac1/Rac2/scaf/Mtl/rhea/InR	1.7345395185342491
Biological process	L1_Imp	GO:0032272	negative regulation of protein polymerization	8/1159	19/9160	0.004672314020427432	chic/cpb/Kank/cpa/Cip4/Efa6/tmod/spoon	1.7345395185342491
Biological process	L1_Imp	GO:0035126	post-embryonic genitalia morphogenesis	8/1159	19/9160	0.004672314020427432	Fas2/mys/hep/Rab5/slpr/scaf/tnc/puc	1.7345395185342491
Biological process	L1_Imp	GO:0048805	imaginal disc-derived genitalia morphogenesis	8/1159	19/9160	0.004672314020427432	Fas2/mys/hep/Rab5/slpr/scaf/tnc/puc	1.7345395185342491
Biological process	L1_Imp	GO:0008258	head involution	12/1159	37/9160	0.004911940062005209	emc/ena/peb/pum/put/Btk29A/Rac1/Rac2/chrb/Mtl/scyl/Mcr	1.3579761670700408
Biological process	L1_Imp	GO:0008543	fibroblast growth factor receptor signaling pathway	12/1159	37/9160	0.004911940062005209	csw/gro/pnt/Ras85D/Ptp10D/drk/bnl/sty/pyr/Src64B/dally/trol	1.3579761670700408
Biological process	L1_Imp	GO:0019058	viral life cycle	12/1159	37/9160	0.004911940062005209	shi/Rab3/Rab5/Rab10/Rab11/Rab7/Rab35/Sar1/Rab8/sau/Rab1/TER94	1.3579761670700408
Biological process	L1_Imp	GO:0044344	cellular response to fibroblast growth factor stimulus	12/1159	37/9160	0.004911940062005209	csw/gro/pnt/Ras85D/Ptp10D/drk/bnl/sty/pyr/Src64B/dally/trol	1.3579761670700408
Biological process	L1_Imp	GO:0048010	vascular endothelial growth factor receptor signaling pathway	12/1159	37/9160	0.004911940062005209	Ras85D/Ptp10D/drk/hep/Rac1/Cdc42/Akt1/Pi3K92E/slpr/Ptp61F/PRAS40/S6k	1.3579761670700408
Biological process	L1_Imp	GO:0071774	response to fibroblast growth factor	12/1159	37/9160	0.004911940062005209	csw/gro/pnt/Ras85D/Ptp10D/drk/bnl/sty/pyr/Src64B/dally/trol	1.3579761670700408
Biological process	L1_Imp	GO:0060033	anatomical structure regression	16/1159	57/9160	0.004917064390343587	Cam/Eip74EF/fkh/l(2)gl/hdc/Dif/ctp/BI-1/Atg17/Idh3b/Atg8a/Trf2/bel/Pak/br/TER94	1.1495770178130928
Biological process	L1_Imp	GO:0000380	alternative mRNA splicing, via spliceosome	21/1159	84/9160	0.004994765839720638	Hrb98DE/eIF4A/Rm62/Hrb87F/Rsf1/Psi/dom/qkr58E-2/qkr58E-1/nito/CG10384/Rbfox1/trv/ps/mub/sqd/bru3/Sxl/how/mbl/SF2	0.9824670319778346
Biological process	L1_Imp	GO:0060548	negative regulation of cell death	29/1159	130/9160	0.005027238873188485	Appl/fkh/RpS3/pnt/Ras85D/sesB/porin/Galphaq/Ubc6/Akt1/Rbf/vimar/CG2918/Drep2/RYBP/CG7546/BI-1/aux/wrd/pix/puc/futsch/bun/Ubr3/norpA/pAbp/tau/slmb/cass	0.8180802140769521
Biological process	L1_Imp	GO:0043484	regulation of RNA splicing	24/1159	101/9160	0.005067554945073298	Hrb98DE/eIF4A/Rm62/Hrb87F/Hrb27C/Rsf1/Psi/dom/qkr58E-2/qkr58E-1/ssx/nito/CG10384/BI-1/Rbfox1/trv/ps/mub/sqd/bru3/Sxl/how/mbl/SF2	0.9092180499471959
Biological process	L1_Imp	GO:0072657	protein localization to membrane	32/1159	148/9160	0.005067554945073298	arm/dlg1/peb/shi/Fur1/Rab3/Cdc42/Arf79F/cora/Sec61beta/Rab10/Rab11/Past1/X11L/Akap200/pod1/Rab35/Sgt/TM9SF3/Sar1/Nrx-1/CG5447/X11Lbeta/Bsg/aPKC/Rab8/scrib/dally/Flo2/smt3/sau/Rab1	0.7730136663488848
Biological process	L1_Imp	GO:0016032	viral process	13/1159	42/9160	0.005067554945073298	shi/Rab3/Rab5/Rab10/Rab11/Rab7/EloB/Rab35/Sar1/Rab8/sau/Rab1/TER94	1.2905893273401667
Biological process	L1_Imp	GO:0045570	regulation of imaginal disc growth	13/1159	42/9160	0.005067554945073298	dlg1/l(2)gl/ex/babo/pnut/Pi3K92E/lig/Smox/Wbp2/Desat1/Myc/scrib/dally	1.2905893273401667
Biological process	L1_Imp	GO:0080134	regulation of response to stress	55/1159	293/9160	0.005229404565400414	ben/cact/chic/crc/E(bx)/Eip75B/kay/dlg1/peb/Rm62/sgg/Csp/Ubc6/Cbp53E/Rac1/Cdc42/Akt1/dia/Dif/cpb/mtd/Rac2/Rho1/bnl/Rala/emb/CG2918/Pli/slpr/Mnn1/casp/SP2353/Toll-7/cpa/Uev1A/fmt/BI-1/foxo/Mtl/Aplip1/CG32795/smog/akirin/alph/puc/LanB1/Tl/sick/rdx/sima/Ptp61F/slmb/InR/lola/Imp	0.5690698910802461
Biological process	L1_Imp	GO:0030516	regulation of axon extension	10/1159	28/9160	0.0052531884414416105	chic/Lar/Rac1/Sema1a/Sema2a/shot/bif/CadN/Vang/Fmr1	1.4970402048075926
Biological process	L1_Imp	GO:0036335	intestinal stem cell homeostasis	10/1159	28/9160	0.0052531884414416105	H/Hsc70-3/Ras85D/hep/Pi3K92E/Tao/bun/cnc/SERCA/InR	1.4970402048075926
Biological process	L1_Imp	GO:0044837	actomyosin contractile ring organization	10/1159	28/9160	0.0052531884414416105	chic/Lam/shi/fwd/dia/Rho1/Rab11/brun/sau/vib	1.4970402048075926
Biological process	L1_Imp	GO:0061387	regulation of extent of cell growth	10/1159	28/9160	0.0052531884414416105	chic/Lar/Rac1/Sema1a/Sema2a/shot/bif/CadN/Vang/Fmr1	1.4970402048075926
Biological process	L1_Imp	GO:1904064	positive regulation of cation transmembrane transport	10/1159	28/9160	0.0052531884414416105	Cam/nrv1/nrv2/CG4587/CG7781/CG6583/CG6329/qvr/SERCA/Hk	1.4970402048075926
Biological process	L1_Imp	GO:0070302	regulation of stress-activated protein kinase signaling cascade	18/1159	68/9160	0.0052531884414416105	ben/crc/peb/sgg/Rac1/Cdc42/cpb/Rala/slpr/Mnn1/cpa/Uev1A/fmt/Aplip1/alph/puc/rdx/Ptp61F	1.0649291921698076
Biological process	L1_Imp	GO:0048515	spermatid differentiation	21/1159	85/9160	0.005762837659042865	Act5C/Chc/E(bx)/shi/porin/Cdc42/heph/Iswi/ctp/Past1/Osbp/WASp/Dlc90F/Fmr1/oys/aux/ScsbetaA/Lasp/Cul3/orb2/pAbp	0.965393518618893
Biological process	L1_Imp	GO:0009612	response to mechanical stimulus	11/1159	33/9160	0.005856409646658558	Atpalpha/Rdl/Gad1/tutl/jbug/Fmr1/nrv3/Dscam1/jus/Gat/para	1.3975045312566783
Biological process	L1_Imp	GO:0031589	cell-substrate adhesion	11/1159	33/9160	0.005856409646658558	mys/Rac1/Tig/Ndg/seq/zye/Pax/mesh/LanB1/LanB2/tyn	1.3975045312566783
Biological process	L1_Imp	GO:0035149	lumen formation, open tracheal system	11/1159	33/9160	0.005856409646658558	klar/Moe/shot/Rho1/CCT3/Dlic/Rab35/rhea/Dhc64C/Vha68-2/ich	1.3975045312566783
Biological process	L1_Imp	GO:0048806	genitalia development	11/1159	33/9160	0.005856409646658558	abd-A/Fas2/Btk29A/mys/hep/Rab5/slpr/scaf/tnc/puc/br	1.3975045312566783
Biological process	L1_Imp	GO:0007485	imaginal disc-derived male genitalia development	9/1159	24/9160	0.006006771749283961	Fas2/Btk29A/mys/hep/Rab5/slpr/scaf/tnc/puc	1.5674295326989907
Biological process	L1_Imp	GO:0009629	response to gravity	9/1159	24/9160	0.006006771749283961	dlg1/nmo/Clic/Hipk/CG6330/shep/CG34353/l(3)L1231/br	1.5674295326989907
Biological process	L1_Imp	GO:0042332	gravitaxis	9/1159	24/9160	0.006006771749283961	dlg1/nmo/Clic/Hipk/CG6330/shep/CG34353/l(3)L1231/br	1.5674295326989907
Biological process	L1_Imp	GO:0035206	regulation of hemocyte proliferation	12/1159	38/9160	0.006179883868152242	Ras85D/Akt1/Wnt4/Dif/E2f1/fz2/dom/Sin3A/foxo/sls/Tl/cpo	1.319502019255405
Biological process	L1_Imp	GO:0000209	protein polyubiquitination	20/1159	80/9160	0.006229846785032597	ben/Su(dx)/Ubc6/eff/Ubc2/Ubc4/ari-1/Pli/Mkrn1/UbcE2H/CG4502/Uev1A/CG7656/roq/CG5823/Ubr3/Cul3/rdx/vih/slmb	0.9824670319778346
Biological process	L1_Imp	GO:0007286	spermatid development	20/1159	80/9160	0.006229846785032597	Act5C/Chc/shi/porin/Cdc42/heph/Iswi/ctp/Past1/Osbp/WASp/Dlc90F/Fmr1/oys/aux/ScsbetaA/Lasp/Cul3/orb2/pAbp	0.9824670319778346
Biological process	L1_Imp	GO:0035264	multicellular organism growth	14/1159	48/9160	0.0062374075371124755	fkh/Ras85D/Akt1/Nf1/Pi3K92E/Tctp/foxo/Rheb/Desat1/Tl/Myc/Hr4/S6k/InR	1.2048594533142822
Biological process	L1_Imp	GO:0007464	R3/R4 cell fate commitment	6/1159	12/9160	0.006344511781213589	kay/pnt/Rala/nej/scrib/lola	1.9824670319778344
Biological process	L1_Imp	GO:0008585	female gonad development	6/1159	12/9160	0.006344511781213589	ct/Hrb87F/Wnt4/fz2/bab2/InR	1.9824670319778344
Biological process	L1_Imp	GO:0046545	development of primary female sexual characteristics	6/1159	12/9160	0.006344511781213589	ct/Hrb87F/Wnt4/fz2/bab2/InR	1.9824670319778344
Biological process	L1_Imp	GO:0047496	vesicle transport along microtubule	6/1159	12/9160	0.006344511781213589	Lis-1/Khc-73/nudE/Aplip1/Dhc64C/unc-104	1.9824670319778344
Biological process	L1_Imp	GO:0048056	R3/R4 cell differentiation	7/1159	16/9160	0.006874120790704571	emc/kay/pnt/Rala/nej/scrib/lola	1.7898219540354385
Biological process	L1_Imp	GO:0051260	protein homooligomerization	7/1159	16/9160	0.006874120790704571	Sh/Shaw/inc/Crtc/CG9467/Ktl/Shab	1.7898219540354385
Biological process	L1_Imp	GO:0051896	regulation of protein kinase B signaling	7/1159	16/9160	0.006874120790704571	mts/Pi3K92E/wdb/CycG/Lst8/slmb/InR	1.7898219540354385
Biological process	L1_Imp	GO:0016050	vesicle organization	27/1159	121/9160	0.0068987457619241795	Chc/shi/Syt1/Rab3/nSyb/Syx1A/Rab5/Rab11/Rab7/WASp/unc-13/Syt4/Fmr1/Rab35/Sec24AB/ArfGAP3/Arl8/Sar1/Sec16/lap/alphaSnap/Rab8/Vha68-2/Snap24/unc-104/sau/TER94	0.8184912968667085
Biological process	L1_Imp	GO:0070050	neuron cellular homeostasis	10/1159	29/9160	0.006918357514920089	sesB/Csp/Galphaq/Cbp53E/Plc21C/wgn/srl/fwe/Ank2/cac	1.4464141317376247
Biological process	L1_Imp	GO:0070303	negative regulation of stress-activated protein kinase signaling cascade	10/1159	29/9160	0.006918357514920089	peb/sgg/cpb/Rala/Mnn1/cpa/fmt/alph/puc/Ptp61F	1.4464141317376247
Biological process	L1_Imp	GO:0010970	transport along microtubule	18/1159	70/9160	0.00726661446399828	Khc/klar/Lis-1/Khc-73/Dlc90F/Fmr1/Vap33/Dlic/nudE/Arl8/ATP6AP2/Aplip1/futsch/Mob4/Dhc64C/CG42837/unc-104/Rab1	1.0231090164751804
Biological process	L1_Imp	GO:0007112	male meiosis cytokinesis	11/1159	34/9160	0.007482704851720846	Lam/fwd/Arf79F/Arf51F/Rab11/Synd/brun/pAbp/sau/vib/Rab1	1.3544358093647924
Biological process	L1_Imp	GO:0036294	cellular response to decreased oxygen levels	11/1159	34/9160	0.007482704851720846	msi/Tom40/emb/CG2918/CHES-1-like/Upf1/eIF1/Mrtf/Hr4/sima/Ptp61F	1.3544358093647924
Biological process	L1_Imp	GO:0098739	import across plasma membrane	11/1159	34/9160	0.007482704851720846	Atpalpha/Fer2LCH/Fer1HCH/nrv1/nrv2/foi/CG10413/nrv3/KaiR1D/Mid1/cac	1.3544358093647924
Biological process	L1_Imp	GO:0098655	cation transmembrane transport	44/1159	227/9160	0.007562884124495715	nAChRalpha1/Cam/Catsup/Atpalpha/Sh/Shaw/porin/Vha55/Fer2LCH/Fer1HCH/nrv1/nrv2/Vha36-1/foi/VhaPPA1-1/VhaM9.7-c/Nckx30C/CG4587/SK/CG7781/CG6583/CG10413/nrv3/CG6329/ATP6AP2/KaiR1D/Gat/SPoCk/Mid1/NaCP60E/PMCA/OtopLa/qvr/fwe/VhaAC45/Shab/Vha16-1/SERCA/cac/Hk/Vha68-2/Vha26/Vha13/para	0.6153501633242167
Biological process	L1_Imp	GO:0007631	feeding behavior	14/1159	49/9160	0.007562884124495715	dnc/shi/sm/Sema2a/Rac2/Pi3K92E/Pi3K21B/ITP/foxo/dpr1/mnb/Pka-R1/S6k/InR	1.1751121099202304
Biological process	L1_Imp	GO:0048859	formation of anatomical boundary	14/1159	49/9160	0.007562884124495715	ena/exd/H/hth/l(2)gl/numb/put/sqh/ct/NetB/Rab11/CtBP/dally/sli	1.1751121099202304
Biological process	L1_Imp	GO:0061057	peptidoglycan recognition protein signaling pathway	14/1159	49/9160	0.007562884124495715	ben/Eip75B/kay/dlg1/hep/eff/casp/Uev1A/foxo/akirin/puc/sick/slmb/lola	1.1751121099202304
Biological process	L1_Imp	GO:0008586	imaginal disc-derived wing vein morphogenesis	13/1159	44/9160	0.00770761702707029	emc/H/Ras85D/sog/Su(dx)/vn/bs/heph/spen/Hipk/Dys/tay/dally	1.2234751314816292
Biological process	L1_Imp	GO:0051051	negative regulation of transport	13/1159	44/9160	0.00770761702707029	Pka-C1/porin/Rap1/Akt1/ArfGAP1/NFAT/sky/cmpy/cpx/qvr/Slob/rdx/InR	1.2234751314816292
Biological process	L1_Imp	GO:0046328	regulation of JNK cascade	17/1159	65/9160	0.0077478503181110615	ben/crc/peb/sgg/Rac1/Cdc42/cpb/Rala/slpr/Mnn1/cpa/Uev1A/fmt/Aplip1/alph/rdx/Ptp61F	1.0475620601997193
Biological process	L1_Imp	GO:0007219	Notch signaling pathway	19/1159	76/9160	0.007782932189301515	ed/H/l(2)gl/mam/numb/Su(dx)/Fkbp14/msn/Nak/eIF3h/Akap200/lqf/pigs/CG9572/Eps-15/Hipk/Kul/CycG/sno	0.9824670319778346
Biological process	L1_Imp	GO:0014070	response to organic cyclic compound	22/1159	93/9160	0.007866754407560635	E(bx)/Eip75B/fkh/l(2)gl/Sh/Galphaq/Rap1/Iswi/Pka-R2/moody/Tao/DopEcR/Crtc/Idh3b/pzg/Vmat/Trf2/bel/Hr4/Pak/br/InR	0.90273983950710035
Biological process	L1_Imp	GO:0019439	aromatic compound catabolic process	35/1159	171/9160	0.008000067898959582	pum/Pabp2/bol/twin/Tis11/smg/NTPase/Fmr1/Upf2/Trf4-1/Upf1/Rcd-1/Tudor-SN/CG13928/PAN3/Aps/CG14120/DCP2/roq/CG9705/Edc3/olf413/GstZ2/CG6330/CG34401/Not1/pix/Pde9/Sarm/mbf1/AGO1/Tet/sqd/Patr-1/CG46385	0.693897534036903
Biological process	L1_Imp	GO:1902115	regulation of organelle assembly	9/1159	25/9160	0.008049041411287516	Lam/stau/tws/Moe/Synj/DCP2/CG17816/Atx2/slmb	1.5085358436454221
Biological process	L1_Imp	GO:0030705	cytoskeleton-dependent intracellular transport	20/1159	82/9160	0.008263746733867356	Khc/klar/sqh/Lis-1/Khc-73/Dlc90F/Fmr1/Vap33/Dlic/nudE/Arl8/ATP6AP2/Aplip1/Myo28B1/futsch/Mob4/Dhc64C/CG42837/unc-104/Rab1	0.9468431222471134
Biological process	L1_Imp	GO:0030004	cellular monovalent inorganic cation homeostasis	10/1159	30/9160	0.009005379352568796	Atpalpha/Vha55/nrv1/nrv2/VGlut/nrv3/Ae2/VhaAC45/Vha16-1/Vha68-2	1.3975045312566785
Biological process	L1_Imp	GO:0045185	maintenance of protein location	10/1159	30/9160	0.009005379352568796	Act5C/cact/chic/14-3-3zeta/Cdc42/dia/14-3-3epsilon/Vps13/dally/KdelR	1.3975045312566785
Biological process	L1_Imp	GO:0097306	cellular response to alcohol	10/1159	30/9160	0.009005379352568796	Cam/Pka-C1/E(bx)/Iswi/Pka-R2/Akap200/slpr/pzg/Hr4/br	1.3975045312566785
Biological process	L1_Imp	GO:0007098	centrosome cycle	19/1159	77/9160	0.009046430702938904	Cam/Khc/Map205/Myb/mts/Ubc6/tws/Lis-1/emb/par-6/CCT6/msps/Klp10A/nudE/CG17816/Dhc64C/hts/ens/slmb	0.9636080047265189
Biological process	L1_Imp	GO:1901654	response to ketone	14/1159	50/9160	0.009158289363913599	E(bx)/Eip75B/fkh/l(2)gl/Iswi/DopEcR/Idh3b/pzg/Vmat/Trf2/bel/Hr4/Pak/br	1.145965764260714
Biological process	L1_Imp	GO:0034655	nucleobase-containing compound catabolic process	32/1159	154/9160	0.009288415574458685	pum/Pabp2/bol/twin/Tis11/smg/NTPase/Fmr1/Upf2/Trf4-1/Upf1/Rcd-1/Tudor-SN/CG13928/PAN3/Aps/CG14120/DCP2/roq/CG9705/Edc3/CG6330/CG34401/Not1/pix/Pde9/Sarm/mbf1/AGO1/sqd/Patr-1/CG46385	0.7156804912829332
Biological process	L1_Imp	GO:0030307	positive regulation of cell growth	13/1159	45/9160	0.009405484107945117	chic/sl/Rac1/Akt1/shot/Pi3K92E/Vang/srl/Rheb/bun/Myc/S6k/InR	1.191053653789252
Biological process	L1_Imp	GO:0042386	hemocyte differentiation	13/1159	45/9160	0.009405484107945117	cact/pnt/Ras85D/sl/zfh1/Rac1/bnl/sty/Pi3K92E/ytr/He/pyr/Mlf	1.191053653789252
Biological process	L1_Imp	GO:0070372	regulation of ERK1 and ERK2 cascade	13/1159	45/9160	0.009405484107945117	Ras85D/sl/vn/Ubc6/Rap1/drk/Cdc37/sty/Spred/Pebp1/alph/spg/Ptp61F	1.191053653789252
Biological process	L1_Imp	GO:0007029	endoplasmic reticulum organization	11/1159	35/9160	0.009405484107945117	ari-1/msps/Vap33/ergic53/jagn/Sar1/Sec16/Rtnl1/Bsg/Msp300/TER94	1.3126156336701655
Biological process	L1_Imp	GO:0055067	monovalent inorganic cation homeostasis	11/1159	35/9160	0.009405484107945117	Atpalpha/Vha55/nrv1/nrv2/VGlut/CG10413/nrv3/Ae2/VhaAC45/Vha16-1/Vha68-2	1.3126156336701655
Biological process	L1_Imp	GO:0071453	cellular response to oxygen levels	11/1159	35/9160	0.009405484107945117	msi/Tom40/emb/CG2918/CHES-1-like/Upf1/eIF1/Mrtf/Hr4/sima/Ptp61F	1.3126156336701655
Biological process	L1_Imp	GO:0022410	circadian sleep/wake cycle process	12/1159	40/9160	0.00952326588838186	Pka-C1/Sh/inc/Nipped-B/Fmr1/Dh31/qvr/Cul3/Shab/Hk/Ih/InR	1.2455014378116285
Biological process	L1_Imp	GO:0051253	negative regulation of RNA metabolic process	56/1159	309/9160	0.009936505130657098	abd-A/arm/bi/Hr3/E(bx)/Eip75B/emc/fkh/gro/H/Hrb98DE/pum/sd/ttk/ct/pros/zfh1/fs(1)h/ci/scrt/bol/Iswi/E2f1/Psi/Rbf/crol/CtBP/lolal/Sin3A/Mnt/drm/Fmr1/seq/CG14441/Pdcd4/MEP-1/CG12605/BI-1/foxo/CG12071/CG32767/Kdm4B/pzg/elav/rhea/Antp/cic/mbf1/sqd/Sxl/Hr4/kis/Dsp1/br/ich/CG46385	0.518358926131064
Biological process	L1_Imp	GO:0000289	nuclear-transcribed mRNA poly(A) tail shortening	7/1159	17/9160	0.009936505130657098	pum/Pabp2/twin/smg/CG13928/PAN3/Not1	1.7023591127850992
Biological process	L1_Imp	GO:0007629	flight behavior	7/1159	17/9160	0.009936505130657098	ben/Galphaq/Plc21C/tutl/Sema2a/SERCA/ebo	1.7023591127850992
Biological process	L1_Imp	GO:0030837	negative regulation of actin filament polymerization	7/1159	17/9160	0.009936505130657098	chic/cpb/Kank/cpa/Cip4/tmod/spoon	1.7023591127850992
Biological process	L1_Imp	GO:0040013	negative regulation of locomotion	7/1159	17/9160	0.009936505130657098	mys/Rac1/Sema1a/Sema2a/Sin3A/Ktl/Kat60	1.7023591127850992
Biological process	L1_Imp	GO:0046426	negative regulation of receptor signaling pathway via JAK-STAT	7/1159	17/9160	0.009936505130657098	E(bx)/peb/apt/lig/EloB/pzg/Ptp61F	1.7023591127850992
Biological process	L1_Imp	GO:1904893	negative regulation of receptor signaling pathway via STAT	7/1159	17/9160	0.009936505130657098	E(bx)/peb/apt/lig/EloB/pzg/Ptp61F	1.7023591127850992
Biological process	L1_Imp	GO:0008089	anterograde axonal transport	6/1159	13/9160	0.009941726109787939	Khc/Fmr1/Arl8/Aplip1/unc-104/Rab1	1.8669898145578983
Biological process	L1_Imp	GO:0045196	establishment or maintenance of neuroblast polarity	6/1159	13/9160	0.009941726109787939	l(2)gl/tws/Cdc42/par-6/msps/aPKC	1.8669898145578983
Biological process	L1_Imp	GO:0045501	regulation of sevenless signaling pathway	6/1159	13/9160	0.009941726109787939	sl/Rap1/mask/alph/Src64B/spg	1.8669898145578983
Biological process	L1_Imp	GO:0046011	regulation of oskar mRNA translation	6/1159	13/9160	0.009941726109787939	stau/Hrb27C/heph/apt/Mkrn1/elav	1.8669898145578983
Biological process	L1_Imp	GO:0051125	regulation of actin nucleation	6/1159	13/9160	0.009941726109787939	WASp/Cortactin/GMF/Cip4/flr/nwk	1.8669898145578983
Biological process	L2_Imp	GO:0034330	cell junction organization	147/1343	369/9160	2.2351580195962584e-30	Appl/arm/ben/Lar/ena/Fas2/Galphao/Gs2/kay/dlg1/l(2)gl/Atpalpha/pum/put/rut/sesB/sgg/shi/slo/stau/Ten-m/Fur1/Gad1/Syn/pros/Rap1/mys/Rab3/Lac/brat/Rac1/Cdc42/Akt1/Sdc/cora/simj/sinu/Sema1a/cpb/nmo/pck/CASK/Rab2/Rho1/Nf1/Pi3K92E/drl/nrv2/Rab11/fz2/Dad/Abi/caps/WASp/trio/stan/moody/Srpk79D/unc-13/par-6/beta4GalNAcTA/Fmr1/seq/Vap33/pod1/Upf2/Frq1/Tao/cold/Syn2/Synj/Liprin-gamma/CG13506/PIP5K59B/Eps-15…	1.4420836323328323
Biological process	L2_Imp	GO:0000904	cell morphogenesis involved in differentiation	169/1343	467/9160	1.3310266342994064e-29	Appl/ben/bsk/Cam/chic/Dl/Lar/dnc/EcR/ena/E(Pc)/Fas2/Fas3/fog/ftz-f1/kay/kn/egh/pum/put/Ras85D/rut/sgg/Sh/sm/sqh/Tm1/trc/uzip/Pp1-87B/Nrt/ct/Ptp99A/Ptp10D/Galphaq/Ten-m/pros/zfh1/fru/fs(1)h/mys/ci/dac/hep/Rac1/Cdc42/Sdc/Wnt4/tutl/dock/msn/dia/Sema1a/Sema2a/babo/Moe/Tig/shot/Rab5/Rho1/bif/cher/fax/Pi3K92E/chn/drl/CadN/Lis-1/NetB/Vang/fz2/spen/14-3-3epsilon/dom/Dad/Abi/Pka-R2/caps/AMPKalpha/WASp/tri…	1.3034889901293862
Biological process	L2_Imp	GO:0040007	growth	157/1343	425/9160	1.2687132103313647e-28	arm/ben/bi/bsk/Pka-C1/chic/Chc/Lar/dnc/ena/Fas2/fkh/Galphao/kay/dlg1/l(2)gl/Atpalpha/pum/Ras85D/rut/sesB/sgg/Sh/shi/sl/slo/sqh/stau/ttk/alphaTub85E/Ten-m/Syn/ex/mys/Eip63E/brat/hep/Rac1/Cdc42/Akt1/Sdc/simj/Sema1a/Sema2a/babo/cpb/Zyx/nmo/pnut/shot/CASK/Rab5/Rho1/bif/Nf1/Pi3K92E/CadN/Rab10/Rab11/Vang/fz2/Lk6/14-3-3epsilon/lig/Dad/Abi/Uba1/AMPKalpha/Mnt/WASp/trio/stan/Smox/Nipped-B/Fmr1/Tao/CycY/sNP…	1.333190011423427
Biological process	L2_Imp	GO:0031175	neuron projection development	166/1343	465/9160	1.7101780759036651e-28	Appl/ben/bsk/Cam/Pka-C1/chic/Lar/dnc/EcR/ena/E(Pc)/Fas2/Fas3/fog/ftz-f1/kay/kn/egh/pum/put/rut/Sh/sm/sn/Tm1/trc/ttk/uzip/Pp1-87B/Nrt/ct/Ptp99A/Ptp10D/Galphaq/Ten-m/Rop/pros/zfh1/fru/fs(1)h/mys/ci/dac/Con/hep/Rac1/Cdc42/Akt1/Sdc/Wnt4/tutl/dock/msn/Sema1a/Sema2a/babo/Moe/Tig/shot/Rab5/Rho1/bif/cher/fax/Pi3K92E/chn/drl/CadN/Lis-1/NetB/Vang/fz2/spen/14-3-3epsilon/dom/Dad/Abi/Pka-R2/caps/AMPKalpha/WAS…	1.2838408189083947
Biological process	L2_Imp	GO:0050808	synapse organization	124/1343	299/9160	8.269687264987222e-28	Appl/ben/Lar/ena/Fas2/Galphao/Gs2/kay/dlg1/Atpalpha/pum/put/rut/sesB/sgg/slo/stau/Ten-m/Fur1/Gad1/Syn/pros/mys/Rab3/brat/Rac1/Cdc42/Akt1/Sdc/simj/Sema1a/cpb/nmo/CASK/Rab2/Nf1/Pi3K92E/drl/Rab11/fz2/Dad/Abi/caps/WASp/trio/stan/Srpk79D/unc-13/par-6/beta4GalNAcTA/Fmr1/Vap33/pod1/Upf2/Frq1/Tao/Syn2/Synj/Liprin-gamma/CG13506/PIP5K59B/Eps-15/Cip4/sff/cmpy/Arl8/dpr9/Syp/Sar1/Nrx-1/Octbeta1R/plum/RhoGAP10…	1.5000829297456342
Biological process	L2_Imp	GO:0034329	cell junction assembly	104/1343	227/9160	1.997258445549872e-27	arm/ben/Lar/ena/Fas2/Galphao/Gs2/kay/dlg1/l(2)gl/Atpalpha/pum/sesB/sgg/slo/stau/Ten-m/Gad1/Syn/pros/Rap1/Lac/brat/Rac1/Cdc42/Akt1/Sdc/simj/sinu/Sema1a/cpb/nmo/pck/CASK/Nf1/Pi3K92E/drl/nrv2/Dad/caps/WASp/trio/stan/moody/par-6/Fmr1/seq/Tao/cold/Syn2/Liprin-gamma/PIP5K59B/Eps-15/Cip4/CG13704/crim/M6/Cont/Arl8/pasi1/Syp/Nrx-1/Octbeta1R/plum/Cals/Rheb/cpx/Fsn/Pak3/Liprin-alpha/mesh/Synd/shakB/jeb/beta…	1.643779524407041
Biological process	L2_Imp	GO:0032990	cell part morphogenesis	157/1343	439/9160	3.6039064362096524e-27	Appl/ben/bsk/Cam/chic/Lar/dnc/EcR/ena/E(Pc)/Fas2/Fas3/fog/ftz-f1/kay/kn/egh/pum/put/rut/Sh/sm/sn/Tm1/trc/uzip/Pp1-87B/Nrt/ct/Ptp99A/Ptp10D/Galphaq/Ten-m/pros/zfh1/fru/fs(1)h/mys/ci/dac/hep/Rac1/Cdc42/Sdc/Wnt4/tutl/dock/msn/Sema1a/Sema2a/babo/Moe/Tig/shot/Rab5/Rho1/bif/bnl/cher/fax/Pi3K92E/chn/drl/CadN/Lis-1/NetB/Vang/fz2/spen/Mitofilin/14-3-3epsilon/dom/Dad/Abi/Pka-R2/caps/AMPKalpha/WASp/trio/DIP…	1.2864319129131327
Biological process	L2_Imp	GO:0048858	cell projection morphogenesis	155/1343	431/9160	3.6039064362096524e-27	Appl/ben/bsk/Cam/chic/Lar/dnc/EcR/ena/E(Pc)/Fas2/Fas3/fog/ftz-f1/kay/kn/egh/pum/put/rut/Sh/sm/sn/Tm1/trc/uzip/Pp1-87B/Nrt/ct/Ptp99A/Ptp10D/Galphaq/Ten-m/pros/zfh1/fru/fs(1)h/mys/ci/dac/hep/Rac1/Cdc42/Sdc/Wnt4/tutl/dock/msn/Sema1a/Sema2a/babo/Moe/Tig/shot/Rab5/Rho1/bif/bnl/cher/fax/Pi3K92E/chn/drl/CadN/Lis-1/NetB/Vang/fz2/spen/14-3-3epsilon/dom/Dad/Abi/Pka-R2/caps/AMPKalpha/WASp/trio/DIP2/stan/Ple…	1.2944686397420033
Biological process	L2_Imp	GO:0120039	plasma membrane bounded cell projection morphogenesis	155/1343	431/9160	3.6039064362096524e-27	Appl/ben/bsk/Cam/chic/Lar/dnc/EcR/ena/E(Pc)/Fas2/Fas3/fog/ftz-f1/kay/kn/egh/pum/put/rut/Sh/sm/sn/Tm1/trc/uzip/Pp1-87B/Nrt/ct/Ptp99A/Ptp10D/Galphaq/Ten-m/pros/zfh1/fru/fs(1)h/mys/ci/dac/hep/Rac1/Cdc42/Sdc/Wnt4/tutl/dock/msn/Sema1a/Sema2a/babo/Moe/Tig/shot/Rab5/Rho1/bif/bnl/cher/fax/Pi3K92E/chn/drl/CadN/Lis-1/NetB/Vang/fz2/spen/14-3-3epsilon/dom/Dad/Abi/Pka-R2/caps/AMPKalpha/WASp/trio/DIP2/stan/Ple…	1.2944686397420033
Biological process	L2_Imp	GO:0048812	neuron projection morphogenesis	154/1343	429/9160	6.372373224343008e-27	Appl/ben/bsk/Cam/chic/Lar/dnc/EcR/ena/E(Pc)/Fas2/Fas3/fog/ftz-f1/kay/kn/egh/pum/put/rut/Sh/sm/sn/Tm1/trc/uzip/Pp1-87B/Nrt/ct/Ptp99A/Ptp10D/Galphaq/Ten-m/pros/zfh1/fru/fs(1)h/mys/ci/dac/hep/Rac1/Cdc42/Sdc/Wnt4/tutl/dock/msn/Sema1a/Sema2a/babo/Moe/Tig/shot/Rab5/Rho1/bif/cher/fax/Pi3K92E/chn/drl/CadN/Lis-1/NetB/Vang/fz2/spen/14-3-3epsilon/dom/Dad/Abi/Pka-R2/caps/AMPKalpha/WASp/trio/DIP2/stan/PlexA/S…	1.2918409967522198
Biological process	L2_Imp	GO:0048589	developmental growth	137/1343	361/9160	1.491981627356885e-26	arm/ben/bi/bsk/Pka-C1/chic/Lar/dnc/ena/Fas2/fkh/Galphao/kay/dlg1/l(2)gl/Atpalpha/pum/Ras85D/rut/sesB/sgg/Sh/slo/sqh/stau/ttk/alphaTub85E/Ten-m/Syn/ex/mys/Eip63E/brat/hep/Rac1/Cdc42/Akt1/Sdc/simj/Sema1a/Sema2a/babo/cpb/Zyx/nmo/pnut/shot/CASK/Rab5/Rho1/bif/Nf1/Pi3K92E/CadN/Rab10/Rab11/Vang/fz2/lig/Dad/Abi/WASp/trio/stan/Smox/Fmr1/Tao/CycY/sNPF/scaf/Dscam1/Dg/Syn2/Liprin-gamma/PIP5K59B/Eps-15/Hipk/C…	1.3720653496302198
Biological process	L2_Imp	GO:0048667	cell morphogenesis involved in neuron differentiation	152/1343	424/9160	1.5163394323709072e-26	Appl/ben/bsk/Cam/chic/Lar/dnc/EcR/ena/E(Pc)/Fas2/Fas3/fog/ftz-f1/kay/kn/egh/pum/put/Ras85D/rut/Sh/sm/Tm1/trc/uzip/Pp1-87B/Nrt/ct/Ptp99A/Ptp10D/Galphaq/Ten-m/pros/zfh1/fru/fs(1)h/mys/ci/dac/hep/Rac1/Cdc42/Sdc/Wnt4/tutl/dock/msn/Sema1a/Sema2a/babo/Moe/Tig/shot/Rab5/Rho1/bif/cher/fax/Pi3K92E/chn/drl/CadN/Lis-1/NetB/Vang/fz2/spen/14-3-3epsilon/dom/Dad/Abi/Pka-R2/caps/AMPKalpha/WASp/trio/DIP2/stan/Ple…	1.28989535243725
Biological process	L2_Imp	GO:0061564	axon development	130/1343	337/9160	5.704306881760632e-26	Appl/ben/bsk/Cam/Pka-C1/chic/Lar/dnc/ena/Fas2/Fas3/fog/kay/egh/put/rut/Sh/sm/uzip/Pp1-87B/Nrt/Ptp99A/Ptp10D/Galphaq/Ten-m/pros/zfh1/fru/mys/dac/Con/hep/Rac1/Cdc42/Akt1/Sdc/Wnt4/tutl/dock/Sema1a/Sema2a/babo/Moe/Tig/shot/Rab5/Rho1/bif/cher/fax/drl/CadN/Lis-1/NetB/Vang/fz2/spen/14-3-3epsilon/Dad/Abi/Pka-R2/caps/AMPKalpha/WASp/trio/DIP2/stan/PlexA/Smox/Eph/RhoGAPp190/msps/jbug/Fmr1/pod1/Dlic/HUWE1/Ds…	1.39565132540346
Biological process	L2_Imp	GO:0007267	cell-cell signaling	163/1343	479/9160	1.0430938190357687e-25	Ace/nAChRalpha1/mAChR-A/nAChRbeta1/arm/BicD/Pka-C1/Chc/Dl/dnc/Fas2/flw/Galphao/gro/kn/dlg1/mam/Atpalpha/Pp1alpha-96A/pum/rut/sesB/sgg/Sh/shi/skd/slo/tsh/Pp1-87B/mts/Csp/Syt1/Rdl/Galphaq/Ten-m/Rop/Syn/Cbp53E/Plc21C/Rap1/Gdi/tws/Rab3/Eip63E/CanB/Cdc42/Arf79F/Akt1/Nmdar1/Wnt4/Snap25/Ssdp/nmo/Sap47/nSyb/Syx1A/Arf51F/CASK/Rho1/Vps26/CkIalpha/Pi3K92E/drl/CanB2/apt/fz2/Dyrk2/stnB/spen/crol/CtBP/Sin3A/Gl…	1.214734602051761
Biological process	L2_Imp	GO:0035239	tube morphogenesis	163/1343	487/9160	8.205262245217155e-25	Act5C/arm/bi/bsk/Pka-C1/cg/Col4a1/chic/ck/cos/Dl/EcR/ed/emc/Fas2/fkh/flw/fog/ftz-f1/Galphao/H/hth/ImpE1/kay/klar/kn/dlg1/Lam/mam/pnt/put/Ras85D/S/sd/sgg/skd/sn/sqh/stg/Su(dx)/trc/tsh/ttk/vn/ct/Ptp10D/unk/zfh2/Rap1/drk/svr/mys/dac/noc/hdc/hep/corto/Rac1/Cdc42/Cds/cora/Fkbp14/Gug/msn/heph/babo/Zyx/Moe/Sep1/ctp/nmo/Trl/pnut/shot/Rab5/Rho1/bnl/sty/CCT3/Vang/vkg/Past1/fz2/spen/Cbl/crol/Dad/Pkn/lolal/c…	1.1908384857055991
Biological process	L2_Imp	GO:0032879	regulation of localization	164/1343	493/9160	1.1492310110822041e-24	bic/BicD/bsk/ca/Cam/Pka-C1/Chc/ena/ImpL2/kay/klar/Catsup/l(2)gl/Lam/mago/numb/Pkc53E/S/sesB/sgg/sl/sqh/stau/Su(dx)/ttk/vn/Syt1/porin/Rop/pros/Rap1/drk/mys/Hrb27C/enc/Rab3/ple/brat/hep/Rac1/Cdc42/Arf79F/Cds/Akt1/msn/Sema1a/Sema2a/Moe/Sep1/Syx1A/CASK/Rab2/Rab5/Rho1/Tie/bnl/Pi3K92E/Cnx99A/NetB/nrv1/nrv2/Rab10/Rab11/Rbf/Vang/stnB/Cbl/Ran/Pkn/Pi3K21B/ArfGAP1/mira/Sin3A/AMPKalpha/stan/PlexA/Cortactin/p…	1.1819964617970362
Biological process	L2_Imp	GO:0007409	axonogenesis	124/1343	324/9160	1.996635821706017e-24	Appl/ben/bsk/Cam/chic/Lar/dnc/ena/Fas2/Fas3/fog/kay/egh/put/rut/Sh/sm/uzip/Pp1-87B/Nrt/Ptp99A/Ptp10D/Galphaq/Ten-m/pros/zfh1/fru/mys/dac/hep/Rac1/Cdc42/Sdc/Wnt4/tutl/dock/Sema1a/Sema2a/babo/Moe/Tig/shot/Rab5/Rho1/bif/cher/fax/drl/CadN/Lis-1/NetB/Vang/fz2/spen/14-3-3epsilon/Dad/Abi/Pka-R2/caps/AMPKalpha/WASp/trio/DIP2/stan/PlexA/Smox/Eph/RhoGAPp190/msps/jbug/Fmr1/pod1/Dlic/HUWE1/Dscam1/Drl-2/Dg/To…	1.3842346010591144
Biological process	L2_Imp	GO:0007416	synapse assembly	83/1343	171/9160	3.7811460625778325e-24	ben/Lar/ena/Fas2/Galphao/Gs2/kay/dlg1/Atpalpha/pum/sesB/sgg/slo/stau/Ten-m/Gad1/Syn/pros/brat/Rac1/Cdc42/Akt1/Sdc/simj/Sema1a/cpb/nmo/CASK/Nf1/Pi3K92E/drl/Dad/caps/WASp/trio/stan/par-6/Fmr1/Tao/Syn2/Liprin-gamma/PIP5K59B/Eps-15/Cip4/Arl8/Syp/Nrx-1/Octbeta1R/plum/Cals/Rheb/cpx/Fsn/Pak3/Liprin-alpha/Synd/jeb/beta-Spec/alpha-Spec/futsch/mnb/Mob4/par-1/Atg1/nej/Ank2/aPKC/Tl/Rab8/Arp3/Src64B/cac/nwk/d…	1.7270752100178908
Biological process	L2_Imp	GO:2000026	regulation of multicellular organismal development	110/1343	271/9160	4.743449717631721e-24	chic/Dl/ed/ena/Gbeta13F/Galphao/kn/dlg1/l(2)gl/numb/pnt/sd/sgg/stau/ttk/mts/unk/pros/Rap1/ci/tws/Ggamma1/Top1/hdc/brat/Rac1/Akt1/Sdc/simj/msn/dia/Sema1a/Sema2a/babo/cpb/Cdc37/lark/Zyx/nmo/Pp2B-14D/shot/Rho1/bif/cher/Nf1/Pi3K92E/CadN/Lis-1/Rab11/Vang/ari-1/Dad/WASp/trio/stan/PlexA/Smox/heix/He/Fmr1/SelG/Tao/Rab35/scaf/pyr/Liprin-gamma/Cip4/nudE/hzg/zye/Syp/Sar1/Octbeta1R/plum/Mtl/neo/Cals/Rheb/Mcc…	1.4690989657276519
Biological process	L2_Imp	GO:0007268	chemical synaptic transmission	115/1343	292/9160	6.852807058750014e-24	Ace/nAChRalpha1/mAChR-A/nAChRbeta1/BicD/Pka-C1/Chc/dnc/Fas2/dlg1/Atpalpha/pum/rut/sesB/Sh/shi/slo/Csp/Syt1/Rdl/Galphaq/Ten-m/Rop/Syn/Cbp53E/Plc21C/Rap1/Gdi/Rab3/CanB/Cdc42/Arf79F/Akt1/Nmdar1/Snap25/Sap47/nSyb/Syx1A/Arf51F/CASK/Pi3K92E/CanB2/apt/stnB/GluClalpha/Srpk79D/unc-13/X11L/Eaat1/Syt4/Fmr1/nAChRalpha5/Vap33/Upf2/Tomosyn/NFAT/Nadsyn/Frq1/VGlut/CG7781/nAChRalpha6/CG6583/twit/sky/CG6329/Syngr/…	1.425553785621222
Biological process	L2_Imp	GO:0098916	anterograde trans-synaptic signaling	115/1343	292/9160	6.852807058750014e-24	Ace/nAChRalpha1/mAChR-A/nAChRbeta1/BicD/Pka-C1/Chc/dnc/Fas2/dlg1/Atpalpha/pum/rut/sesB/Sh/shi/slo/Csp/Syt1/Rdl/Galphaq/Ten-m/Rop/Syn/Cbp53E/Plc21C/Rap1/Gdi/Rab3/CanB/Cdc42/Arf79F/Akt1/Nmdar1/Snap25/Sap47/nSyb/Syx1A/Arf51F/CASK/Pi3K92E/CanB2/apt/stnB/GluClalpha/Srpk79D/unc-13/X11L/Eaat1/Syt4/Fmr1/nAChRalpha5/Vap33/Upf2/Tomosyn/NFAT/Nadsyn/Frq1/VGlut/CG7781/nAChRalpha6/CG6583/twit/sky/CG6329/Syngr/…	1.425553785621222
Biological process	L2_Imp	GO:0042330	taxis	124/1343	329/9160	8.035079430151749e-24	bsk/Cam/chic/Lar/ena/E(Pc)/Fas2/Fas3/fog/egh/dlg1/put/slgA/sm/uzip/Pp1-87B/Nrt/ct/nonA/Ptp99A/Ptp10D/Galphaq/Ten-m/pros/zfh1/fru/mys/ple/dac/Con/hep/Rac1/Cdc42/Cds/Nmdar1/Sdc/Wnt4/tutl/dock/Sema1a/Sema2a/babo/Moe/Tig/nmo/shot/Rho1/bif/cher/drl/CadN/Lis-1/NetB/Vang/fz2/spen/14-3-3epsilon/dom/Dad/Abi/Pka-R2/caps/AMPKalpha/trio/DIP2/stan/PlexA/Smox/Eph/msps/jbug/Fmr1/pod1/Clic/Dscam1/Drl-2/Dg/Toll-7…	1.3621408302084976
Biological process	L2_Imp	GO:0050803	regulation of synapse structure or activity	86/1343	184/9160	1.0520769068596324e-23	ena/Fas2/Galphao/dlg1/pum/put/sgg/Sh/shi/slo/stau/Syt1/Ten-m/mys/brat/Rac1/Cdc42/Akt1/Sdc/simj/babo/cpb/nmo/CASK/Rab2/Rab5/Nf1/Pi3K92E/Rab11/Khc-73/Dad/WASp/trio/stan/Smox/myo/Fmr1/Tao/VGlut/Dg/Syn2/Synj/Liprin-gamma/PIP5K59B/Eps-15/Cip4/EndoA/Syp/KaiR1D/Sar1/Nrx-1/Octbeta1R/plum/mav/Cals/Aplip1/Atx2/Rheb/Fsn/bchs/Pak3/Synd/sif/beta-Spec/alpha-Spec/futsch/mnb/Mob4/Atg1/Ank2/Rab8/Shab/Arp3/Src64B/…	1.6725910922019487
Biological process	L2_Imp	GO:0099537	trans-synaptic signaling	115/1343	294/9160	1.207710429289866e-23	Ace/nAChRalpha1/mAChR-A/nAChRbeta1/BicD/Pka-C1/Chc/dnc/Fas2/dlg1/Atpalpha/pum/rut/sesB/Sh/shi/slo/Csp/Syt1/Rdl/Galphaq/Ten-m/Rop/Syn/Cbp53E/Plc21C/Rap1/Gdi/Rab3/CanB/Cdc42/Arf79F/Akt1/Nmdar1/Snap25/Sap47/nSyb/Syx1A/Arf51F/CASK/Pi3K92E/CanB2/apt/stnB/GluClalpha/Srpk79D/unc-13/X11L/Eaat1/Syt4/Fmr1/nAChRalpha5/Vap33/Upf2/Tomosyn/NFAT/Nadsyn/Frq1/VGlut/CG7781/nAChRalpha6/CG6583/twit/sky/CG6329/Syngr/…	1.415705999664875
Biological process	L2_Imp	GO:0099536	synaptic signaling	115/1343	297/9160	3.260256175498648e-23	Ace/nAChRalpha1/mAChR-A/nAChRbeta1/BicD/Pka-C1/Chc/dnc/Fas2/dlg1/Atpalpha/pum/rut/sesB/Sh/shi/slo/Csp/Syt1/Rdl/Galphaq/Ten-m/Rop/Syn/Cbp53E/Plc21C/Rap1/Gdi/Rab3/CanB/Cdc42/Arf79F/Akt1/Nmdar1/Snap25/Sap47/nSyb/Syx1A/Arf51F/CASK/Pi3K92E/CanB2/apt/stnB/GluClalpha/Srpk79D/unc-13/X11L/Eaat1/Syt4/Fmr1/nAChRalpha5/Vap33/Upf2/Tomosyn/NFAT/Nadsyn/Frq1/VGlut/CG7781/nAChRalpha6/CG6583/twit/sky/CG6329/Syngr/…	1.4010592237004733
Biological process	L2_Imp	GO:0007552	metamorphosis	149/1343	442/9160	4.289526197471928e-23	arm/bi/bsk/Cam/Pka-C1/cg/chic/ck/cos/crc/Hr3/Dl/EcR/ed/Eip74EF/emc/Fas2/fkh/flw/fog/ftz-f1/Galphao/H/hth/ImpE1/kay/kn/dlg1/l(2)gl/mam/pnt/put/Ras85D/S/sd/sgg/skd/sn/sqh/stg/Su(dx)/trc/tsh/vn/ct/unk/zfh2/Rap1/drk/svr/mys/Eip63E/dac/hdc/hep/corto/Rac1/Cdc42/cora/Fkbp14/Gug/msn/heph/babo/Zyx/Moe/Sep1/ctp/nmo/Trl/pnut/shot/Rab5/Rho1/sty/Pi3K92E/Vang/Past1/fz2/spen/Cbl/crol/Dad/Pkn/Uba1/EloB/drm/trio/…	1.201154254627594
Biological process	L2_Imp	GO:0060562	epithelial tube morphogenesis	148/1343	445/9160	2.8862746717707933e-22	arm/bi/bsk/Pka-C1/cg/chic/ck/cos/Dl/EcR/ed/emc/Fas2/fkh/flw/fog/ftz-f1/Galphao/H/hth/ImpE1/kay/kn/dlg1/Lam/mam/pnt/put/Ras85D/S/sd/sgg/skd/sn/sqh/stg/Su(dx)/trc/tsh/ttk/vn/ct/Ptp10D/unk/zfh2/Rap1/drk/svr/mys/dac/noc/hdc/hep/corto/Rac1/Cdc42/Cds/cora/Fkbp14/Gug/msn/heph/babo/Zyx/Moe/Sep1/ctp/nmo/Trl/pnut/shot/Rab5/Rho1/bnl/sty/CCT3/Vang/vkg/Past1/fz2/spen/Cbl/crol/Dad/Pkn/caps/EloB/foi/drm/trio/st…	1.1816801333320535
Biological process	L2_Imp	GO:0009886	post-embryonic animal morphogenesis	146/1343	440/9160	7.384104503142975e-22	arm/bi/bsk/Cam/Pka-C1/cg/Col4a1/chic/ck/cos/Dl/EcR/ed/Eip74EF/emc/Fas2/fkh/flw/fog/ftz-f1/Galphao/H/hth/ImpE1/kay/kn/dlg1/l(2)gl/mam/pnt/put/Ras85D/S/sd/sgg/skd/sn/sqh/stg/Su(dx)/trc/tsh/vn/ct/unk/zfh2/Rap1/drk/svr/mys/dac/hdc/hep/corto/Rac1/Cdc42/cora/Fkbp14/Gug/msn/heph/babo/Zyx/Moe/Sep1/ctp/nmo/Trl/pnut/shot/Rab5/Rho1/sty/Vang/Past1/fz2/spen/Cbl/crol/Dad/Pkn/caps/Uba1/EloB/drm/trio/stan/Smox/c…	1.1783531389122215
Biological process	L2_Imp	GO:0007423	sensory organ development	148/1343	449/9160	7.384104503142975e-22	arm/bi/Cam/ck/Chc/csw/Dl/Lar/ed/emc/ena/exd/Fas2/H/Hrb98DE/hth/kay/klar/l(2)gl/Lam/E(spl)m4-BFM/numb/pnt/put/Ras85D/S/sd/sgg/shi/skd/sl/sn/sw/trc/tsh/ttk/mts/Hrb87F/unk/Galphaq/Ten-m/ex/pros/Rap1/drk/ci/tws/dac/noc/Rac1/Cdc42/Arf79F/CycE/Fkbp14/tutl/NAT1/Gug/eff/babo/Moe/msi/ctp/nmo/Gp150/nuf/Arf51F/Rho1/bnl/sty/Rala/chn/CadN/Lis-1/NetB/rin/Rab11/Vang/Past1/spen/Cbl/CtBP/Abi/vimar/WASp/stan/Smox/…	1.1687700244446668
Biological process	L2_Imp	GO:0007528	neuromuscular junction development	83/1343	183/9160	7.384104503142975e-22	ben/Lar/ena/Fas2/Galphao/kay/dlg1/Atpalpha/pum/put/rut/sesB/sgg/slo/stau/Ten-m/Gad1/Syn/brat/Cdc42/Akt1/Sdc/simj/cpb/nmo/CASK/Nf1/Pi3K92E/Dad/Abi/WASp/trio/unc-13/beta4GalNAcTA/Fmr1/Vap33/Frq1/Tao/Syn2/Liprin-gamma/PIP5K59B/Eps-15/Cip4/sff/cmpy/Syp/Nrx-1/Octbeta1R/plum/mav/Rheb/cpx/wrd/Fsn/Liprin-alpha/Synd/Frq2/jeb/beta-Spec/alpha-Spec/futsch/mnb/Mob4/par-1/Atg1/Ank2/Rab8/Arp3/Src64B/cac/nwk/dys…	1.6292278866197463
Biological process	L2_Imp	GO:0048707	instar larval or pupal morphogenesis	141/1343	425/9160	4.4689468540977146e-21	arm/bi/bsk/Cam/Pka-C1/cg/chic/ck/cos/Dl/EcR/ed/Eip74EF/emc/Fas2/fkh/flw/fog/ftz-f1/Galphao/H/hth/ImpE1/kay/kn/dlg1/l(2)gl/mam/pnt/put/Ras85D/S/sd/sgg/skd/sn/sqh/stg/Su(dx)/trc/tsh/vn/ct/unk/zfh2/Rap1/drk/svr/mys/dac/hdc/hep/corto/Rac1/Cdc42/cora/Fkbp14/Gug/msn/heph/babo/Zyx/Moe/Sep1/ctp/nmo/Trl/pnut/shot/Rab5/Rho1/sty/Vang/Past1/fz2/spen/Cbl/crol/Dad/Pkn/Uba1/EloB/drm/trio/stan/Smox/myo/RhoGAP16F…	1.1781206149305934
Biological process	L2_Imp	GO:0097485	neuron projection guidance	104/1343	269/9160	6.4805765483509506e-21	bsk/Cam/chic/Lar/ena/E(Pc)/Fas2/Fas3/fog/egh/put/sm/uzip/Pp1-87B/Nrt/ct/Ptp99A/Ptp10D/Galphaq/Ten-m/pros/zfh1/fru/mys/dac/hep/Rac1/Cdc42/Sdc/Wnt4/tutl/dock/Sema1a/Sema2a/babo/Moe/Tig/shot/Rho1/bif/cher/drl/CadN/Lis-1/NetB/Vang/fz2/spen/14-3-3epsilon/dom/Dad/Abi/Pka-R2/caps/AMPKalpha/trio/DIP2/stan/PlexA/Smox/Eph/msps/jbug/Fmr1/pod1/Dscam1/Drl-2/Dg/Toll-7/Toll-6/Cont/AP-1sigma/XNP/RhoGAP100F/Ephri…	1.3988656491413318
Biological process	L2_Imp	GO:0006935	chemotaxis	106/1343	278/9160	8.547686373226201e-21	bsk/Cam/chic/Lar/ena/E(Pc)/Fas2/Fas3/fog/egh/put/sm/uzip/Pp1-87B/Nrt/ct/Ptp99A/Ptp10D/Galphaq/Ten-m/pros/zfh1/fru/mys/dac/Con/hep/Rac1/Cdc42/Sdc/Wnt4/tutl/dock/Sema1a/Sema2a/babo/Moe/Tig/shot/Rho1/bif/cher/drl/CadN/Lis-1/NetB/Vang/fz2/spen/14-3-3epsilon/dom/Dad/Abi/Pka-R2/caps/AMPKalpha/trio/DIP2/stan/PlexA/Smox/Eph/msps/jbug/Fmr1/pod1/Dscam1/Drl-2/Dg/Toll-7/Toll-6/Cont/AP-1sigma/XNP/RhoGAP100F/E…	1.3788676753965556
Biological process	L2_Imp	GO:0035220	wing disc development	129/1343	375/9160	8.673746836388139e-21	AnxB9/arm/bi/Pka-C1/cg/ck/cos/Dl/EcR/ed/emc/flw/fog/Galphao/H/hth/kay/kn/mam/pnt/put/Ras85D/S/sd/sgg/skd/sn/sqh/Su(dx)/trc/tsh/vn/mts/ct/unk/zfh2/Rap1/drk/svr/mys/ci/ple/noc/corto/Rac1/Cdc42/CycE/cora/Fkbp14/Gug/heph/babo/cpb/Zyx/Sep1/ctp/nmo/Pp2B-14D/Trl/nuf/pnut/shot/Rab5/Rho1/Su(Tpl)/sty/Rab7/Vang/Past1/fz2/spen/Cbl/14-3-3epsilon/dom/crol/Dad/CtBP/Pkn/Sin3A/fray/EloB/stan/Smox/myo/Mpcp2/nito/V…	1.230368763596875
Biological process	L2_Imp	GO:0030029	actin filament-based process	115/1343	316/9160	1.0613604115728823e-20	Cam/Pka-C1/chic/ck/Dl/ed/ena/Actn/flw/fog/Gbeta13F/Galphao/l(2)gl/Lam/Mlc2/osp/shi/sn/Btk29A/sqh/Tm1/fwd/svr/mys/Mlc-c/Ggamma1/hep/Rac1/Cdc42/cora/dia/cpb/lark/Moe/ctp/nuf/shot/Arf51F/Rho1/cher/CanB2/Rab11/Abi/Pkn/WASp/trio/Scgdelta/moody/Cortactin/cib/siz/Kank/Akap200/GMF/seq/pigs/pod1/Rab35/Arpc2/CG15236/CAP/Dg/cpa/Slik/Cip4/Zasp66/RhoGAP71E/DCP2/zye/Mtl/neo/conu/Atx2/mask/Pak3/smog/CG32264/Mrt…	1.3115975963241364
Biological process	L2_Imp	GO:0030855	epithelial cell differentiation	125/1343	359/9160	1.0944152312724671e-20	bsk/ck/cos/csw/Dl/Lar/EcR/ed/emc/ena/fkh/fog/Galphao/kay/egh/dlg1/Catsup/mam/Myb/numb/Ras85D/S/sgg/shi/sl/sn/sqh/trc/tsh/ttk/vn/Rop/ex/Rap1/drk/mys/Hrb27C/ci/hep/Rac1/Cdc42/Akt1/CycE/cora/msn/dia/cpb/E2f1/CASK/Rab5/Rho1/Tie/cher/sty/Pi3K92E/Rala/Lis-1/rin/Rab11/Rab7/Rbf/Vang/apt/spen/Cbl/lig/Abi/Uba1/WASp/stan/Cortactin/CalpB/par-6/Ptpmeg2/Cdc7/GMF/pigs/Tao/Rab35/eIF3b/Cip4/CG13704/tow/nudE/RhoGA…	1.2478325443958997
Biological process	L2_Imp	GO:0001654	eye development	128/1343	372/9160	1.0944152312724671e-20	arm/bi/Cam/Chc/csw/Dl/Lar/ed/emc/ena/exd/Fas2/Hrb98DE/hth/kay/klar/l(2)gl/Lam/pnt/put/Ras85D/S/sd/shi/skd/sl/sw/tsh/ttk/mts/Hrb87F/unk/Galphaq/Ten-m/ex/pros/Rap1/drk/ci/dac/noc/Rac1/Cdc42/Arf79F/CycE/tutl/Gug/eff/babo/Moe/msi/nmo/Gp150/Arf51F/Rho1/bnl/sty/Rala/chn/CadN/Lis-1/NetB/rin/Rab11/Vang/Past1/spen/Cbl/vimar/stan/Smox/siz/myo/X11L/Smyd4-4/nito/Nckx30C/seq/Amun/Mlf/SP2353/Syn2/sano/Slik/Hip…	1.2307294824488326
Biological process	L2_Imp	GO:0048880	sensory system development	128/1343	372/9160	1.0944152312724671e-20	arm/bi/Cam/Chc/csw/Dl/Lar/ed/emc/ena/exd/Fas2/Hrb98DE/hth/kay/klar/l(2)gl/Lam/pnt/put/Ras85D/S/sd/shi/skd/sl/sw/tsh/ttk/mts/Hrb87F/unk/Galphaq/Ten-m/ex/pros/Rap1/drk/ci/dac/noc/Rac1/Cdc42/Arf79F/CycE/tutl/Gug/eff/babo/Moe/msi/nmo/Gp150/Arf51F/Rho1/bnl/sty/Rala/chn/CadN/Lis-1/NetB/rin/Rab11/Vang/Past1/spen/Cbl/vimar/stan/Smox/siz/myo/X11L/Smyd4-4/nito/Nckx30C/seq/Amun/Mlf/SP2353/Syn2/sano/Slik/Hip…	1.2307294824488326
Biological process	L2_Imp	GO:0150063	visual system development	128/1343	372/9160	1.0944152312724671e-20	arm/bi/Cam/Chc/csw/Dl/Lar/ed/emc/ena/exd/Fas2/Hrb98DE/hth/kay/klar/l(2)gl/Lam/pnt/put/Ras85D/S/sd/shi/skd/sl/sw/tsh/ttk/mts/Hrb87F/unk/Galphaq/Ten-m/ex/pros/Rap1/drk/ci/dac/noc/Rac1/Cdc42/Arf79F/CycE/tutl/Gug/eff/babo/Moe/msi/nmo/Gp150/Arf51F/Rho1/bnl/sty/Rala/chn/CadN/Lis-1/NetB/rin/Rab11/Vang/Past1/spen/Cbl/vimar/stan/Smox/siz/myo/X11L/Smyd4-4/nito/Nckx30C/seq/Amun/Mlf/SP2353/Syn2/sano/Slik/Hip…	1.2307294824488326
Biological process	L2_Imp	GO:0048592	eye morphogenesis	111/1343	301/9160	1.5199553447713094e-20	arm/bi/Cam/Chc/csw/Dl/Lar/ed/emc/Fas2/Hrb98DE/hth/kay/klar/l(2)gl/Lam/pnt/put/Ras85D/S/sd/shi/sl/sw/tsh/ttk/mts/Hrb87F/Galphaq/Ten-m/ex/pros/Rap1/drk/ci/dac/noc/Rac1/Cdc42/Arf79F/CycE/tutl/eff/babo/Moe/msi/nmo/Arf51F/Rho1/bnl/sty/Rala/chn/CadN/Lis-1/rin/Rab11/Vang/Past1/Cbl/vimar/stan/Smox/siz/myo/Smyd4-4/seq/Mlf/SP2353/Syn2/sano/Slik/M6/ArfGAP3/aux/AP-1sigma/Mtl/RhoGAP100F/Alk/Atx2/Pcyt1/mask/Li…	1.3306844831472677
Biological process	L2_Imp	GO:0090596	sensory organ morphogenesis	111/1343	301/9160	1.5199553447713094e-20	arm/bi/Cam/Chc/csw/Dl/Lar/ed/emc/Fas2/Hrb98DE/hth/kay/klar/l(2)gl/Lam/pnt/put/Ras85D/S/sd/shi/sl/sw/tsh/ttk/mts/Hrb87F/Galphaq/Ten-m/ex/pros/Rap1/drk/ci/dac/noc/Rac1/Cdc42/Arf79F/CycE/tutl/eff/babo/Moe/msi/nmo/Arf51F/Rho1/bnl/sty/Rala/chn/CadN/Lis-1/rin/Rab11/Vang/Past1/Cbl/vimar/stan/Smox/siz/myo/Smyd4-4/seq/Mlf/SP2353/Syn2/sano/Slik/M6/ArfGAP3/aux/AP-1sigma/Mtl/RhoGAP100F/Alk/Atx2/Pcyt1/mask/Li…	1.3306844831472677
Biological process	L2_Imp	GO:0007411	axon guidance	101/1343	261/9160	1.9622367466026224e-20	bsk/Cam/chic/Lar/ena/Fas2/Fas3/fog/egh/put/sm/uzip/Pp1-87B/Nrt/Ptp99A/Ptp10D/Galphaq/Ten-m/pros/zfh1/fru/mys/dac/hep/Rac1/Cdc42/Sdc/Wnt4/tutl/dock/Sema1a/Sema2a/babo/Moe/Tig/shot/Rho1/bif/cher/drl/CadN/Lis-1/NetB/Vang/fz2/spen/14-3-3epsilon/Dad/Abi/Pka-R2/caps/AMPKalpha/trio/DIP2/stan/PlexA/Smox/Eph/msps/jbug/Fmr1/pod1/Dscam1/Drl-2/Dg/Toll-7/Toll-6/Cont/AP-1sigma/XNP/RhoGAP100F/Ephrin/Alk/Rheb/Li…	1.4001937797387742
Biological process	L2_Imp	GO:0048569	post-embryonic animal organ development	144/1343	447/9160	2.6765174329332898e-20	arm/bi/bsk/Pka-C1/cg/chic/ck/cos/Dl/EcR/ed/emc/Fas2/flw/fog/ftz-f1/Galphao/H/hth/ImpE1/kay/klar/kn/dlg1/crp/mam/pnt/put/Ras85D/S/sd/sgg/skd/sn/sqh/stg/Su(dx)/trc/tsh/vn/ct/unk/zfh2/Rap1/drk/svr/mys/dac/hep/corto/Rac1/Cdc42/cora/Fkbp14/Gug/msn/heph/babo/Zyx/Moe/Sep1/ctp/E2f1/nmo/Trl/pnut/shot/Rab5/Rho1/cher/sty/Pi3K92E/chn/Vang/Past1/fz2/spen/Cbl/crol/Dad/Pkn/lolal/Sin3A/EloB/drm/trio/stan/Tnpo/Sm…	1.1356822738158585
Biological process	L2_Imp	GO:0001745	compound eye morphogenesis	108/1343	291/9160	3.027306063858018e-20	arm/bi/Cam/Chc/csw/Dl/Lar/ed/emc/Hrb98DE/hth/kay/klar/l(2)gl/Lam/pnt/put/Ras85D/S/sd/shi/sl/tsh/ttk/mts/Hrb87F/Galphaq/Ten-m/ex/pros/Rap1/drk/ci/dac/noc/Rac1/Cdc42/Arf79F/CycE/tutl/eff/babo/Moe/msi/nmo/Arf51F/Rho1/bnl/sty/Rala/chn/CadN/Lis-1/rin/Rab11/Vang/Past1/Cbl/vimar/stan/Smox/siz/myo/Smyd4-4/seq/Mlf/SP2353/Syn2/sano/Slik/M6/ArfGAP3/aux/AP-1sigma/Mtl/RhoGAP100F/Alk/Atx2/Pcyt1/mask/Liprin-alp…	1.3399004528120484
Biological process	L2_Imp	GO:0040008	regulation of growth	110/1343	300/9160	3.6831035560560477e-20	chic/Chc/Lar/ena/Fas2/fkh/Galphao/dlg1/l(2)gl/pum/Ras85D/sgg/shi/sl/slo/stau/ex/brat/Rac1/Cdc42/Akt1/Sdc/simj/Sema1a/Sema2a/babo/cpb/Zyx/nmo/pnut/shot/CASK/bif/Nf1/Pi3K92E/CadN/Vang/Lk6/14-3-3epsilon/lig/Dad/Uba1/AMPKalpha/Mnt/WASp/trio/stan/Smox/Nipped-B/Fmr1/Tao/sNPF/Syn2/Liprin-gamma/PIP5K59B/Eps-15/Hipk/Larp4B/Cip4/chrb/Wbp2/cmpy/srl/Tctp/Paip2/Hs6st/Syp/Octbeta1R/plum/CycG/Alk/scyl/Rheb/Fsn/…	1.3224293165856429
Biological process	L2_Imp	GO:0002064	epithelial cell development	112/1343	309/9160	4.374105105220003e-20	bsk/cos/csw/Dl/Lar/EcR/ed/emc/ena/fog/kay/egh/dlg1/Catsup/mam/Myb/Ras85D/S/sgg/shi/sl/sqh/ttk/vn/Rop/ex/Rap1/drk/mys/Hrb27C/hep/Rac1/Cdc42/Akt1/CycE/msn/dia/cpb/E2f1/CASK/Rab5/Rho1/Tie/cher/sty/Pi3K92E/Rala/Lis-1/rin/Rab11/Rab7/Rbf/Vang/apt/Cbl/lig/Abi/Uba1/WASp/Cortactin/CalpB/par-6/Ptpmeg2/Cdc7/GMF/pigs/Tao/Rab35/eIF3b/Cip4/CG13704/nudE/RhoGAP71E/zye/Syp/neo/Pax/mask/smog/Mrtf/mim/Not1/bbg/kra/…	1.3057801877100934
Biological process	L2_Imp	GO:0048749	compound eye development	122/1343	353/9160	6.297341783092649e-20	arm/bi/Cam/Chc/csw/Dl/Lar/ed/emc/ena/Hrb98DE/hth/kay/klar/l(2)gl/Lam/pnt/put/Ras85D/S/sd/shi/skd/sl/tsh/ttk/mts/Hrb87F/unk/Galphaq/Ten-m/ex/pros/Rap1/drk/ci/dac/noc/Rac1/Cdc42/Arf79F/CycE/tutl/eff/babo/Moe/msi/nmo/Gp150/Arf51F/Rho1/bnl/sty/Rala/chn/CadN/Lis-1/NetB/rin/Rab11/Vang/Past1/spen/Cbl/vimar/stan/Smox/siz/myo/X11L/Smyd4-4/nito/Nckx30C/seq/Amun/Mlf/SP2353/Syn2/sano/Slik/Hipk/M6/ArfGAP3/aux…	1.23710125784857
Biological process	L2_Imp	GO:0051124	synaptic assembly at neuromuscular junction	68/1343	141/9160	8.240544479540315e-20	ben/Lar/ena/Fas2/Galphao/kay/dlg1/Atpalpha/pum/sesB/sgg/slo/stau/Ten-m/Syn/brat/Cdc42/Akt1/Sdc/simj/cpb/nmo/CASK/Nf1/Pi3K92E/Dad/WASp/trio/Fmr1/Tao/Syn2/Liprin-gamma/PIP5K59B/Eps-15/Cip4/Syp/Nrx-1/Octbeta1R/plum/Rheb/cpx/Fsn/Liprin-alpha/Synd/jeb/beta-Spec/alpha-Spec/futsch/mnb/Mob4/par-1/Atg1/Ank2/Rab8/Arp3/Src64B/cac/nwk/dysc/CaMKII/Patr-1/stai/kis/Ten-a/unc-104/Pak/S6k/Imp	1.7177997824084097
Biological process	L2_Imp	GO:0016477	cell migration	109/1343	300/9160	1.2109997037642936e-19	bsk/csw/Dl/Lar/EcR/ena/fog/Gbeta13F/kay/egh/Catsup/numb/pnt/pum/Ras85D/shi/sl/sn/sqh/ttk/vn/ex/zfh1/Rap1/drk/mys/Hrb27C/Ggamma1/ple/hep/Rac1/Cdc42/Akt1/Sdc/Wnt4/dock/msn/Sema1a/Sema2a/cpb/CASK/Rab5/Rho1/Tie/bnl/Pi3K92E/Rala/Lis-1/NetB/Rab11/Rab7/Vang/apt/fz2/Cbl/14-3-3epsilon/Dad/Abi/Sin3A/caps/foi/PlexA/Cortactin/CalpB/par-6/Ptpmeg2/GMF/CG11178/Dscam1/oys/pyr/Uev1A/nudE/XNP/Mtl/smog/Mrtf/mim/Pvf…	1.3092539278379094
Biological process	L2_Imp	GO:0030036	actin cytoskeleton organization	109/1343	303/9160	2.9173880603065964e-19	Pka-C1/chic/ck/Dl/ed/ena/Actn/flw/fog/Gbeta13F/Galphao/l(2)gl/Lam/Mlc2/osp/shi/sn/Btk29A/sqh/Tm1/fwd/svr/mys/Ggamma1/hep/Rac1/Cdc42/cora/dia/cpb/lark/Moe/ctp/nuf/shot/Arf51F/Rho1/cher/CanB2/Rab11/Abi/Pkn/WASp/trio/Scgdelta/moody/Cortactin/cib/siz/Kank/Akap200/GMF/seq/pigs/pod1/Arpc2/CG15236/CAP/Dg/cpa/Slik/Cip4/Zasp66/DCP2/zye/Mtl/conu/Atx2/mask/Pak3/smog/CG32264/Mrtf/form3/Lasp/tmod/CG34417/sif/…	1.2948986348608393
Biological process	L2_Imp	GO:0007560	imaginal disc morphogenesis	126/1343	378/9160	4.1678432832910754e-19	arm/bi/bsk/Pka-C1/cg/chic/ck/cos/Dl/EcR/ed/emc/Fas2/flw/fog/ftz-f1/Galphao/H/hth/ImpE1/kay/kn/dlg1/mam/pnt/put/Ras85D/S/sd/sgg/skd/sn/sqh/stg/Su(dx)/trc/tsh/vn/ct/unk/zfh2/Rap1/drk/svr/mys/dac/hep/corto/Rac1/Cdc42/cora/Fkbp14/Gug/msn/heph/babo/Zyx/Moe/Sep1/ctp/nmo/Trl/pnut/shot/Rab5/Rho1/sty/Vang/Past1/fz2/spen/Cbl/crol/Dad/Pkn/EloB/drm/trio/stan/Smox/myo/RhoGAP16F/RhoGAP19D/Mnn1/scaf/Dg/CNBP/Hip…	1.1849257928357075
Biological process	L2_Imp	GO:0048563	post-embryonic animal organ morphogenesis	126/1343	378/9160	4.1678432832910754e-19	arm/bi/bsk/Pka-C1/cg/chic/ck/cos/Dl/EcR/ed/emc/Fas2/flw/fog/ftz-f1/Galphao/H/hth/ImpE1/kay/kn/dlg1/mam/pnt/put/Ras85D/S/sd/sgg/skd/sn/sqh/stg/Su(dx)/trc/tsh/vn/ct/unk/zfh2/Rap1/drk/svr/mys/dac/hep/corto/Rac1/Cdc42/cora/Fkbp14/Gug/msn/heph/babo/Zyx/Moe/Sep1/ctp/nmo/Trl/pnut/shot/Rab5/Rho1/sty/Vang/Past1/fz2/spen/Cbl/crol/Dad/Pkn/EloB/drm/trio/stan/Smox/myo/RhoGAP16F/RhoGAP19D/Mnn1/scaf/Dg/CNBP/Hip…	1.1849257928357075
Biological process	L2_Imp	GO:0044087	regulation of cellular component biogenesis	107/1343	296/9160	4.1999096919195374e-19	chic/Lar/ena/Fas2/Galphao/dlg1/Lam/pum/sgg/shi/slo/Btk29A/stau/Su(var)3-7/Su(var)205/Tm1/svr/mys/tws/brat/hep/Rac1/Cdc42/Akt1/Sdc/simj/dia/cpb/Moe/nmo/shot/CASK/Rho1/Nf1/Pi3K92E/Dad/Abi/WASp/trio/stan/Cortactin/Mipp1/par-6/Kank/msps/Tob/Fmr1/GMF/seq/Tao/Rab35/Arpc2/CG15236/Syn2/cpa/Synj/Liprin-gamma/PIP5K59B/Eps-15/Cip4/DCP2/CG17816/Syp/Sar1/Octbeta1R/plum/Cals/conu/Atx2/Rheb/Fsn/Pak3/Efa6/Jupite…	1.3019019143290613
Biological process	L2_Imp	GO:0050807	regulation of synapse organization	70/1343	157/9160	4.866781926456537e-18	ena/Fas2/Galphao/dlg1/pum/put/sgg/slo/stau/Ten-m/mys/brat/Rac1/Cdc42/Akt1/Sdc/simj/cpb/nmo/CASK/Rab2/Nf1/Pi3K92E/Rab11/Dad/WASp/trio/stan/Fmr1/Tao/Syn2/Liprin-gamma/PIP5K59B/Eps-15/Cip4/Syp/Sar1/Nrx-1/Octbeta1R/plum/mav/Cals/Aplip1/Atx2/Rheb/Fsn/bchs/Pak3/Synd/beta-Spec/alpha-Spec/futsch/mnb/Mob4/Atg1/Ank2/Rab8/Arp3/Src64B/cac/nwk/dysc/CaMKII/Patr-1/kis/Ten-a/unc-104/Pak/S6k/Rab1	1.6045505616102034
Biological process	L2_Imp	GO:0010648	negative regulation of cell communication	122/1343	371/9160	6.1188965011542846e-18	Cam/Pka-C1/cos/Lar/dnc/E(bx)/ed/Eip75B/Fas2/flw/Gbeta13F/gro/H/ImpL2/dlg1/eIF4A/l(2)gl/E(spl)m4-BFM/numb/pnt/Pp1alpha-96A/PpV/pum/Ras85D/sesB/sgg/sl/slo/sqh/Su(dx)/mts/Rdl/Ptp10D/Galphaq/Ubc6/Rap1/ci/Akt1/dock/Gug/msn/eff/cpb/Zyx/nmo/Rho1/sty/CkIalpha/Rala/apt/Cbl/lig/crol/Dad/CtBP/Spred/Sin3A/AMPKalpha/EloB/CG2918/Pli/hang/wdb/Fmr1/pigs/NFAT/Nadsyn/HUWE1/kek5/Tao/Mnn1/TM9SF2/sky/casp/cpa/Synj/Ep…	1.165350254498947
Biological process	L2_Imp	GO:0048737	imaginal disc-derived appendage development	111/1343	323/9160	6.745328366376207e-18	arm/bi/Pka-C1/cg/ck/cos/Dl/EcR/ed/emc/flw/fog/ftz-f1/Galphao/H/hth/kn/mam/pnt/put/Ras85D/S/sd/sgg/skd/sn/sqh/Su(dx)/trc/tsh/vn/ct/unk/zfh2/Rap1/drk/svr/mys/dac/corto/Rac1/Cdc42/cora/Fkbp14/Gug/heph/babo/Zyx/Sep1/ctp/nmo/Trl/Syx1A/pnut/shot/Rho1/sty/drl/Vang/Past1/fz2/spen/Cbl/crol/Dad/EloB/drm/trio/stan/Smox/myo/RhoGAP16F/RhoGAP19D/Dg/sona/Hipk/Cip4/tow/RhoGAP71E/Hs6st/tnc/Mtl/mav/Pcyt1/CG30069/R…	1.2289138052130448
Biological process	L2_Imp	GO:0023057	negative regulation of signaling	122/1343	372/9160	7.579943901378385e-18	Cam/Pka-C1/cos/Lar/dnc/E(bx)/ed/Eip75B/Fas2/flw/Gbeta13F/gro/H/ImpL2/dlg1/eIF4A/l(2)gl/E(spl)m4-BFM/numb/pnt/Pp1alpha-96A/PpV/pum/Ras85D/sesB/sgg/sl/slo/sqh/Su(dx)/mts/Rdl/Ptp10D/Galphaq/Ubc6/Rap1/ci/Akt1/dock/Gug/msn/eff/cpb/Zyx/nmo/Rho1/sty/CkIalpha/Rala/apt/Cbl/lig/crol/Dad/CtBP/Spred/Sin3A/AMPKalpha/EloB/CG2918/Pli/hang/wdb/Fmr1/pigs/NFAT/Nadsyn/HUWE1/kek5/Tao/Mnn1/TM9SF2/sky/casp/cpa/Synj/Ep…	1.1614668200117186
Biological process	L2_Imp	GO:0048646	anatomical structure formation involved in morphogenesis	142/1343	465/9160	1.0196875892938378e-17	Act5C/arm/BicD/bsk/Chc/Dl/EcR/ed/emc/ena/exd/fkh/Actn/flw/fog/H/hth/klar/egh/eIF4A/l(2)gl/mam/Mlc2/Mp20/Myb/numb/put/Ras85D/S/shi/Btk29A/sqh/sw/tsh/ttk/ct/porin/mys/ci/enc/14-3-3zeta/hep/Rac1/Cdc42/Cds/CycE/dock/dia/heph/Moe/Sep1/ctp/E2f1/CalpA/Syx1A/nuf/pnut/shot/Arf51F/Rab5/Rho1/bnl/cher/CCT3/CanB2/Lis-1/NetB/Rab11/Rbf/Past1/14-3-3epsilon/CtBP/CLIP-190/Osbp/WASp/Scgdelta/Cortactin/siz/tacc/Inx2…	1.0585485070661522
Biological process	L2_Imp	GO:0035120	post-embryonic appendage morphogenesis	107/1343	308/9160	1.2025482426253055e-17	arm/bi/Pka-C1/cg/ck/cos/Dl/EcR/ed/emc/flw/fog/ftz-f1/Galphao/H/hth/kn/mam/pnt/put/Ras85D/S/sd/sgg/skd/sn/sqh/Su(dx)/trc/tsh/vn/ct/unk/zfh2/Rap1/drk/svr/mys/corto/Rac1/Cdc42/cora/Fkbp14/Gug/heph/babo/Zyx/Sep1/ctp/nmo/Trl/pnut/shot/Rho1/sty/Vang/Past1/fz2/spen/Cbl/crol/Dad/EloB/drm/trio/stan/Smox/myo/RhoGAP16F/RhoGAP19D/Dg/Hipk/Cip4/tow/RhoGAP71E/Hs6st/tnc/Mtl/mav/Pcyt1/CG30069/Rbfox1/Mrtf/dpy/pan/…	1.2445687392631097
Biological process	L2_Imp	GO:0048736	appendage development	111/1343	326/9160	1.4143987319589462e-17	arm/bi/Pka-C1/cg/ck/cos/Dl/EcR/ed/emc/flw/fog/ftz-f1/Galphao/H/hth/kn/mam/pnt/put/Ras85D/S/sd/sgg/skd/sn/sqh/Su(dx)/trc/tsh/vn/ct/unk/zfh2/Rap1/drk/svr/mys/dac/corto/Rac1/Cdc42/cora/Fkbp14/Gug/heph/babo/Zyx/Sep1/ctp/nmo/Trl/Syx1A/pnut/shot/Rho1/sty/drl/Vang/Past1/fz2/spen/Cbl/crol/Dad/EloB/drm/trio/stan/Smox/myo/RhoGAP16F/RhoGAP19D/Dg/sona/Hipk/Cip4/tow/RhoGAP71E/Hs6st/tnc/Mtl/mav/Pcyt1/CG30069/R…	1.2155760056758924
Biological process	L2_Imp	GO:0030707	ovarian follicle cell development	99/1343	276/9160	2.1197294842135844e-17	bsk/cos/csw/Dl/Lar/EcR/ed/emc/ena/kay/egh/dlg1/Catsup/mam/Myb/Ras85D/S/sgg/shi/sl/sqh/ttk/vn/Rop/ex/Rap1/drk/mys/Hrb27C/hep/Rac1/Cdc42/Akt1/CycE/msn/cpb/E2f1/CASK/Rab5/Rho1/Tie/cher/sty/Pi3K92E/Rala/Lis-1/rin/Rab11/Rab7/Rbf/Vang/apt/Cbl/lig/Abi/Uba1/Cortactin/CalpB/par-6/Ptpmeg2/Cdc7/GMF/pigs/Tao/eIF3b/Cip4/nudE/Syp/Pax/mask/Mrtf/mim/Not1/bbg/kra/bun/Nost/rhea/par-1/Ppcs/nej/Dhc64C/RanBPM/cic/Src…	1.2907204568583048
Biological process	L2_Imp	GO:0035114	imaginal disc-derived appendage morphogenesis	108/1343	316/9160	3.121807319399546e-17	arm/bi/Pka-C1/cg/ck/cos/Dl/EcR/ed/emc/flw/fog/ftz-f1/Galphao/H/hth/kn/mam/pnt/put/Ras85D/S/sd/sgg/skd/sn/sqh/Su(dx)/trc/tsh/vn/ct/unk/zfh2/Rap1/drk/svr/mys/dac/corto/Rac1/Cdc42/cora/Fkbp14/Gug/heph/babo/Zyx/Sep1/ctp/nmo/Trl/pnut/shot/Rho1/sty/Vang/Past1/fz2/spen/Cbl/crol/Dad/EloB/drm/trio/stan/Smox/myo/RhoGAP16F/RhoGAP19D/Dg/Hipk/Cip4/tow/RhoGAP71E/Hs6st/tnc/Mtl/mav/Pcyt1/CG30069/Rbfox1/Mrtf/dpy/…	1.2209950475432296
Biological process	L2_Imp	GO:0001667	ameboidal-type cell migration	75/1343	181/9160	3.712216689691802e-17	bsk/csw/Dl/Lar/EcR/ena/fog/Gbeta13F/kay/egh/Catsup/pnt/Ras85D/shi/sl/sqh/ttk/vn/ex/Rap1/drk/mys/Hrb27C/Ggamma1/ple/hep/Rac1/Akt1/Sdc/msn/cpb/CASK/Rab5/Rho1/Tie/bnl/Pi3K92E/Rala/Lis-1/Rab11/Rab7/Vang/apt/Cbl/Abi/Sin3A/Cortactin/CalpB/par-6/Ptpmeg2/GMF/pyr/nudE/Mtl/smog/Mrtf/mim/jeb/bbg/bun/rhea/par-1/Ppcs/CG42674/Dhc64C/sqd/dally/spoon/sli/how/stai/kis/slmb/InR/AdamTS-A	1.4988610969695395
Biological process	L2_Imp	GO:0007476	imaginal disc-derived wing morphogenesis	96/1343	266/9160	4.3928837365276276e-17	arm/bi/Pka-C1/cg/ck/cos/Dl/EcR/ed/emc/flw/fog/Galphao/H/hth/kn/mam/pnt/put/Ras85D/S/sd/sgg/sn/sqh/Su(dx)/trc/tsh/vn/ct/unk/zfh2/Rap1/drk/svr/mys/corto/Rac1/Cdc42/cora/Fkbp14/Gug/heph/babo/Zyx/Sep1/ctp/nmo/Trl/pnut/shot/Rho1/sty/Vang/Past1/fz2/spen/Cbl/crol/Dad/EloB/stan/Smox/myo/Dg/Hipk/Cip4/tow/Hs6st/tnc/Mtl/mav/Pcyt1/CG30069/Rbfox1/Mrtf/dpy/pan/bbg/alphaSnap/Nost/Dys/rhea/par-1/tay/Cul3/Ppcs/Gp…	1.2995683587768305
Biological process	L2_Imp	GO:0007389	pattern specification process	144/1343	482/9160	4.536633918794864e-17	AnxB9/arm/bi/bic/BicD/bsk/CkIIbeta/Pka-C1/chic/ck/Chc/csw/Dl/EcR/emc/ena/exd/flw/H/hth/klar/kn/dlg1/l(2)gl/mago/numb/Pkc98E/pnt/pum/put/Ras85D/S/sgg/skd/sn/sqh/stau/Su(dx)/Tm1/tsh/tud/vn/mts/ct/Syt1/CrebA/Rop/Rap1/fs(1)h/Hrb27C/ci/enc/tws/14-3-3zeta/dac/brat/hep/corto/Rac1/Cdc42/cora/Gug/heph/Ssdp/Moe/nmo/CalpA/Syx1A/nuf/Rho1/Su(Tpl)/sty/CadN/Lis-1/NetB/rin/Rab11/Rab7/Vang/apt/Past1/fz2/spen/Cbl/…	1.0269239587692145
Biological process	L2_Imp	GO:0007472	wing disc morphogenesis	99/1343	279/9160	4.6999371641289056e-17	arm/bi/Pka-C1/cg/ck/cos/Dl/EcR/ed/emc/flw/fog/Galphao/H/hth/kn/mam/pnt/put/Ras85D/S/sd/sgg/sn/sqh/Su(dx)/trc/tsh/vn/ct/unk/zfh2/Rap1/drk/svr/mys/corto/Rac1/Cdc42/cora/Fkbp14/Gug/heph/babo/Zyx/Sep1/ctp/nmo/Trl/pnut/shot/Rho1/sty/Vang/Past1/fz2/spen/Cbl/crol/Dad/Pkn/EloB/stan/Smox/myo/scaf/Dg/CNBP/Hipk/Cip4/tow/Hs6st/tnc/Mtl/mav/Pcyt1/CG30069/Rbfox1/Mrtf/dpy/pan/bbg/alphaSnap/Nost/Dys/rhea/par-1/ta…	1.275123601807286
Biological process	L2_Imp	GO:0048870	cell motility	111/1343	331/9160	4.729157592562016e-17	bsk/csw/Dl/Lar/EcR/ena/fog/Gbeta13F/kay/egh/Catsup/numb/pnt/pum/Ras85D/shi/sl/sn/sqh/ttk/vn/ex/zfh1/Rap1/drk/mys/Hrb27C/Ggamma1/ple/hep/Rac1/Cdc42/Akt1/Sdc/Wnt4/dock/msn/Sema1a/Sema2a/cpb/CASK/Rab5/Rho1/Tie/bnl/Pi3K92E/Rala/Lis-1/NetB/Rab11/Rab7/Vang/apt/fz2/Cbl/14-3-3epsilon/Dad/Abi/Sin3A/caps/foi/PlexA/Cortactin/CalpB/par-6/Ptpmeg2/Fmr1/GMF/CG11178/Dscam1/oys/pyr/Uev1A/nudE/XNP/Mtl/smog/Mrtf/mi…	1.1936167530997523
Biological process	L2_Imp	GO:0035107	appendage morphogenesis	108/1343	318/9160	4.8602306051567766e-17	arm/bi/Pka-C1/cg/ck/cos/Dl/EcR/ed/emc/flw/fog/ftz-f1/Galphao/H/hth/kn/mam/pnt/put/Ras85D/S/sd/sgg/skd/sn/sqh/Su(dx)/trc/tsh/vn/ct/unk/zfh2/Rap1/drk/svr/mys/dac/corto/Rac1/Cdc42/cora/Fkbp14/Gug/heph/babo/Zyx/Sep1/ctp/nmo/Trl/pnut/shot/Rho1/sty/Vang/Past1/fz2/spen/Cbl/crol/Dad/EloB/drm/trio/stan/Smox/myo/RhoGAP16F/RhoGAP19D/Dg/Hipk/Cip4/tow/RhoGAP71E/Hs6st/tnc/Mtl/mav/Pcyt1/CG30069/Rbfox1/Mrtf/dpy/…	1.211892840435977
Biological process	L2_Imp	GO:0051674	localization of cell	112/1343	336/9160	5.3427390933648696e-17	bsk/csw/Dl/Lar/EcR/ena/fog/Gbeta13F/kay/egh/Catsup/numb/pnt/pum/Ras85D/shi/sl/sn/sqh/ttk/vn/ex/zfh1/Rap1/drk/mys/Hrb27C/Ggamma1/ple/hep/Rac1/Cdc42/Akt1/Sdc/Wnt4/dock/msn/Sema1a/Sema2a/cpb/CASK/Rab5/Rho1/Tie/bnl/Pi3K92E/Rala/Lis-1/NetB/Rab11/Rab7/Vang/apt/fz2/Cbl/14-3-3epsilon/Dad/Abi/Sin3A/caps/foi/PlexA/Cortactin/CalpB/par-6/Ptpmeg2/Fmr1/GMF/CG11178/Dscam1/oys/pyr/Uev1A/nudE/XNP/Mtl/smog/Mrtf/mi…	1.184925792835708
Biological process	L2_Imp	GO:0048638	regulation of developmental growth	87/1343	230/9160	5.850331260853906e-17	chic/Lar/ena/Fas2/fkh/Galphao/dlg1/l(2)gl/pum/Ras85D/sgg/slo/stau/ex/brat/Rac1/Cdc42/Akt1/Sdc/simj/Sema1a/Sema2a/babo/cpb/Zyx/nmo/pnut/shot/CASK/bif/Nf1/Pi3K92E/CadN/Vang/lig/Dad/WASp/trio/stan/Smox/Fmr1/Tao/sNPF/Syn2/Liprin-gamma/PIP5K59B/Eps-15/Hipk/Cip4/Wbp2/Tctp/Hs6st/Syp/Octbeta1R/plum/Rheb/Fsn/bchs/Liprin-alpha/Synd/Desat1/beta-Spec/alpha-Spec/futsch/mnb/Mob4/Ank2/pico/Tl/Rab8/cic/Myc/Arp3/…	1.3673417384612168
Biological process	L2_Imp	GO:0007611	learning or memory	68/1343	157/9160	8.51143525304009e-17	Appl/arm/bsk/Pka-C1/dnc/EcR/Fas2/Pkc98E/pum/rut/sgg/Sh/shi/Btk29A/stau/vn/Pp1-87B/Rdl/Ptp10D/Gad1/Syn/drk/svr/14-3-3zeta/Rac1/Nmdar1/simj/Sap47/CASK/cher/Nf1/drl/CG1910/Nipped-B/Tob/CenG1A/Fmr1/Tomosyn/wcy/CG4612/DopEcR/mura/fabp/Nrx-1/Scamp/Alk/Atx2/vsg/Rbfox1/kra/gish/futsch/mnb/Pka-R1/brp/2mit/Ank2/aPKC/Src64B/AGO1/scrib/spoon/orb2/CaMKII/rad/rg/kis/ebo	1.5627303859155761
Biological process	L2_Imp	GO:0050890	cognition	68/1343	158/9160	1.2686445514457687e-16	Appl/arm/bsk/Pka-C1/dnc/EcR/Fas2/Pkc98E/pum/rut/sgg/Sh/shi/Btk29A/stau/vn/Pp1-87B/Rdl/Ptp10D/Gad1/Syn/drk/svr/14-3-3zeta/Rac1/Nmdar1/simj/Sap47/CASK/cher/Nf1/drl/CG1910/Nipped-B/Tob/CenG1A/Fmr1/Tomosyn/wcy/CG4612/DopEcR/mura/fabp/Nrx-1/Scamp/Alk/Atx2/vsg/Rbfox1/kra/gish/futsch/mnb/Pka-R1/brp/2mit/Ank2/aPKC/Src64B/AGO1/scrib/spoon/orb2/CaMKII/rad/rg/kis/ebo	1.5535703866301005
Biological process	L2_Imp	GO:0090066	regulation of anatomical structure size	86/1343	230/9160	2.0836211853872255e-16	chic/Chc/Lar/EcR/Fas2/Lam/Myb/Atpalpha/Ras85D/shi/Btk29A/sqh/stg/ttk/drk/svr/Lac/Rac1/Cdc42/Akt1/cora/sinu/dia/Sema1a/Sema2a/babo/cpb/pck/shot/MAPk-Ak2/Rho1/bif/Pi3K92E/CadN/nrv2/Rbf/Vang/Pi3K21B/AMPKalpha/WASp/stan/Smox/RhoGAP1A/Cortactin/Gasp/myo/RhoGAPp190/Nipped-B/Kank/Fmr1/GMF/obst-A/cold/CG10413/sNPF/Arpc2/CG15236/sano/cpa/Cip4/crim/Tctp/pasi1/tnc/mav/conu/Alk/Atx2/Rheb/Liprin-alpha/dpy/Las…	1.3506629973145867
Biological process	L2_Imp	GO:0007163	establishment or maintenance of cell polarity	75/1343	190/9160	8.588123708648249e-16	AnxB9/BicD/Pka-C1/Chc/csw/Gbeta13F/kay/egh/dlg1/l(2)gl/mago/pnt/Ras85D/S/sgg/sn/mts/Rap1/tws/14-3-3zeta/Ggamma1/Rac1/Cdc42/heph/Moe/ctp/nmo/Rab5/Rho1/sty/Rala/CadN/Lis-1/rin/Rab11/Vang/Khc-73/Cbl/14-3-3epsilon/Ran/lig/Abi/AMPKalpha/stan/par-6/Eb1/msps/Klp10A/scaf/Dg/sano/Slik/nudE/sff/Cont/Mtl/pins/Pcyt1/smog/grh/cno/Pka-R1/Dys/par-1/nej/Dhc64C/aPKC/scrib/sqd/jvl/spoon/Frl/slmb/lola/trol	1.4288513757217969
Biological process	L2_Imp	GO:0009968	negative regulation of signal transduction	111/1343	344/9160	1.0889167224254782e-15	Cam/Pka-C1/cos/Lar/dnc/E(bx)/ed/Eip75B/Fas2/flw/Gbeta13F/gro/H/ImpL2/dlg1/eIF4A/l(2)gl/E(spl)m4-BFM/numb/pnt/Pp1alpha-96A/PpV/pum/Ras85D/sesB/sgg/sl/sqh/Su(dx)/mts/Ptp10D/Galphaq/Ubc6/Rap1/ci/Akt1/dock/Gug/msn/eff/cpb/Zyx/nmo/Rho1/sty/CkIalpha/Rala/apt/Cbl/lig/crol/Dad/CtBP/Spred/Sin3A/AMPKalpha/EloB/CG2918/Pli/hang/wdb/Fmr1/pigs/HUWE1/kek5/Tao/Mnn1/TM9SF2/casp/cpa/Synj/Eps-15/Hipk/fmt/tow/BI-1/c…	1.138039405204872
Biological process	L2_Imp	GO:0051130	positive regulation of cellular component organization	91/1343	257/9160	1.276369061015865e-15	BicD/chic/Chc/Lar/ena/dlg1/Lam/numb/Pkc53E/put/sgg/shi/stau/Su(var)3-7/Su(var)205/Syt1/Rop/drk/svr/mys/hep/Rac1/Cdc42/Arf79F/Akt1/Sdc/simj/dia/cpb/Moe/nmo/shot/CASK/cher/Pi3K92E/Lis-1/Vang/Cbl/Abi/WASp/trio/stan/PlexA/Cortactin/Mipp1/par-6/msps/Tob/Syt4/seq/Tao/Rab35/CG15236/cpa/Synj/nudE/Sar1/Nrx-1/mav/Cals/Atx2/Rheb/Pak3/Haspin/Jupiter/CG31687/Synd/sif/lap/chinmo/kra/lmgA/mnb/larp/Ank2/pico/aPK…	1.2720583845616822
Biological process	L2_Imp	GO:0048585	negative regulation of response to stimulus	121/1343	394/9160	2.7398431547801166e-15	Cam/Pka-C1/cos/Lar/dnc/E(bx)/ed/Eip75B/Fas2/flw/Gbeta13F/gro/H/ImpL2/dlg1/eIF4A/l(2)gl/Lam/E(spl)m4-BFM/numb/pnt/Pp1alpha-96A/PpV/pum/Ras85D/sesB/sgg/sl/sqh/Su(dx)/mts/Csp/Ptp10D/Galphaq/Ubc6/Cbp53E/Rap1/ci/Akt1/dock/Gug/msn/eff/Sema1a/Sema2a/cpb/Zyx/nmo/Rho1/sty/CkIalpha/Rala/apt/Cbl/lig/crol/Dad/CtBP/Spred/Sin3A/AMPKalpha/EloB/CG2918/Pli/hang/wdb/Fmr1/pigs/HUWE1/kek5/Tao/Mnn1/TM9SF2/casp/SP2353…	1.066699711375082
Biological process	L2_Imp	GO:0050804	modulation of chemical synaptic transmission	60/1343	136/9160	2.7398431547801166e-15	BicD/Pka-C1/Fas2/pum/Sh/shi/slo/Csp/Syt1/Rdl/Galphaq/Cbp53E/Plc21C/Rap1/Rab3/Cdc42/Akt1/Snap25/Sap47/CASK/Pi3K92E/Eaat1/Syt4/Fmr1/Tomosyn/NFAT/Nadsyn/Frq1/VGlut/CG7781/CG6583/twit/sky/CG6329/Dg/crim/Toll-6/Syp/KaiR1D/Nrx-1/Cals/Alk/cpx/Rim/Frq2/jeb/beta-Spec/alpha-Spec/brp/Dys/qvr/Atg1/Ank2/Shab/Src64B/cac/Ih/dysc/Slob/CaMKII	1.5893160479150432
Biological process	L2_Imp	GO:0099177	regulation of trans-synaptic signaling	60/1343	136/9160	2.7398431547801166e-15	BicD/Pka-C1/Fas2/pum/Sh/shi/slo/Csp/Syt1/Rdl/Galphaq/Cbp53E/Plc21C/Rap1/Rab3/Cdc42/Akt1/Snap25/Sap47/CASK/Pi3K92E/Eaat1/Syt4/Fmr1/Tomosyn/NFAT/Nadsyn/Frq1/VGlut/CG7781/CG6583/twit/sky/CG6329/Dg/crim/Toll-6/Syp/KaiR1D/Nrx-1/Cals/Alk/cpx/Rim/Frq2/jeb/beta-Spec/alpha-Spec/brp/Dys/qvr/Atg1/Ank2/Shab/Src64B/cac/Ih/dysc/Slob/CaMKII	1.5893160479150432
Biological process	L2_Imp	GO:0090130	tissue migration	70/1343	174/9160	2.8943239961593397e-15	bsk/csw/Dl/Lar/EcR/ena/fog/kay/egh/Catsup/pnt/Ras85D/shi/sl/sqh/ttk/vn/ex/Rap1/drk/mys/Hrb27C/ple/hep/Rac1/Akt1/Sdc/msn/cpb/CASK/Rab5/Rho1/Tie/bnl/Pi3K92E/Rala/Lis-1/Rab11/Rab7/Vang/apt/Cbl/Abi/Sin3A/Cortactin/CalpB/par-6/Ptpmeg2/GMF/pyr/nudE/Mrtf/mim/jeb/bbg/bun/rhea/par-1/Ppcs/CG42674/Dhc64C/sqd/dally/spoon/sli/stai/kis/slmb/InR/AdamTS-A	1.456227814653102
Biological process	L2_Imp	GO:0051960	regulation of nervous system development	79/1343	211/9160	4.051734511623884e-15	chic/Dl/ed/ena/Galphao/dlg1/l(2)gl/numb/pnt/sd/sgg/stau/mts/unk/pros/tws/hdc/brat/Rac1/Akt1/Sdc/simj/Sema1a/Sema2a/babo/cpb/Cdc37/nmo/shot/bif/Nf1/Pi3K92E/CadN/Lis-1/Vang/ari-1/Dad/WASp/trio/stan/PlexA/Smox/Fmr1/Tao/pyr/Liprin-gamma/Cip4/nudE/Syp/Sar1/Octbeta1R/plum/Cals/Rheb/Fsn/Cka/Pak3/Synd/sif/mnb/bun/grh/Mob4/zld/Antp/Ank2/aPKC/Myc/Arp3/Src64B/cac/nwk/Patr-1/unc-104/Pak/slmb/InR/trol/Rab1	1.3525698530267818
Biological process	L2_Imp	GO:0021700	developmental maturation	78/1343	207/9160	4.089664654516049e-15	ben/bic/BicD/bsk/CkIIbeta/Pka-C1/chic/Chc/EcR/Fas2/flw/ftz-f1/klar/egh/dlg1/l(2)gl/mago/Ras85D/stau/Tm1/tud/Syt1/Rop/mys/Hrb27C/enc/14-3-3zeta/ple/hdc/Arf79F/eff/heph/Zyx/Moe/ctp/CalpA/Syx1A/Pi3K92E/Lis-1/Rab11/14-3-3epsilon/mira/Uba1/Mkk4/unc-13/CalpB/msps/Fmr1/ced-6/Vap33/Dg/DCP2/Cont/Syp/plum/shep/Rim/Lasp/shrb/alpha-Spec/Pka-R1/par-1/mgl/Dhc64C/aPKC/cic/cac/scrib/sqd/lost/jvl/Nrg/kis/unc-104/…	1.361803554919787
Biological process	L2_Imp	GO:0051963	regulation of synapse assembly	55/1343	119/9160	4.089664654516049e-15	ena/Fas2/Galphao/dlg1/pum/sgg/slo/stau/brat/Rac1/Cdc42/Akt1/Sdc/simj/cpb/nmo/CASK/Nf1/Pi3K92E/Dad/WASp/trio/stan/Fmr1/Tao/Syn2/Liprin-gamma/PIP5K59B/Eps-15/Cip4/Syp/Octbeta1R/plum/Cals/Rheb/Fsn/Pak3/Synd/beta-Spec/alpha-Spec/futsch/mnb/Mob4/Ank2/Rab8/Arp3/Src64B/cac/nwk/dysc/CaMKII/Patr-1/kis/unc-104/Pak	1.6564302437735803
Biological process	L2_Imp	GO:0010631	epithelial cell migration	67/1343	165/9160	7.29206705315865e-15	bsk/csw/Dl/Lar/EcR/ena/kay/egh/Catsup/pnt/Ras85D/shi/sl/sqh/ttk/vn/ex/Rap1/drk/mys/Hrb27C/ple/hep/Rac1/Akt1/Sdc/msn/cpb/CASK/Rab5/Rho1/Tie/bnl/Pi3K92E/Rala/Lis-1/Rab11/Rab7/Vang/apt/Cbl/Abi/Sin3A/Cortactin/CalpB/par-6/Ptpmeg2/GMF/nudE/Mrtf/mim/bbg/bun/rhea/par-1/Ppcs/CG42674/Dhc64C/sqd/dally/spoon/sli/stai/kis/slmb/InR/AdamTS-A	1.4696552697688205
Biological process	L2_Imp	GO:0046530	photoreceptor cell differentiation	78/1343	209/9160	7.502298304148412e-15	arm/ben/Cam/csw/Dl/Lar/ed/emc/hth/kay/klar/l(2)gl/pnt/put/Ras85D/S/sl/sw/ttk/mts/Ten-m/ex/pros/Rap1/drk/dac/noc/Rac1/tutl/msn/eff/babo/Moe/msi/sty/Rala/CadN/Lis-1/rin/Rab11/Past1/Cbl/vimar/stan/Smox/myo/Smyd4-4/seq/SP2353/Syn2/Slik/AP-1sigma/RhoGAP100F/Alk/Atx2/mask/Liprin-alpha/Synd/alph/jeb/bun/grh/nej/fwe/Bsg/Src64B/scrib/dysc/tgo/spg/pAbp/mbl/sno/PDZ-GEF/rg/tau/br/lola	1.3479313803382296
Biological process	L2_Imp	GO:1901888	regulation of cell junction assembly	56/1343	124/9160	7.58492154489478e-15	ena/Fas2/Galphao/dlg1/pum/sgg/slo/stau/brat/Rac1/Cdc42/Akt1/Sdc/simj/cpb/nmo/CASK/Nf1/Pi3K92E/Dad/WASp/trio/stan/Fmr1/seq/Tao/Syn2/Liprin-gamma/PIP5K59B/Eps-15/Cip4/Syp/Octbeta1R/plum/Cals/Rheb/Fsn/Pak3/Synd/beta-Spec/alpha-Spec/futsch/mnb/Mob4/Ank2/Rab8/Arp3/Src64B/cac/nwk/dysc/CaMKII/Patr-1/kis/unc-104/Pak	1.6230469052275929
Biological process	L2_Imp	GO:0090132	epithelium migration	67/1343	166/9160	1.0163076163295467e-14	bsk/csw/Dl/Lar/EcR/ena/kay/egh/Catsup/pnt/Ras85D/shi/sl/sqh/ttk/vn/ex/Rap1/drk/mys/Hrb27C/ple/hep/Rac1/Akt1/Sdc/msn/cpb/CASK/Rab5/Rho1/Tie/bnl/Pi3K92E/Rala/Lis-1/Rab11/Rab7/Vang/apt/Cbl/Abi/Sin3A/Cortactin/CalpB/par-6/Ptpmeg2/GMF/nudE/Mrtf/mim/bbg/bun/rhea/par-1/Ppcs/CG42674/Dhc64C/sqd/dally/spoon/sli/stai/kis/slmb/InR/AdamTS-A	1.460938052667712
Biological process	L2_Imp	GO:0008038	neuron recognition	53/1343	114/9160	1.0170113597743116e-14	Fas2/Fas3/trc/uzip/Nrt/Ptp99A/Galphaq/Ten-m/Fur1/zfh1/fru/Con/hig/Rac1/Wnt4/tutl/Sema1a/Sema2a/shot/Rho1/drl/CadN/NetB/Vang/fz2/WASp/stan/PlexA/RhoGAPp190/Fmr1/CG5758/Dscam1/Drl-2/CG6024/Cont/dsd/bchs/Pvf3/dpr12/kra/beta-Spec/alpha-Spec/Bsg/Tl/Arp3/Dscam4/sli/Dscam2/Hsc70-4/Ten-a/lola/trol/Fas1	1.6649187339553215
Biological process	L2_Imp	GO:0022603	regulation of anatomical structure morphogenesis	69/1343	174/9160	1.0582980196525152e-14	chic/Dl/ed/flw/fog/Gbeta13F/kn/pnt/sd/trc/ttk/pros/Rap1/mys/Ggamma1/Rac1/Cdc42/tutl/msn/dia/Sema1a/Sema2a/Moe/nmo/shot/Rho1/bif/Rala/CadN/Lis-1/Rab11/Vang/fz2/14-3-3epsilon/Abi/WASp/trio/stan/PlexA/RhoGAPp190/Fmr1/Dlic/SelG/HUWE1/Rab35/Arpc2/scaf/Dscam1/Hipk/nudE/zye/Sar1/Mtl/neo/smog/kmr/sif/vvl/gish/cno/zld/par-1/aPKC/PDZ-GEF/unc-104/Pak/Frl/tyn/Rab1	1.4354692544863046
Biological process	L2_Imp	GO:0001754	eye photoreceptor cell differentiation	72/1343	186/9160	1.0824803122800562e-14	Cam/csw/Dl/Lar/ed/emc/hth/kay/klar/l(2)gl/pnt/put/Ras85D/S/sl/sw/ttk/mts/Ten-m/ex/pros/Rap1/drk/dac/noc/Rac1/tutl/eff/babo/Moe/msi/sty/Rala/CadN/Lis-1/rin/Rab11/Past1/Cbl/vimar/stan/Smox/myo/Smyd4-4/seq/SP2353/Syn2/Slik/AP-1sigma/RhoGAP100F/Alk/Atx2/mask/Liprin-alpha/Synd/alph/jeb/bun/grh/nej/Src64B/scrib/dysc/tgo/spg/pAbp/mbl/PDZ-GEF/rg/tau/br/lola	1.400654483891145
Biological process	L2_Imp	GO:0045595	regulation of cell differentiation	92/1343	270/9160	1.1709408497706293e-14	bsk/chic/csw/CycA/Dl/EcR/ed/Fas2/hth/kn/l(2)gl/numb/pnt/Ras85D/sd/sl/ttk/vn/mts/unk/ex/pros/zfh1/Rap1/ci/tws/hdc/brat/Rac1/Arf79F/CycE/eff/Sema1a/Sema2a/babo/Cdc37/ctp/shot/bif/bnl/cher/sty/Pi3K92E/chn/CadN/Lis-1/Vang/ari-1/stan/PlexA/Smox/nito/heix/He/lqf/Fmr1/Mkrn1/Pdcd4/lid/pyr/Mlf/nudE/Tctp/Sar1/Alk/Rheb/mask/Cka/sif/alph/mnb/bun/grh/Mob4/zld/Antp/par-1/Vmat/Dhc64C/aPKC/Myc/Src64B/CG11000/tgo…	1.216634652563046
Biological process	L2_Imp	GO:0097435	supramolecular fiber organization	92/1343	270/9160	1.1709408497706293e-14	chic/ck/Dl/ed/ena/Actn/fog/Gbeta13F/Lam/Mlc2/osp/shi/sn/Btk29A/sqh/Tm1/Ten-m/svr/mys/Ggamma1/hep/Rac1/Cdc42/dia/cpb/Moe/ctp/shot/Rho1/cher/CanB2/CLIP-190/Abi/WASp/Scgdelta/Cortactin/cib/tacc/Kank/msps/GMF/seq/Vap33/pigs/pod1/Klp10A/Arpc2/CG15236/CAP/Dg/cpa/Cip4/Zasp66/nudE/zye/Mtl/conu/Atx2/mask/Pak3/CG30069/Efa6/Jupiter/smog/Lasp/tmod/chinmo/sls/beta-Spec/alpha-Spec/gish/futsch/C3G/Pka-R1/rhea/D…	1.216634652563046
Biological process	L2_Imp	GO:0007424	open tracheal system development	85/1343	240/9160	1.1804091692367609e-14	arm/Chc/csw/ed/Fas2/klar/Catsup/Lam/Atpalpha/pnt/put/Ras85D/shi/Btk29A/sqh/ttk/vn/ct/Ptp10D/drk/mys/ci/ple/noc/hdc/Lac/Rac1/Cdc42/Cds/Akt1/Sdc/cora/sinu/dia/Zyx/Moe/pck/shot/Rho1/bnl/sty/CCT3/nrv2/apt/lolal/caps/foi/stan/Mipp1/Gasp/par-6/VhaPPA1-1/seq/Dlic/Rab35/obst-A/cold/sano/Slik/crim/M6/pasi1/Hs6st/Rheb/Mrtf/dpy/form3/pan/grh/rhea/Trf2/Dhc64C/aPKC/mbf1/Src64B/Vha68-2/dally/sli/Nrg/InR/Vha26/…	1.2723886340860473
Biological process	L2_Imp	GO:0060541	respiratory system development	87/1343	249/9160	1.3383003635046342e-14	arm/Chc/csw/ed/Fas2/klar/Catsup/Lam/Atpalpha/pnt/put/Ras85D/shi/Btk29A/sqh/ttk/vn/ct/Ptp10D/drk/mys/ci/ple/noc/hdc/Lac/Rac1/Cdc42/Cds/Akt1/Sdc/cora/sinu/dia/Zyx/Moe/pck/shot/Rho1/bnl/sty/CCT3/nrv2/apt/lolal/caps/foi/stan/Mipp1/Gasp/par-6/VhaPPA1-1/seq/Dlic/Rab35/obst-A/cold/sano/Slik/crim/M6/Ccm3/pasi1/Hs6st/Rheb/Mrtf/dpy/form3/pan/grh/rhea/Trf2/Dhc64C/aPKC/mbf1/Src64B/Vha68-2/dally/sli/Nrg/sima/…	1.2528298573375114
Biological process	L2_Imp	GO:0001751	compound eye photoreceptor cell differentiation	70/1343	181/9160	2.8251278154407377e-14	Cam/csw/Dl/Lar/ed/emc/hth/kay/klar/l(2)gl/pnt/put/Ras85D/S/sl/ttk/mts/Ten-m/ex/pros/Rap1/drk/dac/noc/Rac1/tutl/eff/babo/Moe/msi/sty/Rala/CadN/Lis-1/rin/Rab11/Past1/Cbl/vimar/stan/Smox/myo/Smyd4-4/seq/SP2353/Syn2/Slik/AP-1sigma/RhoGAP100F/Alk/Atx2/mask/Liprin-alpha/Synd/alph/jeb/bun/grh/nej/Src64B/scrib/dysc/tgo/spg/pAbp/mbl/PDZ-GEF/tau/br/lola	1.399325423418625
Biological process	L2_Imp	GO:0008037	cell recognition	53/1343	118/9160	5.737161257426903e-14	Fas2/Fas3/trc/uzip/Nrt/Ptp99A/Galphaq/Ten-m/Fur1/zfh1/fru/Con/hig/Rac1/Wnt4/tutl/Sema1a/Sema2a/shot/Rho1/drl/CadN/NetB/Vang/fz2/WASp/stan/PlexA/RhoGAPp190/Fmr1/CG5758/Dscam1/Drl-2/CG6024/Cont/dsd/bchs/Pvf3/dpr12/kra/beta-Spec/alpha-Spec/Bsg/Tl/Arp3/Dscam4/sli/Dscam2/Hsc70-4/Ten-a/lola/trol/Fas1	1.615165698758222
Biological process	L2_Imp	GO:1904396	regulation of neuromuscular junction development	53/1343	118/9160	5.737161257426903e-14	ena/Fas2/Galphao/dlg1/pum/put/sgg/slo/stau/brat/Cdc42/Akt1/Sdc/simj/cpb/nmo/CASK/Nf1/Pi3K92E/Dad/WASp/trio/Fmr1/Tao/Syn2/Liprin-gamma/PIP5K59B/Eps-15/Cip4/Syp/Octbeta1R/plum/mav/Rheb/Fsn/Synd/beta-Spec/alpha-Spec/futsch/mnb/Mob4/Ank2/Rab8/Arp3/Src64B/cac/nwk/dysc/CaMKII/Patr-1/kis/unc-104/Pak	1.615165698758222
Biological process	L2_Imp	GO:0061061	muscle structure development	75/1343	204/9160	6.433980047824626e-14	Col4a1/ed/exd/Actn/hth/klar/kn/crp/Mlc2/Mp20/numb/pnt/Ras85D/sd/skd/ttk/zfh1/fru/mys/Rac1/cora/dock/Gug/dia/CalpA/Arf51F/Rho1/cher/sty/chn/drl/CanB2/vkg/Dad/Abi/Sin3A/EloB/WASp/Scgdelta/siz/lid/jp/CAP/pyr/Dg/Zasp66/Alk/Pax/mask/Pak3/Lasp/akirin/jeb/sls/CG42319/C3G/wech/Dys/rhea/Antp/Bsg/Msp300/Tl/Arp3/tx/hts/Flo2/how/ens/mbl/coro/wap/br/wupA/lola	1.3262816420812493
Biological process	L2_Imp	GO:0045165	cell fate commitment	98/1343	304/9160	7.121378062985786e-14	arm/bi/BicD/csw/CycA/Dl/EcR/ed/emc/exd/Gbeta13F/H/hth/kay/kn/egh/dlg1/l(2)gl/E(spl)m4-BFM/mam/numb/pnt/put/Ras85D/S/skd/sl/stau/ttk/vn/mts/pros/Rap1/drk/enc/tws/14-3-3zeta/Ggamma1/dac/noc/brat/Cdc42/CycE/Wnt4/simj/babo/msi/nuf/shot/Vps26/Rala/chn/Lis-1/rin/Rab11/fz2/spen/Cbl/14-3-3epsilon/CtBP/mira/WASp/flfl/Smox/par-6/myo/msps/lqf/Fmr1/seq/Klp10A/pyr/clu/cpa/nudE/pins/mask/pan/alph/jeb/alpha-Spe…	1.136670624228487
Biological process	L2_Imp	GO:0003002	regionalization	129/1343	450/9160	8.215602039445567e-14	AnxB9/arm/bi/bic/BicD/CkIIbeta/Pka-C1/chic/ck/Chc/csw/Dl/EcR/emc/ena/exd/flw/H/hth/klar/kn/dlg1/l(2)gl/mago/numb/Pkc98E/pnt/pum/put/Ras85D/S/sgg/skd/sn/sqh/stau/Su(dx)/Tm1/tsh/tud/vn/mts/ct/Syt1/CrebA/Rop/fs(1)h/Hrb27C/ci/enc/tws/dac/brat/hep/corto/cora/Gug/Moe/nmo/CalpA/Syx1A/nuf/Su(Tpl)/sty/Lis-1/NetB/rin/Rab11/Rab7/apt/Past1/fz2/spen/Cbl/14-3-3epsilon/lig/dom/Dad/CtBP/mira/lolal/EloB/drm/WASp/…	0.9673343577630812
Biological process	L2_Imp	GO:0008582	regulation of synaptic assembly at neuromuscular junction	51/1343	112/9160	9.388579752735512e-14	ena/Fas2/Galphao/dlg1/pum/sgg/slo/stau/brat/Cdc42/Akt1/Sdc/simj/cpb/nmo/CASK/Nf1/Pi3K92E/Dad/WASp/trio/Fmr1/Tao/Syn2/Liprin-gamma/PIP5K59B/Eps-15/Cip4/Syp/Octbeta1R/plum/Rheb/Fsn/Synd/beta-Spec/alpha-Spec/futsch/mnb/Mob4/Ank2/Rab8/Arp3/Src64B/cac/nwk/dysc/CaMKII/Patr-1/kis/unc-104/Pak	1.6349587134707553
Biological process	L2_Imp	GO:0071695	anatomical structure maturation	69/1343	181/9160	1.0030308898696721e-13	bic/BicD/bsk/CkIIbeta/Pka-C1/chic/Chc/EcR/Fas2/flw/ftz-f1/klar/egh/dlg1/l(2)gl/mago/Ras85D/stau/Tm1/tud/Syt1/Rop/Hrb27C/enc/14-3-3zeta/hdc/Arf79F/eff/heph/Moe/ctp/CalpA/Syx1A/Pi3K92E/Lis-1/Rab11/14-3-3epsilon/mira/Uba1/CalpB/msps/Fmr1/ced-6/Dg/DCP2/Cont/Syp/plum/shep/Rim/Lasp/shrb/alpha-Spec/Pka-R1/par-1/Dhc64C/aPKC/cic/cac/scrib/sqd/lost/jvl/Nrg/kis/slmb/InR/Imp/TER94	1.3785668632518278
Biological process	L2_Imp	GO:0007167	enzyme-linked receptor protein signaling pathway	92/1343	279/9160	1.0684267383892797e-13	bsk/Col4a1/csw/Lar/ed/Fas2/fkh/gro/ImpL2/dlg1/eIF4A/pnt/pum/put/Ras85D/sgg/sl/ttk/vn/mts/Ptp10D/Rap1/drk/14-3-3zeta/hep/Rac1/Cdc42/Akt1/dock/Gug/babo/Cdc37/Gp150/Tie/bnl/sty/Pi3K92E/drl/Lis-1/spen/Cbl/Dad/Pi3K21B/Reph/Smox/Eph/myo/wdb/lqf/Fmr1/Mkrn1/Socs16D/kek5/Tao/pyr/Drl-2/Nplp1/cmpy/srl/CycG/mav/Ephrin/Alk/Rheb/wrd/mask/Pvf3/Snoo/alph/jeb/grh/Mob4/Pp2A-29B/tay/Cul3/Tl/cic/Myc/Src64B/dally/tgo…	1.1693289377846894
Biological process	L2_Imp	GO:0007297	ovarian follicle cell migration	56/1343	131/9160	1.2336359720006297e-13	bsk/Dl/Lar/EcR/ena/kay/egh/Catsup/Ras85D/shi/sl/sqh/ttk/vn/ex/Rap1/mys/Hrb27C/hep/Rac1/Akt1/msn/cpb/CASK/Rab5/Rho1/Tie/Pi3K92E/Rala/Lis-1/Rab11/Rab7/Vang/apt/Cbl/Abi/Cortactin/CalpB/par-6/Ptpmeg2/GMF/nudE/Mrtf/mim/bbg/bun/rhea/par-1/Ppcs/Dhc64C/sqd/spoon/stai/kis/slmb/InR	1.5438202140770179
Biological process	L2_Imp	GO:0007169	transmembrane receptor protein tyrosine kinase signaling pathway	76/1343	212/9160	1.894966962847744e-13	bsk/Col4a1/csw/Lar/ed/Fas2/fkh/gro/ImpL2/dlg1/pnt/pum/Ras85D/sgg/sl/ttk/vn/mts/Ptp10D/Rap1/drk/14-3-3zeta/hep/Rac1/Cdc42/Akt1/dock/Gug/Cdc37/Tie/bnl/sty/Pi3K92E/drl/spen/Cbl/Pi3K21B/Reph/Eph/wdb/Fmr1/Mkrn1/Socs16D/pyr/Drl-2/srl/CycG/Ephrin/Alk/Rheb/wrd/mask/Pvf3/alph/jeb/grh/Mob4/Pp2A-29B/tay/Cul3/Tl/cic/Myc/Src64B/dally/tgo/spg/Lst8/PDZ-GEF/sima/Ptp61F/PRAS40/slmb/S6k/InR/trol	1.28989535243725
Biological process	L2_Imp	GO:0048469	cell maturation	67/1343	178/9160	5.063639844370816e-13	bic/BicD/bsk/CkIIbeta/Pka-C1/chic/Chc/EcR/Fas2/flw/ftz-f1/klar/egh/dlg1/l(2)gl/mago/Ras85D/stau/Tm1/tud/Syt1/Rop/Hrb27C/enc/14-3-3zeta/hdc/Arf79F/eff/heph/Moe/ctp/CalpA/Syx1A/Pi3K92E/Lis-1/Rab11/14-3-3epsilon/mira/Uba1/CalpB/msps/Fmr1/ced-6/Dg/DCP2/Syp/plum/shep/Rim/Lasp/shrb/alpha-Spec/Pka-R1/par-1/Dhc64C/aPKC/cic/cac/scrib/sqd/lost/jvl/kis/slmb/InR/Imp/TER94	1.3602440530482387
Biological process	L2_Imp	GO:0007274	neuromuscular synaptic transmission	41/1343	81/9160	5.072604704999528e-13	rut/slo/Csp/Syt1/Galphaq/Ten-m/Plc21C/Cdc42/Snap25/Syx1A/CASK/apt/Fmr1/Upf2/Tomosyn/Nadsyn/VGlut/sky/Syp/KaiR1D/Nrx-1/Scamp/Alk/cpx/wrd/Fsn/Rim/jeb/beta-Spec/alpha-Spec/alphaSnap/Pka-R1/brp/Dys/Ank2/Rbp/SERCA/nwk/dysc/Slob/Ten-a	1.787590295290323
Biological process	L2_Imp	GO:1901700	response to oxygen-containing compound	100/1343	322/9160	5.072604704999528e-13	mAChR-A/bsk/Cam/Pka-C1/Lar/dnc/E(bx)/EcR/Eip75B/Fas2/fkh/ftz-f1/ImpL2/dlg1/l(2)gl/Pfk/Pkc98E/pum/put/rut/S/sgg/Sh/sl/mts/Galphaq/Syn/Rap1/drk/ple/Akt1/Nmdar1/dock/babo/Cdc37/Iswi/AcCoAS/Aldh/Trl/Arf51F/CASK/cher/Pi3K92E/Rab10/apt/Pi3K21B/Pka-R2/PRL-1/moody/Smox/hang/wdb/Akap200/Fmr1/Mkrn1/Clic/Tao/Bacc/Jwa/ITP/DopEcR/Tat/Crtc/srl/mura/dpr9/Idh3b/CycG/Rheb/wrd/vsg/RabX4/Efa6/Desat1/kra/Pka-R1/Mob4…	1.0828276052169714
Biological process	L2_Imp	GO:0099003	vesicle-mediated transport in synapse	49/1343	109/9160	5.632299583884225e-13	BicD/Chc/g/shi/Csp/Syt1/Rop/Syn/Rap1/Rab3/brat/Arf79F/Snap25/nSyb/Syx1A/Arf51F/CASK/Rab5/Rab11/stnB/stnA/unc-13/X11L/Syt4/Fmr1/Vap33/Tomosyn/NFAT/VGlut/sky/Syngr/Synj/Eps-15/unc-13-4A/EndoA/Nrx-1/Scamp/cpx/Synd/Rim/lap/alphaSnap/mnb/Hip14/Vmat/lqfR/fwe/AP-2alpha/Snap24	1.616413812895146
Biological process	L2_Imp	GO:0099504	synaptic vesicle cycle	49/1343	109/9160	5.632299583884225e-13	BicD/Chc/g/shi/Csp/Syt1/Rop/Syn/Rap1/Rab3/brat/Arf79F/Snap25/nSyb/Syx1A/Arf51F/CASK/Rab5/Rab11/stnB/stnA/unc-13/X11L/Syt4/Fmr1/Vap33/Tomosyn/NFAT/VGlut/sky/Syngr/Synj/Eps-15/unc-13-4A/EndoA/Nrx-1/Scamp/cpx/Synd/Rim/lap/alphaSnap/mnb/Hip14/Vmat/lqfR/fwe/AP-2alpha/Snap24	1.616413812895146
Biological process	L2_Imp	GO:0016358	dendrite development	64/1343	167/9160	7.003983199785849e-13	EcR/ena/E(Pc)/ftz-f1/kay/kn/pum/sn/Tm1/trc/ttk/ct/Rop/pros/fru/fs(1)h/ci/Rac1/Cdc42/Akt1/tutl/Sema1a/Sema2a/babo/shot/Rab5/Rho1/Pi3K92E/chn/drl/CadN/Lis-1/NetB/dom/AMPKalpha/stan/Smox/jim/Fmr1/seq/Dlic/Dscam1/nudE/Toll-6/CG9705/Sar1/mav/Snoo/shrb/vvl/futsch/p120ctn/Cul3/Dhc64C/dally/sli/smt3/Nrg/unc-104/br/S6k/lola/Rab1/TER94	1.3861840010828117
Biological process	L2_Imp	GO:0016049	cell growth	59/1343	148/9160	9.29169968083742e-13	arm/bsk/Pka-C1/chic/Lar/dnc/fkh/kay/rut/Sh/sl/sqh/alphaTub85E/hep/Rac1/Cdc42/Akt1/Sema1a/Sema2a/shot/Rab5/Rho1/bif/Nf1/Pi3K92E/CadN/Rab11/Vang/fz2/Dad/Abi/AMPKalpha/Mnt/stan/Fmr1/scaf/Dscam1/Larp4B/cmpy/srl/jagn/Paip2/Mtl/RhoGAP100F/Rheb/Liprin-alpha/pan/pix/bun/Atg1/Ank2/Tl/cic/Myc/Nrg/sima/Frl/S6k/InR	1.4430779772897555
Biological process	L2_Imp	GO:0006897	endocytosis	63/1343	165/9160	1.3432126492874443e-12	BicD/bsk/Chc/csw/EcR/g/numb/Pkc53E/shi/Su(dx)/Syt1/drk/brat/hep/Rac1/Cdc42/Arf79F/Moe/Arf51F/CASK/Rab5/Rho1/Sr-CI/Lis-1/Rab11/Rab7/Past1/stnB/stnA/Cbl/ArfGAP1/WASp/Clc/Cortactin/lqf/CG2258/CG9132/Tao/Rab35/Reps/Synj/Eps-15/aux/CG8176/CG9297/EndoA/Nrx-1/Pcyt1/LpR2/CG31729/Synd/mim/lap/mnb/mgl/lqfR/fwe/Gprk2/norpA/scrib/AP-2mu/AP-2alpha/rudhira	1.3808460028109644
Biological process	L2_Imp	GO:0003008	system process	135/1343	497/9160	1.621242528989686e-12	nAChRalpha1/nAChRbeta1/Appl/arm/bsk/Cam/Pka-C1/Col4a1/ck/dnc/EcR/Fas2/Galphao/Mlc1/Mlc2/na/Atpalpha/Pkc98E/pum/rdgB/rut/sgg/Sh/shi/Btk29A/stau/Tm1/vn/Pp1-87B/ct/nonA/Rdl/Ptp10D/Galphaq/Gad1/Syn/pros/drk/svr/mys/14-3-3zeta/Ggamma1/Rac1/Cdc42/Nmdar1/cora/simj/sinu/dia/Ms/Sap47/CASK/cher/Nf1/drl/nrv2/Dyrk2/CG1910/AMPKalpha/GluClalpha/Scgdelta/Nipped-B/Eaat1/Eb1/CG4928/Tob/CenG1A/Fmr1/nAChRalpha5/Uba…	0.8896018490454087
Biological process	L2_Imp	GO:0007417	central nervous system development	85/1343	260/9160	1.9287477483806495e-12	Appl/bsk/CkIIbeta/chic/csw/Hr3/EcR/exd/Fas2/ftz-f1/Galphao/hth/kn/Lam/mam/vn/Nrt/ct/Ptp10D/pros/fru/mys/dac/noc/Rbp9/brat/Rac1/CycE/cora/sinu/babo/E2f1/pck/shot/drl/Lis-1/nrv2/apt/Abi/mira/Uba1/foi/trio/stan/CycT/moody/Smox/Eph/cib/siz/myo/RhoGAPp190/Nipped-B/Fmr1/seq/ced-6/Tao/cold/Dscam1/Dg/Cont/pasi1/Ephrin/bchs/mask/vvl/chinmo/alpha-Spec/bun/grh/Pka-R1/elav/Antp/Dhc64C/mbf1/Src64B/tgo/spg/smt…	1.1569114166661114
Biological process	L2_Imp	GO:0007298	border follicle cell migration	51/1343	120/9160	2.4715963587976987e-12	bsk/Dl/EcR/ena/kay/egh/Catsup/Ras85D/shi/sl/sqh/ttk/vn/ex/Rap1/mys/Hrb27C/hep/Rac1/Akt1/msn/cpb/CASK/Rab5/Rho1/Tie/Pi3K92E/Rala/Lis-1/Rab11/Rab7/Vang/apt/Cbl/Cortactin/CalpB/par-6/Ptpmeg2/GMF/nudE/Mrtf/mim/bbg/rhea/par-1/Dhc64C/spoon/stai/kis/slmb/InR	1.5354230399198412
Biological process	L2_Imp	GO:0007269	neurotransmitter secretion	46/1343	102/9160	2.8568302117331448e-12	BicD/Chc/Csp/Syt1/Rop/Syn/Rap1/Gdi/Rab3/CanB/Cdc42/Arf79F/Snap25/nSyb/Syx1A/Arf51F/CASK/CanB2/unc-13/X11L/Syt4/Vap33/Tomosyn/NFAT/Frq1/twit/sky/Syngr/unc-13-4A/Arl8/KaiR1D/Scamp/cpx/Synd/Rim/Frq2/alphaSnap/brp/Hip14/Dys/lqfR/nej/cac/Ih/Hsc70-4/Snap24	1.6210249076423813
Biological process	L2_Imp	GO:0099643	signal release from synapse	46/1343	102/9160	2.8568302117331448e-12	BicD/Chc/Csp/Syt1/Rop/Syn/Rap1/Gdi/Rab3/CanB/Cdc42/Arf79F/Snap25/nSyb/Syx1A/Arf51F/CASK/CanB2/unc-13/X11L/Syt4/Vap33/Tomosyn/NFAT/Frq1/twit/sky/Syngr/unc-13-4A/Arl8/KaiR1D/Scamp/cpx/Synd/Rim/Frq2/alphaSnap/brp/Hip14/Dys/lqfR/nej/cac/Ih/Hsc70-4/Snap24	1.6210249076423813
Biological process	L2_Imp	GO:0001505	regulation of neurotransmitter levels	49/1343	113/9160	2.893817617092805e-12	Ace/BicD/Chc/Csp/Syt1/Rop/Syn/Rap1/Gdi/Rab3/CanB/Cdc42/Arf79F/Snap25/nSyb/Syx1A/Arf51F/CASK/CanB2/unc-13/X11L/Syt4/Vap33/Tomosyn/NFAT/Frq1/twit/sky/Syngr/unc-13-4A/olf413/Arl8/ChT/KaiR1D/Scamp/cpx/Synd/Rim/Frq2/alphaSnap/brp/Hip14/Dys/lqfR/nej/cac/Ih/Hsc70-4/Snap24	1.5644191752568846
Biological process	L2_Imp	GO:0051094	positive regulation of developmental process	78/1343	231/9160	2.9694535997768156e-12	bsk/chic/CycA/EcR/ImpL2/dlg1/pnt/Ras85D/stau/Rop/pros/mys/ci/Rac1/Arf79F/Akt1/Sdc/simj/babo/cpb/Cdc37/Zyx/ctp/E2f1/nmo/pnut/shot/Nf1/Pi3K92E/Lis-1/Vang/ari-1/trio/stan/PlexA/Smox/Fmr1/Mkrn1/Pdcd4/sNPF/pyr/Mlf/Hipk/nudE/Wbp2/hzg/Tctp/Sar1/Cals/Rheb/bchs/Cka/Pak3/Synd/sif/Desat1/mnb/bun/Mob4/zld/Atg1/Vmat/Ank2/Dhc64C/pico/aPKC/Myc/Arp3/cac/Hr4/kis/wap/Pak/slmb/InR/trol/Imp/Rab1	1.203541471003055
Biological process	L2_Imp	GO:0051246	regulation of protein metabolic process	131/1343	481/9160	3.0028965595213784e-12	CkIIbeta/Pka-C1/CycA/Hrb98DE/eIF4A/l(2)gl/pum/sgg/shi/stau/Su(dx)/Su(var)205/mts/Ubc6/ex/svr/Hrb27C/Pabp2/brat/Rac1/Cdc42/CycE/Gug/bol/heph/lark/msi/twin/Tis11/Trl/Rho1/bnl/Oda/sty/CkIalpha/Pi3K92E/Lis-1/apt/ari-1/Lk6/Cbl/Dad/Abi/mira/eIF3h/Pka-R2/EloB/eIF4G1/tyf/par-6/myo/wdb/eIF3j/Dp1/Fmr1/REG/Mkrn1/UbcE2H/CG1578/HUWE1/CG8974/Rcd-1/CG3662/Ncoa6/CG9098/CycY/casp/CG8963/eIF3b/CNBP/Slik/CG4612/CG1…	0.8934182113242722
Biological process	L2_Imp	GO:0016310	phosphorylation	109/1343	377/9160	6.047151502354499e-12	Ald1/Argk/bsk/Cam/CkIIbeta/Pka-C1/CycA/Eno/Gapdh2/Hex-A/l(2)gl/Pfk/Pkc53E/Pkc98E/sgg/shi/Btk29A/trc/mts/svr/fs(1)h/Eip63E/hep/Rac1/Cdc42/Akt1/CycE/msn/babo/PhKgamma/nmo/Trl/CASK/MAPk-Ak2/Rho1/Tie/bnl/sty/CkIalpha/Pi3K92E/drl/CaMKI/Dyrk2/Lk6/Cbl/Dad/Abi/Pkn/Pi3K21B/Pka-R2/fray/AMPKalpha/Mkk4/CycT/Srpk79D/Eph/par-6/myo/Dyrk3/wdb/Ptpmeg2/Cdc7/Tao/CG9098/CG17124/CycY/CG8726/Drl-2/CG8485/Dg/Slik/Hipk/…	0.979651905065126
Biological process	L2_Imp	GO:0048813	dendrite morphogenesis	59/1343	154/9160	6.641480996754299e-12	EcR/ena/E(Pc)/ftz-f1/kay/kn/pum/Tm1/trc/ct/pros/fru/fs(1)h/ci/Rac1/Cdc42/tutl/Sema1a/Sema2a/babo/shot/Rab5/Rho1/Pi3K92E/chn/drl/CadN/Lis-1/NetB/dom/AMPKalpha/stan/Smox/jim/Fmr1/seq/Dlic/Dscam1/nudE/Toll-6/CG9705/Sar1/Snoo/shrb/vvl/futsch/p120ctn/Cul3/Dhc64C/dally/sli/smt3/Nrg/unc-104/br/S6k/lola/Rab1/TER94	1.385744802223804
Biological process	L2_Imp	GO:0032268	regulation of cellular protein metabolic process	124/1343	451/9160	6.71789538248597e-12	CkIIbeta/Pka-C1/CycA/Hrb98DE/eIF4A/l(2)gl/pum/sgg/shi/stau/Su(var)205/mts/Ubc6/ex/svr/Hrb27C/Pabp2/brat/Rac1/Cdc42/CycE/Gug/bol/heph/lark/msi/twin/Tis11/Trl/Rho1/bnl/sty/CkIalpha/Pi3K92E/Lis-1/apt/ari-1/Lk6/Cbl/Dad/Abi/eIF3h/Pka-R2/EloB/eIF4G1/tyf/par-6/myo/wdb/eIF3j/Dp1/Fmr1/REG/Mkrn1/UbcE2H/CG1578/CG8974/Rcd-1/Ncoa6/CG9098/CycY/casp/CG8963/eIF3b/CNBP/Slik/CG4612/CG13928/PAN3/Larp4B/fmt/CG4911/u…	0.9071009806883582
Biological process	L2_Imp	GO:0051093	negative regulation of developmental process	69/1343	196/9160	7.914246418698628e-12	Dl/ed/ena/Fas2/fkh/Galphao/dlg1/l(2)gl/numb/pnt/put/Ras85D/sd/sgg/sl/trc/tsh/ttk/mts/Galphaq/ex/pros/zfh1/tws/hdc/brat/Akt1/Sema1a/Sema2a/lark/bif/bnl/cher/sty/Nf1/chn/CadN/14-3-3epsilon/lig/Dad/WASp/nito/heix/He/lqf/Fmr1/Tao/lid/Liprin-gamma/Cip4/Syp/Octbeta1R/plum/Fsn/mask/alph/bun/Mob4/Tl/cic/Src64B/norpA/scrib/nwk/Patr-1/Bruce/unc-104/slmb/InR	1.263702906219825
Biological process	L2_Imp	GO:0007613	memory	49/1343	116/9160	9.216128509699922e-12	Appl/arm/bsk/Pka-C1/dnc/EcR/Fas2/Pkc98E/pum/rut/shi/stau/Ptp10D/Syn/drk/svr/Rac1/Nmdar1/CASK/cher/Nf1/drl/CG1910/Nipped-B/Tob/CenG1A/Fmr1/Tomosyn/CG4612/mura/fabp/Scamp/Atx2/vsg/Rbfox1/kra/brp/2mit/Ank2/aPKC/Src64B/scrib/spoon/orb2/CaMKII/rad/rg/kis/ebo	1.5266171425445003
Biological process	L2_Imp	GO:0050877	nervous system process	113/1343	399/9160	9.526225859760635e-12	nAChRalpha1/nAChRbeta1/Appl/arm/bsk/Cam/Pka-C1/ck/dnc/EcR/Fas2/Galphao/na/Atpalpha/Pkc98E/pum/rdgB/rut/sgg/Sh/shi/Btk29A/stau/vn/Pp1-87B/ct/nonA/Rdl/Ptp10D/Galphaq/Gad1/Syn/pros/drk/svr/mys/14-3-3zeta/Rac1/Cdc42/Nmdar1/simj/dia/Sap47/CASK/cher/Nf1/drl/nrv2/Dyrk2/CG1910/GluClalpha/Nipped-B/Eaat1/Eb1/Tob/CenG1A/Fmr1/nAChRalpha5/Uba5/Tomosyn/wcy/nAChRalpha6/nrv3/Dscam1/CAP/CG4612/DopEcR/mura/fabp/dp…	0.9498223197497058
Biological process	L2_Imp	GO:0007420	brain development	47/1343	109/9160	1.1000991138945071e-11	Appl/bsk/CkIIbeta/chic/Hr3/EcR/exd/Fas2/ftz-f1/hth/vn/pros/dac/noc/brat/babo/shot/drl/Lis-1/Uba1/trio/stan/Smox/Eph/cib/myo/RhoGAPp190/Nipped-B/Fmr1/ced-6/Tao/Dscam1/Dg/Ephrin/bchs/vvl/chinmo/bun/Dhc64C/Src64B/tgo/Nrg/l(3)neo38/rg/ebo/Ten-a/Frl	1.556292820457575
Biological process	L2_Imp	GO:0060322	head development	52/1343	128/9160	1.1112250934623189e-11	Appl/bsk/CkIIbeta/chic/Hr3/EcR/exd/Fas2/ftz-f1/hth/kn/tsh/vn/pros/dac/noc/brat/babo/shot/drl/Lis-1/apt/Uba1/trio/stan/Smox/Eph/cib/myo/RhoGAPp190/Nipped-B/Fmr1/ced-6/Tao/Dscam1/Dg/maf-S/Ephrin/bchs/vvl/chinmo/bun/Antp/Dhc64C/Src64B/tgo/Nrg/l(3)neo38/rg/ebo/Ten-a/Frl	1.4703280116979558
Biological process	L2_Imp	GO:0010647	positive regulation of cell communication	118/1343	425/9160	1.2080822183148471e-11	ben/BicD/Pka-C1/crc/ed/flw/ImpL2/l(2)gl/RpS3/Pp1alpha-96A/put/Ras85D/skd/vn/Pp1-87B/mts/Cbp53E/ex/Rap1/drk/tws/14-3-3zeta/Eip63E/Rac1/Cdc42/Akt1/CycE/Fkbp14/msn/Ssdp/Cdc37/CkIalpha/Pi3K92E/Ubc4/Lis-1/Dyrk2/spen/14-3-3epsilon/lig/CtBP/eIF3h/trio/Tnpo/Pli/RhoGAP1A/siz/par-6/myo/wdb/nito/Akap200/lqf/Mkrn1/wcy/Socs16D/Tao/VGlut/CG9098/Mnn1/CycY/sNPF/sona/Hipk/DopEcR/Uev1A/cmpy/Ccm3/KaiR1D/AdipoR/Cow/…	0.9212123118936412
Biological process	L2_Imp	GO:0023056	positive regulation of signaling	118/1343	425/9160	1.2080822183148471e-11	ben/BicD/Pka-C1/crc/ed/flw/ImpL2/l(2)gl/RpS3/Pp1alpha-96A/put/Ras85D/skd/vn/Pp1-87B/mts/Cbp53E/ex/Rap1/drk/tws/14-3-3zeta/Eip63E/Rac1/Cdc42/Akt1/CycE/Fkbp14/msn/Ssdp/Cdc37/CkIalpha/Pi3K92E/Ubc4/Lis-1/Dyrk2/spen/14-3-3epsilon/lig/CtBP/eIF3h/trio/Tnpo/Pli/RhoGAP1A/siz/par-6/myo/wdb/nito/Akap200/lqf/Mkrn1/wcy/Socs16D/Tao/VGlut/CG9098/Mnn1/CycY/sNPF/sona/Hipk/DopEcR/Uev1A/cmpy/Ccm3/KaiR1D/AdipoR/Cow/…	0.9212123118936412
Biological process	L2_Imp	GO:0051049	regulation of transport	89/1343	288/9160	1.6555393982146724e-11	BicD/Cam/Pka-C1/Chc/klar/l(2)gl/numb/Pkc53E/S/sesB/sgg/Syt1/porin/Rap1/drk/Rab3/brat/Cdc42/Arf79F/Akt1/Moe/Sep1/Syx1A/CASK/Rab5/Cnx99A/nrv1/nrv2/Rab10/Rab11/stnB/Cbl/ArfGAP1/Cortactin/CG4928/Syt4/CG4587/Tomosyn/NFAT/Frq1/Tao/IA-2/CG7781/CG6583/twit/sky/CG8726/CG6329/sona/ITP/Teh2/crim/cmpy/KaiR1D/Sar1/Nrx-1/AdipoR/tamo/cpx/LpR2/RabX4/CG32039/Sec16/mim/Frq2/lap/gish/mnb/Hip14/Sep4/Dys/qvr/mgl/Gprk…	1.0756967230809493
Biological process	L2_Imp	GO:0031344	regulation of cell projection organization	55/1343	141/9160	1.6715658127377264e-11	chic/Lar/ena/kn/Tm1/trc/Rop/pros/hep/Rac1/Cdc42/Akt1/tutl/dia/Sema1a/Sema2a/cpb/shot/Rho1/bif/Pi3K92E/CadN/Lis-1/Vang/fz2/14-3-3epsilon/Abi/trio/stan/PlexA/Mipp1/par-6/RhoGAPp190/Fmr1/GMF/Dlic/HUWE1/Rab35/Dscam1/cpa/nudE/Sar1/mav/sif/vvl/kra/pico/aPKC/Arp3/Flo2/CaMKII/unc-104/Pak/Imp/Rab1	1.4116966546827299
Biological process	L2_Imp	GO:0006417	regulation of translation	56/1343	145/9160	1.6715658127377264e-11	Hrb98DE/pum/stau/Hrb27C/Pabp2/brat/bol/heph/lark/msi/twin/Tis11/Pi3K92E/Lis-1/apt/eIF4G1/tyf/eIF3j/Dp1/Fmr1/Mkrn1/CG1578/Rcd-1/CG8963/eIF3b/CNBP/CG4612/CG13928/PAN3/Larp4B/DCP2/roq/Paip2/Syp/Atx2/Rheb/4E-T/Rbfox1/eIF4EHP/Not1/kra/wech/elav/larp/AGO1/bin3/Unr/sqd/eIF2gamma/spoon/bru3/Sxl/orb2/how/pAbp/Patr-1	1.397334125599534
Biological process	L2_Imp	GO:2000112	regulation of cellular macromolecule biosynthetic process	58/1343	154/9160	2.2572442914651683e-11	Hrb98DE/pum/stau/Hrb27C/Pabp2/brat/bol/heph/lark/msi/twin/Tis11/Pi3K92E/Lis-1/apt/eIF4G1/tyf/eIF3j/Dp1/Fmr1/Mkrn1/CG1578/Rcd-1/CG3662/CG8963/eIF3b/CNBP/CG4612/CG13928/PAN3/Larp4B/DCP2/roq/Gbs-76A/Paip2/Syp/Atx2/Rheb/4E-T/Rbfox1/eIF4EHP/Not1/kra/wech/elav/larp/AGO1/bin3/Unr/sqd/eIF2gamma/spoon/bru3/Sxl/orb2/how/pAbp/Patr-1	1.3610827479895349
Biological process	L2_Imp	GO:1902531	regulation of intracellular signal transduction	100/1343	342/9160	2.6212930955622314e-11	ben/ca/Pka-C1/crc/dnc/ed/flw/ImpL2/l(2)gl/PpV/Ras85D/rut/sgg/sl/vn/Pp1-87B/mts/Ubc6/ex/Rap1/drk/ci/14-3-3zeta/Rac1/Cdc42/Akt1/msn/cpb/Cdc37/Zyx/MAPk-Ak2/sty/CkIalpha/Nf1/Pi3K92E/Rala/Cbl/14-3-3epsilon/lig/ArfGAP1/Spred/Uba1/AMPKalpha/CG2918/trio/RhoGAP1A/siz/wdb/HUWE1/wcy/Socs16D/Tao/CG9098/Mnn1/sNPF/CG5522/cpa/Hipk/DopEcR/Uev1A/fmt/chrb/Ccm3/XNP/CycG/conu/Aplip1/Alk/scyl/Rheb/wrd/Cka/Efa6/alph/j…	0.9958919684456908
Biological process	L2_Imp	GO:0040012	regulation of locomotion	49/1343	119/9160	2.7022602969728157e-11	bsk/chic/ena/kay/Catsup/sl/sqh/ttk/vn/Ten-m/mys/Hrb27C/ple/hep/Rac1/Akt1/msn/Sema1a/Sema2a/CASK/Rho1/Tie/bnl/Pi3K92E/NetB/Vang/Cbl/Sin3A/AMPKalpha/stan/PlexA/Dscam1/Uev1A/Ktl/Nrx-1/Rheb/Pvf3/par-1/Evi5/sli/sima/kis/Ten-a/unc-104/slmb/S6k/InR/lola/Rab1	1.489780374364129
Biological process	L2_Imp	GO:0140352	export from cell	74/1343	223/9160	2.992135797898339e-11	BicD/Chc/g/l(2)gl/Atpalpha/S/Csp/Syt1/Rop/Syn/Rap1/Gdi/Rab3/CanB/Cdc42/Arf79F/Akt1/dia/Snap25/Sep1/nSyb/Syx1A/Arf51F/CASK/Rab2/CanB2/nrv1/nrv2/Rab10/Rab11/Rab7/unc-13/X11L/Syt4/Vap33/Tomosyn/NFAT/Frq1/Rab35/twit/sky/nrv3/Syngr/sona/unc-13-4A/cmpy/jagn/Arl8/KaiR1D/Sar1/AdipoR/Scamp/cpx/RabX4/Synd/Rim/Frq2/Tpst/alphaSnap/brp/Hip14/Sep4/Dys/lqfR/nej/Rab8/cac/Ih/Flo2/Hsc70-4/Snap24/unc-104/InR/Rab1	1.178441759265509
Biological process	L2_Imp	GO:0051640	organelle localization	71/1343	210/9160	3.085147222215276e-11	BicD/ck/flw/g/klar/dlg1/l(2)gl/Lam/sesB/shi/sqh/alphaTub84B/Pp1-87B/Rop/Rab3/msn/Snap25/ctp/nSyb/Syx1A/CASK/Lis-1/Rab10/Rab11/Rab7/stnB/stnA/Khc-73/Ran/emb/Rilpl/unc-13/X11L/tacc/Eb1/msps/Fmr1/Vap33/Klp10A/Rab35/Syngr/clu/Slik/nudE/ArfGAP3/jagn/Arl8/Sar1/RhoGAP100F/pins/Aplip1/wrd/bchs/Liprin-alpha/RabX4/Sec16/lap/pix/AGO2/cno/larp/Dhc64C/Bsg/Msp300/aPKC/east/Rab8/jvl/ens/AP-2alpha/unc-104	1.2053898953954232
Biological process	L2_Imp	GO:0046847	filopodium assembly	27/1343	45/9160	5.521294314857376e-11	chic/ck/Lar/ena/sn/hep/Rac1/Cdc42/dia/cpb/shot/Rho1/bnl/Abi/Mipp1/par-6/Rab35/cpa/mim/sif/kra/pico/aPKC/Arp3/Flo2/CaMKII/unc-104	2.0329226993906575
Biological process	L2_Imp	GO:0120035	regulation of plasma membrane bounded cell projection organization	53/1343	137/9160	6.064631611710878e-11	chic/Lar/ena/kn/Tm1/trc/Rop/pros/hep/Rac1/Cdc42/Akt1/tutl/dia/Sema1a/Sema2a/cpb/shot/Rho1/bif/Pi3K92E/CadN/Lis-1/Vang/fz2/Abi/trio/stan/PlexA/Mipp1/par-6/RhoGAPp190/Fmr1/Dlic/HUWE1/Rab35/Dscam1/cpa/nudE/Sar1/mav/sif/vvl/kra/pico/aPKC/Arp3/Flo2/CaMKII/unc-104/Pak/Imp/Rab1	1.3997766651595365
Biological process	L2_Imp	GO:0006468	protein phosphorylation	95/1343	323/9160	6.483653702860503e-11	bsk/Cam/CkIIbeta/Pka-C1/CycA/l(2)gl/Pkc53E/Pkc98E/sgg/shi/Btk29A/trc/mts/svr/fs(1)h/Eip63E/hep/Rac1/Cdc42/Akt1/CycE/msn/babo/PhKgamma/nmo/Trl/CASK/MAPk-Ak2/Rho1/Tie/bnl/sty/CkIalpha/Pi3K92E/drl/CaMKI/Dyrk2/Lk6/Cbl/Dad/Abi/Pkn/Pka-R2/fray/AMPKalpha/Mkk4/CycT/Srpk79D/Eph/par-6/myo/Dyrk3/wdb/Ptpmeg2/Cdc7/Tao/CG9098/CycY/CG8726/Drl-2/CG8485/Slik/Hipk/sff/aux/Atg17/Tctp/Ccm3/PKD/CycG/mav/Alk/Pak3/Hasp…	1.0043535471938867
Biological process	L2_Imp	GO:0060560	developmental growth involved in morphogenesis	43/1343	99/9160	7.193796088944499e-11	arm/bsk/Pka-C1/chic/Lar/dnc/kay/rut/Sh/sqh/ttk/alphaTub85E/mys/hep/Rac1/Cdc42/Sema1a/Sema2a/Zyx/shot/Rab5/Rho1/bif/CadN/Rab11/Vang/fz2/Dad/Abi/stan/Fmr1/scaf/Dscam1/Toll-6/Mtl/RhoGAP100F/Liprin-alpha/pan/alphaSnap/Atg1/Ank2/Nrg/Frl	1.5667964281793523
Biological process	L2_Imp	GO:0042592	homeostatic process	117/1343	431/9160	7.220368108960343e-11	Ald1/arm/Cam/Col4a1/Sap-r/Lar/EcR/Eno/ftz-f1/Gapdh2/H/Hex-A/Hsc70-3/Catsup/MtnA/Atpalpha/Pfk/put/Ras85D/sesB/sqh/Csp/Galphaq/Cbp53E/ex/zfh1/Plc21C/mys/Vha55/Lac/hep/Arf79F/Akt1/Nmdar1/Wnt4/Fkbp14/babo/Moe/CkIalpha/Fer2LCH/Fer1HCH/Pi3K92E/Cnx99A/Lis-1/nrv1/nrv2/fz2/Trxr-1/vimar/Uba1/foi/Smox/Atf3/Vha100-2/Nckx30C/Men-b/snz/SelG/Tao/cold/VGlut/SelT/nAChRalpha6/CG10413/nrv3/SP2353/Dg/ITP/Ae2/Aps/M6/…	0.8887089540511702
Biological process	L2_Imp	GO:0097305	response to alcohol	48/1343	118/9160	7.386740615764245e-11	Cam/Pka-C1/dnc/E(bx)/EcR/Eip75B/Fas2/fkh/ftz-f1/dlg1/l(2)gl/Pkc98E/pum/rut/S/Syn/Nmdar1/Iswi/AcCoAS/Aldh/Trl/Arf51F/CASK/cher/apt/Pka-R2/moody/hang/Akap200/Clic/Tao/Bacc/Jwa/DopEcR/Tat/mura/dpr9/Idh3b/vsg/Efa6/kra/Pka-R1/pzg/Trf2/bel/Hr4/Pak/br	1.472207744916179
Biological process	L2_Imp	GO:0023061	signal release	54/1343	142/9160	8.119166950981287e-11	BicD/Chc/Csp/Syt1/Rop/Syn/Rap1/Gdi/Rab3/CanB/Cdc42/Arf79F/Akt1/Snap25/nSyb/Syx1A/Arf51F/CASK/CanB2/unc-13/X11L/Syt4/Vap33/Tomosyn/NFAT/Frq1/twit/sky/Syngr/sona/unc-13-4A/cmpy/Arl8/KaiR1D/AdipoR/Scamp/cpx/Synd/Rim/Frq2/alphaSnap/brp/Hip14/Dys/lqfR/nej/cac/Ih/Flo2/Hsc70-4/Snap24/unc-104/InR/Rab1	1.3750286762156503
Biological process	L2_Imp	GO:0048598	embryonic morphogenesis	73/1343	223/9160	8.452054204290375e-11	arm/bsk/Col4a1/chic/EcR/ed/emc/ena/fkh/fog/Gbeta13F/kay/dlg1/l(2)gl/mam/pnt/pum/put/Ras85D/S/Btk29A/sqh/stg/tsh/ct/Rap1/mys/Ggamma1/Lac/hep/Rac1/Cdc42/cora/sinu/msn/PhKgamma/shot/Rab5/Rho1/Rab11/vkg/Dad/Pkn/drm/par-6/Inx2/SelG/Rab35/scaf/pyr/chrb/RhoGAP71E/tnc/Mtl/scyl/Cka/smog/pan/alph/jeb/cno/zld/rhea/p120ctn/aPKC/Gprk2/scrib/smash/sli/PDZ-GEF/Ptp61F/Pak/InR	1.1588129525165767
Biological process	L2_Imp	GO:0060284	regulation of cell development	59/1343	163/9160	9.301833641164713e-11	bsk/chic/csw/Dl/EcR/ed/Fas2/l(2)gl/numb/pnt/sd/mts/unk/pros/tws/hdc/brat/Rac1/Arf79F/CycE/Sema1a/Sema2a/babo/Cdc37/ctp/shot/bif/sty/Pi3K92E/CadN/Lis-1/Vang/ari-1/stan/PlexA/Smox/Fmr1/Mkrn1/pyr/nudE/Sar1/Rheb/mask/Cka/sif/bun/grh/Mob4/zld/Antp/Dhc64C/aPKC/Myc/pAbp/PDZ-GEF/slmb/InR/trol/Rab1	1.3038031886876276
Biological process	L2_Imp	GO:0051493	regulation of cytoskeleton organization	58/1343	159/9160	9.687168514775922e-11	BicD/Pka-C1/chic/ed/ena/fog/Gbeta13F/Lam/sgg/shi/Btk29A/sqh/svr/mys/Ggamma1/hep/Rac1/Cdc42/dia/cpb/Moe/shot/Rho1/cher/Abi/WASp/Cortactin/tacc/Eb1/Kank/Akap200/msps/GMF/seq/pigs/Arpc2/CG15236/cpa/Cip4/CG17816/conu/Atx2/Efa6/Jupiter/smog/tmod/chinmo/beta-Spec/alpha-Spec/gish/futsch/p120ctn/Src64B/nwk/CG43658/spoon/Lst8/stai	1.3149863334000806
Biological process	L2_Imp	GO:0032535	regulation of cellular component size	60/1343	168/9160	1.1655748009779022e-10	chic/Lar/Lam/Myb/Ras85D/shi/Btk29A/stg/drk/svr/Rac1/Cdc42/Akt1/dia/Sema1a/Sema2a/cpb/shot/MAPk-Ak2/bif/Pi3K92E/CadN/Rbf/Vang/Pi3K21B/AMPKalpha/WASp/stan/RhoGAP1A/Cortactin/RhoGAPp190/Nipped-B/Kank/Fmr1/GMF/CG10413/sNPF/Arpc2/CG15236/cpa/Cip4/Tctp/conu/Alk/Atx2/Rheb/Liprin-alpha/Lasp/tmod/Pvf3/Desat1/chinmo/pico/Myc/Src64B/nwk/spoon/Lst8/S6k/InR	1.2844614663866223
Biological process	L2_Imp	GO:0009967	positive regulation of signal transduction	108/1343	390/9160	1.2819106740913416e-10	ben/Pka-C1/crc/ed/flw/ImpL2/l(2)gl/RpS3/Pp1alpha-96A/put/Ras85D/skd/vn/Pp1-87B/mts/ex/Rap1/drk/tws/14-3-3zeta/Eip63E/Rac1/Cdc42/Akt1/CycE/Fkbp14/msn/Ssdp/Cdc37/CkIalpha/Pi3K92E/Ubc4/Lis-1/Dyrk2/spen/14-3-3epsilon/lig/CtBP/eIF3h/trio/Tnpo/Pli/RhoGAP1A/siz/par-6/myo/wdb/nito/Akap200/lqf/Mkrn1/wcy/Socs16D/Tao/CG9098/Mnn1/CycY/sNPF/sona/Hipk/DopEcR/Uev1A/cmpy/Ccm3/Cow/Kul/CycG/mav/Tsp3A/Alk/Rheb/mask…	0.9174454819707217
Biological process	L2_Imp	GO:0007264	small GTPase mediated signal transduction	58/1343	160/9160	1.2819106740913416e-10	ca/Ras85D/Ras64B/Pp1-87B/Rap1/drk/Gdi/14-3-3zeta/Rab3/Rac1/Cdc42/Arf79F/Rab2/Rab5/Rho1/sty/Nf1/Rala/Rab10/Rab11/Rab7/14-3-3epsilon/ArfGAP1/Uba1/trio/PlexA/RhoGAP1A/siz/RhoGAPp190/Rab35/RhoGAP19D/CG9098/CG5522/RhoGAP71E/RhoGDI/CG8500/Mtl/RhoGAP100F/conu/Rheb/Cka/RabX4/Efa6/sif/alph/C3G/Mob4/Ziz/CG42674/Rab8/CG43658/spg/RapGAP1/smt3/rad/Ric/PDZ-GEF/Rab1	1.305941193797074
Biological process	L2_Imp	GO:0008589	regulation of smoothened signaling pathway	39/1343	86/9160	1.320602675879482e-10	Pka-C1/cos/flw/Gbeta13F/Pp1alpha-96A/sgg/sqh/Su(dx)/mts/Rap1/tws/Gug/eff/CkIalpha/Ubc4/Tnpo/par-6/wdb/Synj/Hipk/tow/gish/cno/C3G/Pka-R1/Pp2A-29B/Ubr3/Cul3/nej/aPKC/Gprk2/dally/Sxl/rdx/smt3/ttv/slmb/trol/TER94	1.6290257577170144
Biological process	L2_Imp	GO:0007612	learning	32/1343	62/9160	1.3383872907594245e-10	Pka-C1/dnc/Fas2/rut/sgg/shi/Btk29A/vn/Pp1-87B/Rdl/Gad1/Syn/drk/Nmdar1/simj/Sap47/Nf1/drl/Nipped-B/Fmr1/wcy/DopEcR/Nrx-1/Alk/Atx2/gish/futsch/mnb/Pka-R1/AGO1/rad/rg	1.8156919831699887
Biological process	L2_Imp	GO:0010608	post-transcriptional regulation of gene expression	66/1343	196/9160	2.1088055210793857e-10	Hrb98DE/pum/stau/Hrb27C/Pabp2/brat/bol/heph/lark/msi/twin/Tis11/Pi3K92E/Lis-1/apt/eIF4G1/ssx/tyf/Adar/eIF3j/Dp1/Fmr1/Mkrn1/CG1677/CG1578/Rcd-1/Ars2/Dg/CG8963/eIF3b/CNBP/CG4612/CG13928/PAN3/Larp4B/Helz/DCP2/roq/CG9705/Paip2/Syp/Atx2/Rheb/4E-T/Rbfox1/eIF4EHP/Not1/AGO2/kra/wech/elav/larp/mbf1/AGO1/bin3/Unr/sqd/eIF2gamma/spoon/bru3/Sxl/orb2/how/pAbp/Patr-1/CG46385	1.1995725688001093
Biological process	L2_Imp	GO:0042461	photoreceptor cell development	43/1343	102/9160	2.2201886573995988e-10	ben/Cam/csw/Dl/Lar/klar/pnt/Ras85D/ttk/Ten-m/dac/Rac1/tutl/msn/Moe/sty/CadN/Lis-1/Rab11/vimar/stan/Smyd4-4/seq/SP2353/Syn2/Slik/AP-1sigma/RhoGAP100F/Alk/Atx2/Liprin-alpha/Synd/jeb/grh/Bsg/dysc/pAbp/mbl/sno/PDZ-GEF/rg/tau/lola	1.5237277062874663
Biological process	L2_Imp	GO:0007224	smoothened signaling pathway	40/1343	91/9160	2.346783159939889e-10	Pka-C1/cos/flw/Gbeta13F/Pp1alpha-96A/sgg/sqh/Su(dx)/mts/Rap1/ci/tws/Gug/eff/CkIalpha/Ubc4/Tnpo/par-6/wdb/Synj/Hipk/tow/gish/cno/C3G/Pka-R1/Pp2A-29B/Ubr3/Cul3/nej/aPKC/Gprk2/dally/Sxl/rdx/smt3/ttv/slmb/trol/TER94	1.58402174824553
Biological process	L2_Imp	GO:0048754	branching morphogenesis of an epithelial tube	30/1343	57/9160	3.07159800860034e-10	arm/ed/Lam/pnt/put/Ras85D/ttk/Ptp10D/noc/hdc/Cdc42/Cds/Zyx/Moe/shot/bnl/sty/CCT3/caps/foi/par-6/VhaPPA1-1/seq/Slik/Rheb/form3/rhea/aPKC/Vha26/Vha13	1.8438888750006408
Biological process	L2_Imp	GO:0060446	branching involved in open tracheal system development	30/1343	57/9160	3.07159800860034e-10	arm/ed/Lam/pnt/put/Ras85D/ttk/Ptp10D/noc/hdc/Cdc42/Cds/Zyx/Moe/shot/bnl/sty/CCT3/caps/foi/par-6/VhaPPA1-1/seq/Slik/Rheb/form3/rhea/aPKC/Vha26/Vha13	1.8438888750006408
Biological process	L2_Imp	GO:0008283	cell population proliferation	88/1343	299/9160	3.5966185183121874e-10	CycA/Dl/EcR/Gbeta13F/hth/l(2)gl/Lam/Myb/numb/Pkc53E/Pkc98E/pnt/Ras85D/S/sd/stg/tsh/vn/mts/ex/pros/ci/enc/tws/Ggamma1/Rbp9/brat/Rac1/Cdc42/Akt1/CycE/Wnt4/babo/Cdc37/Moe/E2f1/mtd/Rab5/Rho1/bnl/Pi3K92E/Lis-1/Rbf/fz2/Cbl/dom/Pi3K21B/mira/Sin3A/flfl/Smox/par-6/Inx2/msps/heix/Fmr1/Pdcd4/Mnn1/pyr/Mlf/clu/Slik/conu/pins/Rheb/Cka/vsg/pan/sls/alpha-Spec/bun/grh/cno/Mob4/zld/Cul3/Dhc64C/aPKC/Tl/AGO1/scrib/h…	1.0053182379960561
Biological process	L2_Imp	GO:0008306	associative learning	28/1343	51/9160	3.7518450664908433e-10	Pka-C1/dnc/Fas2/rut/sgg/shi/vn/Pp1-87B/Rdl/Gad1/Syn/drk/Nmdar1/Sap47/Nf1/drl/Fmr1/DopEcR/Nrx-1/Alk/Atx2/gish/futsch/mnb/Pka-R1/AGO1/rad/rg	1.9048178736429728
Biological process	L2_Imp	GO:0044089	positive regulation of cellular component biogenesis	50/1343	131/9160	3.914638596413154e-10	chic/Lar/ena/dlg1/Lam/shi/stau/Su(var)3-7/Su(var)205/svr/hep/Rac1/Cdc42/Sdc/simj/dia/cpb/nmo/shot/Pi3K92E/Abi/trio/Mipp1/par-6/msps/Tob/seq/Rab35/CG15236/cpa/Synj/Cals/Atx2/Rheb/Pak3/Jupiter/Synd/sif/chinmo/kra/mnb/Ank2/pico/aPKC/Arp3/cac/CG43658/Flo2/Pak/slmb	1.3803214817941385
Biological process	L2_Imp	GO:0008355	olfactory learning	25/1343	42/9160	3.947650092212518e-10	Pka-C1/dnc/Fas2/rut/sgg/shi/vn/Pp1-87B/Rdl/Gad1/Syn/drk/Nmdar1/Nf1/drl/Fmr1/Alk/Atx2/gish/futsch/mnb/Pka-R1/AGO1/rad/rg	2.021427060552828
Biological process	L2_Imp	GO:0007349	cellularization	40/1343	93/9160	5.166877062896517e-10	Act5C/Chc/EcR/eIF4A/shi/Btk29A/sqh/sw/porin/Cdc42/Cds/dia/heph/Sep1/ctp/Syx1A/pnut/Rab5/Rho1/cher/Rab11/Past1/CLIP-190/Osbp/tacc/Fmr1/oys/Cip4/aux/ScsbetaA/Capr/Lasp/AGO2/gish/zld/Cul3/Dhc64C/Src64B/orb2/TER94	1.5526575773361948
Biological process	L2_Imp	GO:0061138	morphogenesis of a branching epithelium	30/1343	58/9160	5.279944870770965e-10	arm/ed/Lam/pnt/put/Ras85D/ttk/Ptp10D/noc/hdc/Cdc42/Cds/Zyx/Moe/shot/bnl/sty/CCT3/caps/foi/par-6/VhaPPA1-1/seq/Slik/Rheb/form3/rhea/aPKC/Vha26/Vha13	1.8187978940378104
Biological process	L2_Imp	GO:0006836	neurotransmitter transport	49/1343	128/9160	5.347677738958172e-10	BicD/Chc/Csp/Syt1/Rop/Syn/Rap1/Gdi/Rab3/CanB/Cdc42/Arf79F/Snap25/nSyb/Syx1A/Arf51F/CASK/CanB2/unc-13/X11L/Syt4/Vap33/Tomosyn/NFAT/Frq1/VGlut/twit/sky/Syngr/unc-13-4A/Arl8/KaiR1D/Scamp/cpx/Synd/Rim/Frq2/alphaSnap/brp/Hip14/Dys/Vmat/lqfR/nej/CG43066/cac/Ih/Hsc70-4/Snap24	1.3845981376720722
Biological process	L2_Imp	GO:0009994	oocyte differentiation	56/1343	157/9160	5.616360065106945e-10	bic/BicD/CkIIbeta/Pka-C1/chic/Chc/flw/klar/egh/dlg1/l(2)gl/mago/Ras85D/stau/Tm1/tud/Syt1/Rop/Hrb27C/enc/14-3-3zeta/heph/Moe/Syx1A/Lis-1/Rab11/14-3-3epsilon/mira/msps/Fmr1/Dg/cpa/nudE/DCP2/jagn/Syp/Atx2/Rbfox1/Lasp/alpha-Spec/Pka-R1/par-1/Dhc64C/aPKC/Gprk2/cic/AGO1/scrib/hts/sqd/lost/jvl/Sxl/pAbp/slmb/TER94	1.2826224667228412
Biological process	L2_Imp	GO:0034248	regulation of cellular amide metabolic process	63/1343	187/9160	5.616360065106945e-10	Hrb98DE/kay/pum/stau/Hrb27C/Pabp2/brat/bol/heph/lark/msi/twin/Tis11/Pi3K92E/Lis-1/apt/eIF4G1/tyf/eIF3j/Dp1/Fmr1/Mkrn1/CG1578/Rcd-1/casp/CG8963/eIF3b/CNBP/CG4612/CG13928/PAN3/Larp4B/DCP2/roq/Paip2/Syp/Atx2/Rheb/smog/4E-T/Rbfox1/Ptip/eIF4EHP/Not1/vvl/kra/wech/elav/larp/Gprk2/AGO1/bin3/Unr/sqd/eIF2gamma/spoon/bru3/Sxl/orb2/how/pAbp/Patr-1/lola	1.2002737571691438
Biological process	L2_Imp	GO:0009792	embryo development ending in birth or egg hatching	59/1343	170/9160	6.023932343432167e-10	arm/bic/bsk/Col4a1/chic/EcR/ed/emc/ena/kay/kn/dlg1/l(2)gl/pum/put/Ras85D/sgg/Btk29A/sqh/tsh/zfh1/Rap1/mys/Ggamma1/Eip63E/hep/Rac1/Cdc42/cora/sinu/msn/dia/lark/shot/Deaf1/Rab5/Rho1/chn/Rab11/Pkn/lolal/Eb1/Cdc7/SelG/scaf/chrb/Mtl/scyl/Cka/alph/AGO2/cno/elav/rhea/Arp3/scrib/PDZ-GEF/Pak/InR	1.2431404067810032
Biological process	L2_Imp	GO:0071310	cellular response to organic substance	96/1343	341/9160	6.562981551800535e-10	ben/bsk/Cam/Pka-C1/crc/csw/Lar/E(bx)/EcR/Eip75B/fkh/ftz-f1/gro/Hsc70-3/ImpL2/eIF4A/pnt/put/Ras85D/sgg/Sh/mts/Ptp10D/Galphaq/Rap1/drk/hep/Akt1/dock/msn/babo/Cdc37/Iswi/bnl/sty/Hsp60A/Pi3K92E/Lis-1/Rab10/Dad/Pi3K21B/Pka-R2/Mkk4/Smox/wdb/Akap200/lqf/Fmr1/Mkrn1/HUWE1/CG8974/kek5/Tao/Atf6/pyr/Chd64/DopEcR/Uev1A/BI-1/Crtc/cmpy/srl/AdipoR/CycG/mav/Rheb/wrd/RabX4/Snoo/grh/Mob4/pzg/Pp2A-29B/Hr39/Cul3/Tl/R…	0.9412228652538478
Biological process	L2_Imp	GO:0032940	secretion by cell	70/1343	219/9160	6.965305354185554e-10	BicD/Chc/g/l(2)gl/S/Csp/Syt1/Rop/Syn/Rap1/Gdi/Rab3/CanB/Cdc42/Arf79F/Akt1/dia/Snap25/Sep1/nSyb/Syx1A/Arf51F/CASK/Rab2/CanB2/Rab10/Rab11/Rab7/unc-13/X11L/Syt4/Vap33/Tomosyn/NFAT/Frq1/Rab35/twit/sky/Syngr/sona/unc-13-4A/cmpy/jagn/Arl8/KaiR1D/Sar1/AdipoR/Scamp/cpx/RabX4/Synd/Rim/Frq2/Tpst/alphaSnap/brp/Hip14/Sep4/Dys/lqfR/nej/Rab8/cac/Ih/Flo2/Hsc70-4/Snap24/unc-104/InR/Rab1	1.124384250900657
Biological process	L2_Imp	GO:0045995	regulation of embryonic development	25/1343	43/9160	7.70052187981597e-10	Gbeta13F/ttk/Rap1/Ggamma1/Top1/Rac1/msn/dia/lark/Pp2B-14D/Rho1/Rab11/WASp/SelG/Rab35/scaf/hzg/zye/Mtl/neo/smog/zld/how/PDZ-GEF/tyn	1.9874797286294905
Biological process	L2_Imp	GO:0001738	morphogenesis of a polarized epithelium	41/1343	98/9160	8.045434726135114e-10	Dl/ed/Galphao/kay/dlg1/pnt/Ras85D/S/shi/Rap1/Rac1/Cdc42/Wnt4/nmo/Rho1/sty/Rala/CadN/rin/Vang/spen/Abi/stan/par-6/jbug/sano/Hipk/tow/Mtl/Pcyt1/kmr/gish/grh/cno/par-1/nej/Dhc64C/aPKC/scrib/Frl/lola	1.5127304540597395
Biological process	L2_Imp	GO:0030534	adult behavior	53/1343	146/9160	8.543542463214843e-10	ben/dnc/Fas2/dlg1/Lam/na/Atpalpha/pum/rut/S/Sh/sm/Pp1-87B/Galphaq/Syn/Plc21C/ple/Nmdar1/tutl/Sema2a/Ms/AcCoAS/Arf51F/CASK/cher/Nf1/apt/Pka-R2/moody/Adar/Eaat1/hang/Eb1/beta4GalNAcTA/Akap200/Fmr1/Bacc/sNPF/DopEcR/Tat/mura/dpr9/vsg/shep/shakB/nAChRalpha7/kra/brp/tay/norpA/SERCA/cac/ebo	1.307984189240046
Biological process	L2_Imp	GO:0001763	morphogenesis of a branching structure	30/1343	59/9160	8.722066893967002e-10	arm/ed/Lam/pnt/put/Ras85D/ttk/Ptp10D/noc/hdc/Cdc42/Cds/Zyx/Moe/shot/bnl/sty/CCT3/caps/foi/par-6/VhaPPA1-1/seq/Slik/Rheb/form3/rhea/aPKC/Vha26/Vha13	1.7941358398035414
Biological process	L2_Imp	GO:0048584	positive regulation of response to stimulus	124/1343	484/9160	9.086623535977349e-10	ben/Pka-C1/chic/crc/ed/flw/ImpL2/kay/l(2)gl/RpS3/Pp1alpha-96A/put/Ras85D/skd/vn/Pp1-87B/mts/ex/Rap1/drk/tws/14-3-3zeta/Eip63E/Rac1/Cdc42/Akt1/CycE/Fkbp14/msn/dia/Ssdp/Cdc37/mtd/Rho1/bnl/CkIalpha/Pi3K92E/Ubc4/Lis-1/Dyrk2/spen/14-3-3epsilon/lig/CtBP/Pkn/eIF3h/trio/Tnpo/Pli/RhoGAP1A/siz/par-6/myo/wdb/nito/Akap200/lqf/Mkrn1/wcy/Socs16D/Tao/CG9098/Mnn1/CycY/sNPF/Toll-7/sona/Hipk/DopEcR/Uev1A/cmpy/Ccm3…	0.8052213666691448
Biological process	L2_Imp	GO:0070887	cellular response to chemical stimulus	116/1343	444/9160	1.0596613153516866e-9	mAChR-A/ben/bsk/Cam/Pka-C1/crc/csw/Lar/E(bx)/EcR/Eip75B/fkh/ftz-f1/gro/Hsc70-3/Idh/ImpL2/eIF4A/pnt/put/Ras85D/sesB/sgg/Sh/mts/Syt1/Ptp10D/Galphaq/Rap1/drk/hep/Akt1/dock/msn/babo/Cdc37/Iswi/msi/bnl/sty/Hsp60A/Pi3K92E/drl/Lis-1/Rab10/Tom40/Dad/emb/Pi3K21B/Pka-R2/CG2918/Mkk4/PRL-1/Smox/wdb/Akap200/Syt4/lqf/Fmr1/Mkrn1/CHES-1-like/Upf1/HUWE1/CG8974/kek5/Tao/Atf6/pyr/Drl-2/eIF1/Chd64/DopEcR/Uev1A/BI-1/…	0.8334534223343303
Biological process	L2_Imp	GO:0051962	positive regulation of nervous system development	43/1343	107/9160	1.2810840486787218e-9	chic/dlg1/stau/pros/Rac1/Sdc/simj/babo/cpb/Cdc37/nmo/shot/Pi3K92E/Lis-1/Vang/ari-1/trio/stan/PlexA/Smox/Fmr1/pyr/nudE/Sar1/Cals/Rheb/Cka/Pak3/Synd/sif/mnb/bun/Mob4/zld/Ank2/aPKC/Myc/Arp3/cac/Pak/InR/trol/Rab1	1.4546860618578148
Biological process	L2_Imp	GO:0032970	regulation of actin filament-based process	44/1343	111/9160	1.3159591676630418e-9	Pka-C1/chic/ed/ena/fog/Gbeta13F/Lam/shi/Btk29A/sqh/svr/mys/Ggamma1/hep/Rac1/Cdc42/dia/cpb/Moe/Rho1/Abi/WASp/Cortactin/Kank/Akap200/GMF/seq/Rab35/Arpc2/CG15236/cpa/Cip4/conu/Atx2/smog/tmod/chinmo/gish/p120ctn/Src64B/nwk/CG43658/spoon/Lst8	1.4349040458440552
Biological process	L2_Imp	GO:0009719	response to endogenous stimulus	74/1343	241/9160	1.5340354617732158e-9	csw/Lar/E(bx)/EcR/Eip75B/fkh/ftz-f1/gro/ImpL2/eIF4A/pnt/put/Ras85D/sgg/Sh/sl/mts/Ptp10D/Galphaq/Rap1/drk/Akt1/dock/Cdc37/Iswi/bnl/sty/Pi3K92E/Lis-1/Rab10/Dad/Pi3K21B/trio/Smox/wdb/lqf/Fmr1/Mkrn1/kek5/Tao/pyr/Chd64/Crtc/cmpy/srl/AdipoR/CycG/mav/Rheb/wrd/RabX4/Snoo/grh/Mob4/pzg/Pp2A-29B/Hr39/Tl/Rab8/Myc/Src64B/dally/tgo/Hr4/Lst8/smt3/ttv/sima/Ptp61F/PRAS40/slmb/S6k/InR/trol	1.066452322955852
Biological process	L2_Imp	GO:0033043	regulation of organelle organization	89/1343	312/9160	1.5345575385554229e-9	BicD/Pka-C1/chic/CycA/ed/ena/fog/Gbeta13F/Lam/Myb/sesB/sgg/shi/Btk29A/sqh/stau/Su(var)3-7/Su(var)205/Syt1/svr/mys/tws/Ggamma1/Rab3/hep/Rac1/Cdc42/dia/cpb/Moe/shot/Rho1/cher/Lis-1/Rbf/14-3-3epsilon/Abi/WASp/Cortactin/tacc/Eb1/Kank/Akap200/msps/Syt4/GMF/seq/pigs/Arpc2/CG15236/cpa/Synj/Slik/Cip4/DCP2/QIL1/CG17816/Ccm3/Sar1/conu/Atx2/mask/Haspin/Efa6/Jupiter/smog/CG31687/Sec16/endos/tmod/chinmo/beta-…	0.9602195056610134
Biological process	L2_Imp	GO:0051301	cell division	75/1343	247/9160	2.0300520575146855e-9	Act5C/Act87E/chic/CycA/Dl/flw/Gbeta13F/Galphao/eIF4A/l(2)gl/Lam/mam/Myb/numb/put/shi/sqh/mts/fwd/pros/zfh1/enc/tws/Ggamma1/brat/Cdc42/Arf79F/CycE/dia/bol/eff/msi/Sep1/twin/Syx1A/nuf/pnut/Arf51F/Rho1/cher/Lis-1/Rab11/Pkn/mira/WASp/flfl/par-6/msps/CHES-1-like/Rab35/clu/pins/CG31687/Mrtf/Synd/shrb/chinmo/alphaSnap/Sep4/brun/Dhc64C/pico/aPKC/hts/dally/Sxl/orb2/how/AP-2alpha/pAbp/Bruce/sau/vib/InR/Rab1	1.050339752468067
Biological process	L2_Imp	GO:0046903	secretion	72/1343	234/9160	2.4457782009612377e-9	BicD/Chc/g/l(2)gl/S/Csp/Syt1/Rop/Syn/Rap1/Gdi/Rab3/CanB/Cdc42/Arf79F/Akt1/dia/Snap25/Sep1/nSyb/Syx1A/Arf51F/CASK/Rab2/CanB2/Rab10/Rab11/Rab7/unc-13/X11L/Syt4/Vap33/Tomosyn/NFAT/Frq1/Rab35/IA-2/twit/sky/Syngr/sona/ITP/unc-13-4A/cmpy/jagn/Arl8/KaiR1D/Sar1/AdipoR/Scamp/cpx/RabX4/Synd/Rim/Frq2/Tpst/alphaSnap/brp/Hip14/Sep4/Dys/lqfR/nej/Rab8/cac/Ih/Flo2/Hsc70-4/Snap24/unc-104/InR/Rab1	1.0694485754157719
Biological process	L2_Imp	GO:0042462	eye photoreceptor cell development	37/1343	86/9160	2.505444189585436e-9	Cam/csw/Dl/Lar/klar/ttk/Ten-m/dac/Rac1/tutl/Moe/sty/CadN/Lis-1/Rab11/vimar/stan/Smyd4-4/seq/SP2353/Syn2/Slik/AP-1sigma/RhoGAP100F/Alk/Atx2/Liprin-alpha/Synd/jeb/grh/dysc/pAbp/mbl/PDZ-GEF/rg/tau/lola	1.5530769044837156
Biological process	L2_Imp	GO:0032956	regulation of actin cytoskeleton organization	43/1343	109/9160	2.505444189585436e-9	Pka-C1/chic/ed/ena/fog/Gbeta13F/Lam/shi/Btk29A/sqh/svr/mys/Ggamma1/hep/Rac1/Cdc42/dia/cpb/Moe/Rho1/Abi/WASp/Cortactin/Kank/Akap200/GMF/seq/Arpc2/CG15236/cpa/Cip4/conu/Atx2/smog/tmod/chinmo/gish/p120ctn/Src64B/nwk/CG43658/spoon/Lst8	1.4279687234820355
Biological process	L2_Imp	GO:0051489	regulation of filopodium assembly	22/1343	36/9160	2.691112912226212e-9	chic/Lar/ena/hep/Rac1/Cdc42/dia/cpb/shot/Rho1/Abi/Mipp1/par-6/Rab35/cpa/sif/kra/pico/aPKC/Arp3/Flo2/CaMKII	2.0593949107518488
Biological process	L2_Imp	GO:0001700	embryonic development via the syncytial blastoderm	56/1343	163/9160	2.691112912226212e-9	arm/bic/bsk/Col4a1/chic/EcR/ed/emc/ena/kay/kn/dlg1/l(2)gl/pum/put/Ras85D/sgg/Btk29A/sqh/tsh/zfh1/Rap1/mys/Ggamma1/Eip63E/hep/Rac1/Cdc42/cora/sinu/msn/dia/shot/Rab5/Rho1/chn/Rab11/Pkn/lolal/Eb1/Cdc7/SelG/scaf/chrb/Mtl/scyl/Cka/alph/AGO2/cno/rhea/Arp3/scrib/PDZ-GEF/Pak/InR	1.2285150613833904
Biological process	L2_Imp	GO:2000113	negative regulation of cellular macromolecule biosynthetic process	33/1343	72/9160	3.1323175317649393e-9	pum/Hrb27C/Pabp2/brat/heph/msi/twin/Tis11/apt/Fmr1/Rcd-1/CG3662/CG13928/PAN3/Larp4B/DCP2/roq/Paip2/4E-T/Rbfox1/eIF4EHP/Not1/kra/wech/elav/AGO1/bin3/Unr/sqd/bru3/Sxl/orb2/Patr-1	1.644357411473005
Biological process	L2_Imp	GO:0007015	actin filament organization	57/1343	168/9160	3.188132173881765e-9	chic/ck/Dl/ed/ena/Actn/Lam/osp/shi/sn/Btk29A/Tm1/svr/mys/hep/Rac1/Cdc42/dia/cpb/ctp/Rho1/cher/Abi/WASp/Cortactin/cib/Kank/GMF/seq/pigs/pod1/Arpc2/CG15236/CAP/cpa/Cip4/zye/Mtl/conu/Atx2/Pak3/Lasp/tmod/chinmo/gish/Pka-R1/pico/Msp300/Arp3/Src64B/hts/nwk/CG43658/sick/jvl/spoon/tyn	1.2104608849428455
Biological process	L2_Imp	GO:0051240	positive regulation of multicellular organismal process	62/1343	190/9160	3.194255387909163e-9	chic/EcR/dlg1/Ras85D/Sh/stau/pros/Rac1/Akt1/Sdc/simj/babo/cpb/Cdc37/Zyx/nmo/shot/Nf1/Pi3K92E/Lis-1/Vang/ari-1/trio/stan/PlexA/Smox/Fmr1/Mkrn1/sNPF/pyr/Hipk/nudE/hzg/Tctp/Sar1/Cals/Rheb/bchs/Cka/Pak3/Synd/sif/Desat1/mnb/bun/Mob4/zld/qvr/Ank2/aPKC/Shab/Myc/Arp3/cac/Ih/Hr4/kis/wap/Pak/InR/trol/Rab1	1.1542289956127914
Biological process	L2_Imp	GO:0042051	compound eye photoreceptor development	36/1343	83/9160	3.234715889099895e-9	Cam/csw/Dl/Lar/klar/ttk/Ten-m/dac/Rac1/tutl/Moe/sty/CadN/Lis-1/Rab11/vimar/stan/Smyd4-4/seq/SP2353/Syn2/Slik/AP-1sigma/RhoGAP100F/Alk/Atx2/Liprin-alpha/Synd/jeb/grh/dysc/pAbp/mbl/PDZ-GEF/tau/lola	1.5647738636522515
Biological process	L2_Imp	GO:0072583	clathrin-dependent endocytosis	19/1343	28/9160	3.3172177248709155e-9	BicD/Pkc53E/shi/Syt1/Rab5/Lis-1/Rab7/WASp/Clc/lqf/Synj/aux/CG8176/EndoA/lap/fwe/norpA/AP-2mu/AP-2alpha	2.210460884942845
Biological process	L2_Imp	GO:0007308	oocyte construction	46/1343	122/9160	3.3595725996827847e-9	bic/BicD/CkIIbeta/Pka-C1/chic/Chc/flw/klar/egh/dlg1/l(2)gl/mago/Ras85D/stau/Tm1/tud/Syt1/Rop/Hrb27C/enc/14-3-3zeta/heph/Moe/Syx1A/Lis-1/Rab11/14-3-3epsilon/mira/msps/Fmr1/Dg/DCP2/Syp/Lasp/alpha-Spec/Pka-R1/par-1/Dhc64C/aPKC/cic/scrib/sqd/lost/jvl/slmb/TER94	1.3627129120509907
Biological process	L2_Imp	GO:0071495	cellular response to endogenous stimulus	72/1343	236/9160	3.5455802723770113e-9	csw/Lar/E(bx)/EcR/Eip75B/fkh/ftz-f1/gro/ImpL2/eIF4A/pnt/put/Ras85D/sgg/Sh/mts/Ptp10D/Galphaq/Rap1/drk/Akt1/dock/Cdc37/Iswi/bnl/sty/Pi3K92E/Lis-1/Rab10/Dad/Pi3K21B/Smox/wdb/lqf/Fmr1/Mkrn1/kek5/Tao/pyr/Chd64/Crtc/cmpy/srl/AdipoR/CycG/mav/Rheb/wrd/RabX4/Snoo/grh/Mob4/pzg/Pp2A-29B/Hr39/Tl/Rab8/Myc/Src64B/dally/tgo/Hr4/Lst8/smt3/ttv/sima/Ptp61F/PRAS40/slmb/S6k/InR/trol	1.057170245637335
Biological process	L2_Imp	GO:0051656	establishment of organelle localization	55/1343	160/9160	3.6670249152206605e-9	BicD/ck/flw/g/klar/dlg1/l(2)gl/Lam/sesB/shi/sqh/Pp1-87B/Rop/msn/Snap25/ctp/CASK/Lis-1/Rab11/Rab7/stnB/stnA/Khc-73/Ran/emb/unc-13/X11L/tacc/Eb1/msps/Fmr1/Klp10A/Rab35/Syngr/Slik/nudE/ArfGAP3/jagn/Sar1/pins/Aplip1/Liprin-alpha/Sec16/lap/pix/AGO2/cno/Dhc64C/Msp300/aPKC/east/jvl/ens/AP-2alpha/unc-104	1.2293199121941614
Biological process	L2_Imp	GO:0048663	neuron fate commitment	39/1343	95/9160	4.1464631789728165e-9	csw/Dl/emc/hth/kay/l(2)gl/mam/pnt/put/Ras85D/S/sl/ttk/mts/pros/Rap1/drk/dac/noc/CycE/babo/msi/Vps26/Rala/rin/fz2/Cbl/Smox/myo/mask/alph/grh/nej/Src64B/scrib/spg/PDZ-GEF/br/lola	1.4854349040881645
Biological process	L2_Imp	GO:0051241	negative regulation of multicellular organismal process	53/1343	152/9160	4.239822036884753e-9	Dl/ed/ena/fkh/Galphao/l(2)gl/numb/pnt/put/sd/sgg/sl/tsh/ttk/mts/ex/pros/tws/hdc/brat/Akt1/Sema1a/Sema2a/Ms/lark/bif/sty/Nf1/CadN/Dad/Sin3A/WASp/lqf/Fmr1/Tao/Liprin-gamma/Cip4/CG9636/Syp/Octbeta1R/plum/Fsn/alph/Mob4/Tl/cic/Src64B/nwk/CaMKII/Patr-1/unc-104/slmb/InR	1.2498812346764778
Biological process	L2_Imp	GO:0042692	muscle cell differentiation	41/1343	103/9160	4.4921040521559535e-9	Col4a1/Actn/kn/Mlc2/Mp20/numb/pnt/sd/zfh1/mys/Rac1/dock/dia/CalpA/Arf51F/Rho1/cher/sty/CanB2/WASp/Scgdelta/siz/Dg/Zasp66/Pax/mask/Pak3/Lasp/jeb/sls/C3G/Dys/rhea/Antp/Bsg/Arp3/hts/how/wap/br/wupA	1.4409397709917293
Biological process	L2_Imp	GO:0048599	oocyte development	49/1343	136/9160	5.404995603424474e-9	bic/BicD/CkIIbeta/Pka-C1/chic/Chc/flw/klar/egh/dlg1/l(2)gl/mago/Ras85D/stau/Tm1/tud/Syt1/Rop/Hrb27C/enc/14-3-3zeta/heph/Moe/Syx1A/Lis-1/Rab11/14-3-3epsilon/mira/msps/Fmr1/Dg/DCP2/jagn/Syp/Lasp/alpha-Spec/Pka-R1/par-1/Dhc64C/aPKC/Gprk2/cic/scrib/sqd/lost/jvl/pAbp/slmb/TER94	1.2971352964217326
Biological process	L2_Imp	GO:0051491	positive regulation of filopodium assembly	18/1343	26/9160	5.77727206299981e-9	chic/Lar/ena/hep/Rac1/Cdc42/shot/Abi/Mipp1/par-6/Rab35/cpa/sif/kra/pico/aPKC/Arp3/Flo2	2.239373576858084
Biological process	L2_Imp	GO:0017148	negative regulation of translation	32/1343	70/9160	5.9812384978455666e-9	pum/Hrb27C/Pabp2/brat/heph/msi/twin/Tis11/apt/Fmr1/Rcd-1/CG13928/PAN3/Larp4B/DCP2/roq/Paip2/4E-T/Rbfox1/eIF4EHP/Not1/kra/wech/elav/AGO1/bin3/Unr/sqd/bru3/Sxl/orb2/Patr-1	1.6406052766118977
Biological process	L2_Imp	GO:0048675	axon extension	27/1343	53/9160	6.582931395948421e-9	bsk/chic/Lar/dnc/rut/Sh/hep/Rac1/Cdc42/Sema1a/Sema2a/shot/Rab5/bif/CadN/Vang/fz2/Abi/stan/Fmr1/Dscam1/RhoGAP100F/Liprin-alpha/Atg1/Ank2/Nrg/Frl	1.796855341157133
Biological process	L2_Imp	GO:0045471	response to ethanol	31/1343	67/9160	7.636108944324959e-9	Cam/Pka-C1/dnc/Fas2/dlg1/Pkc98E/pum/rut/S/Syn/Nmdar1/AcCoAS/Aldh/Arf51F/CASK/cher/apt/Pka-R2/moody/hang/Akap200/Tao/Bacc/Jwa/DopEcR/Tat/mura/dpr9/vsg/kra/Pka-R1	1.657995413485967
Biological process	L2_Imp	GO:0009725	response to hormone	44/1343	117/9160	8.622011721997242e-9	Lar/E(bx)/EcR/Eip75B/fkh/ftz-f1/ImpL2/sgg/sl/mts/drk/Akt1/dock/Cdc37/Iswi/Pi3K92E/Rab10/Pi3K21B/wdb/Fmr1/Mkrn1/Chd64/srl/AdipoR/CycG/Rheb/wrd/RabX4/Mob4/pzg/Pp2A-29B/Hr39/Tl/Rab8/Myc/tgo/Hr4/Lst8/sima/Ptp61F/PRAS40/slmb/S6k/InR	1.3589551926107566
Biological process	L2_Imp	GO:0032870	cellular response to hormone stimulus	43/1343	113/9160	8.712551536644895e-9	Lar/E(bx)/EcR/Eip75B/fkh/ftz-f1/ImpL2/sgg/mts/drk/Akt1/dock/Cdc37/Iswi/Pi3K92E/Rab10/Pi3K21B/wdb/Fmr1/Mkrn1/Chd64/srl/AdipoR/CycG/Rheb/wrd/RabX4/Mob4/pzg/Pp2A-29B/Hr39/Tl/Rab8/Myc/tgo/Hr4/Lst8/sima/Ptp61F/PRAS40/slmb/S6k/InR	1.3759740858437741
Biological process	L2_Imp	GO:0000226	microtubule cytoskeleton organization	87/1343	314/9160	1.1130962092607012e-8	BicD/Cam/Pka-C1/Chc/klar/egh/dlg1/l(2)gl/Lam/Map205/mago/Myb/sgg/stg/sw/alphaTub84B/alphaTub85E/Pp1-87B/mts/fwd/Ubc6/Ten-m/tws/14-3-3zeta/dia/heph/Moe/ctp/shot/Lis-1/Rab11/Khc-73/14-3-3epsilon/Ran/emb/CLIP-190/WASp/par-6/tacc/Eb1/CCT6/wdb/msps/Fmr1/Vap33/pigs/Klp10A/Dlic/Nop17l/Slik/nudE/ssp2/CG17816/pins/bchs/CG30069/Efa6/Jupiter/Synd/beta-Spec/alpha-Spec/futsch/cno/Pka-R1/Mob4/Pp2A-29B/par-1/la…	0.9182110405139651
Biological process	L2_Imp	GO:0007309	oocyte axis specification	44/1343	118/9160	1.1661520371857256e-8	bic/BicD/CkIIbeta/Pka-C1/chic/Chc/flw/klar/dlg1/l(2)gl/mago/Ras85D/stau/Tm1/tud/Syt1/Rop/Hrb27C/enc/14-3-3zeta/heph/Moe/Syx1A/Lis-1/Rab11/14-3-3epsilon/mira/msps/Fmr1/Dg/DCP2/Syp/Lasp/Pka-R1/par-1/Dhc64C/aPKC/cic/scrib/sqd/lost/jvl/slmb/TER94	1.34667686283232
Biological process	L2_Imp	GO:0045597	positive regulation of cell differentiation	43/1343	114/9160	1.1866686785770846e-8	bsk/chic/CycA/EcR/pnt/Ras85D/pros/ci/Rac1/Arf79F/babo/Cdc37/ctp/shot/Pi3K92E/Lis-1/Vang/ari-1/stan/PlexA/Smox/Fmr1/Mkrn1/Pdcd4/pyr/Mlf/nudE/Sar1/Rheb/Cka/sif/mnb/bun/Mob4/zld/Vmat/Dhc64C/aPKC/Myc/slmb/InR/trol/Rab1	1.3632630340942202
Biological process	L2_Imp	GO:0006898	receptor-mediated endocytosis	28/1343	58/9160	1.5019876293218932e-8	BicD/Chc/Pkc53E/shi/Su(dx)/Syt1/drk/Rab5/Lis-1/Rab7/Cbl/WASp/Clc/Cortactin/lqf/Synj/aux/CG8176/EndoA/LpR2/mim/lap/mgl/fwe/Gprk2/norpA/AP-2mu/AP-2alpha	1.719262220486896
Biological process	L2_Imp	GO:0045927	positive regulation of growth	45/1343	123/9160	1.512535375984286e-8	chic/dlg1/sl/stau/Rac1/Akt1/Sdc/simj/babo/cpb/Zyx/nmo/pnut/shot/Nf1/Pi3K92E/Vang/14-3-3epsilon/trio/stan/Smox/Nipped-B/sNPF/Hipk/Wbp2/srl/Tctp/CycG/Rheb/bchs/Synd/Desat1/mnb/bun/Ank2/pico/Myc/Arp3/cac/Hr4/kis/wap/Pak/S6k/InR	1.3192268845472988
Biological process	L2_Imp	GO:0051046	regulation of secretion	37/1343	91/9160	1.521826606198855e-8	BicD/l(2)gl/S/Syt1/Rap1/Rab3/Cdc42/Akt1/Sep1/Syx1A/CASK/Rab10/Syt4/Tomosyn/NFAT/Frq1/IA-2/twit/sky/sona/ITP/cmpy/KaiR1D/AdipoR/cpx/RabX4/Frq2/Hip14/Sep4/Dys/Rab8/cac/Ih/Flo2/unc-104/InR/Rab1	1.4715470189871174
Biological process	L2_Imp	GO:0007265	Ras protein signal transduction	48/1343	136/9160	1.708644960206658e-8	ca/Ras85D/Ras64B/Pp1-87B/Rap1/drk/14-3-3zeta/Rab3/Cdc42/Arf79F/Rab2/Rab5/sty/Nf1/Rala/Rab10/Rab11/Rab7/14-3-3epsilon/ArfGAP1/Uba1/trio/PlexA/RhoGAP1A/siz/RhoGAPp190/Rab35/RhoGAP19D/CG9098/CG5522/RhoGAP71E/RhoGDI/Mtl/RhoGAP100F/Cka/RabX4/Efa6/alph/C3G/Mob4/Ziz/CG42674/Rab8/CG43658/smt3/Ric/PDZ-GEF/Rab1	1.2673879530276806
Biological process	L2_Imp	GO:0045216	cell-cell junction organization	34/1343	80/9160	1.7691178810013614e-8	arm/Galphao/dlg1/l(2)gl/Atpalpha/shi/Rap1/Lac/Rac1/cora/sinu/pck/Rho1/nrv2/Rab11/moody/par-6/cold/Cip4/CG13704/crim/M6/Cont/pasi1/mesh/shakB/Nost/p120ctn/aPKC/Src64B/scrib/Nrg/PDZ-GEF/Pak	1.535423039919841
Biological process	L2_Imp	GO:0010628	positive regulation of gene expression	58/1343	180/9160	1.8746511232770512e-8	bsk/ca/Pka-C1/g/Hrb98DE/kay/mago/pnt/pum/Hrb87F/pros/Hrb27C/hep/bol/lark/E2f1/bnl/Pi3K92E/rin/Pli/tyf/tna/Nipped-B/nito/Dp1/Fmr1/Mkrn1/CG3198/CG6686/Toll-7/CNBP/CG4612/Hipk/Larp4B/FoxK/Atx2/Rheb/smog/Ptip/pan/vvl/zld/ps/larp/Gprk2/Tl/Myc/mbf1/eIF2gamma/spoon/Sxl/orb2/gpp/smt3/pAbp/lola/ich/CG46385	1.1360161923547616
Biological process	L2_Imp	GO:0010720	positive regulation of cell development	35/1343	84/9160	1.9150920171011116e-8	bsk/chic/EcR/pros/Rac1/Arf79F/babo/Cdc37/ctp/shot/Pi3K92E/Lis-1/Vang/ari-1/stan/PlexA/Smox/Fmr1/Mkrn1/pyr/nudE/Sar1/Rheb/Cka/sif/bun/Mob4/zld/Dhc64C/aPKC/Myc/slmb/InR/trol/Rab1	1.5068538877230702
Biological process	L2_Imp	GO:0001736	establishment of planar polarity	36/1343	88/9160	2.0296163831652703e-8	Dl/ed/Galphao/kay/pnt/Ras85D/S/Rap1/Rac1/Cdc42/Wnt4/nmo/Rho1/sty/Rala/CadN/rin/Vang/spen/Abi/stan/jbug/sano/Hipk/tow/Mtl/Pcyt1/kmr/gish/grh/cno/par-1/nej/scrib/Frl/lola	1.480381676361879
Biological process	L2_Imp	GO:0007164	establishment of tissue polarity	36/1343	88/9160	2.0296163831652703e-8	Dl/ed/Galphao/kay/pnt/Ras85D/S/Rap1/Rac1/Cdc42/Wnt4/nmo/Rho1/sty/Rala/CadN/rin/Vang/spen/Abi/stan/jbug/sano/Hipk/tow/Mtl/Pcyt1/kmr/gish/grh/cno/par-1/nej/scrib/Frl/lola	1.480381676361879
Biological process	L2_Imp	GO:0016319	mushroom body development	32/1343	73/9160	2.0546956405635288e-8	Appl/bsk/CkIIbeta/Hr3/EcR/Fas2/ftz-f1/dac/babo/shot/drl/Lis-1/Uba1/trio/stan/Smox/Eph/myo/RhoGAPp190/Fmr1/ced-6/Tao/Dscam1/Ephrin/chinmo/bun/Dhc64C/Src64B/Nrg/rg/ebo/Frl	1.5800637346768467
Biological process	L2_Imp	GO:0051648	vesicle localization	30/1343	66/9160	2.2853049001370968e-8	ck/g/sesB/shi/Rop/Snap25/CASK/Lis-1/Rab11/Rab7/stnB/stnA/Khc-73/unc-13/X11L/Fmr1/Rab35/Syngr/nudE/ArfGAP3/Sar1/RhoGAP100F/Aplip1/wrd/Liprin-alpha/Sec16/lap/Dhc64C/AP-2alpha/unc-104	1.6323847698069291
Biological process	L2_Imp	GO:0034249	negative regulation of cellular amide metabolic process	33/1343	77/9160	2.2987618008644323e-8	pum/Hrb27C/Pabp2/brat/heph/msi/twin/Tis11/apt/Fmr1/Rcd-1/casp/CG13928/PAN3/Larp4B/DCP2/roq/Paip2/4E-T/Rbfox1/eIF4EHP/Not1/kra/wech/elav/AGO1/bin3/Unr/sqd/bru3/Sxl/orb2/Patr-1	1.5474958722204162
Biological process	L2_Imp	GO:0007626	locomotory behavior	58/1343	181/9160	2.2987618008644323e-8	ben/CkIIbeta/EcR/Fas2/kay/dlg1/Lam/na/Atpalpha/sgg/Sh/slgA/Pp1-87B/Syt1/Galphaq/Gad1/Plc21C/ple/Rac1/tutl/Sema2a/Ms/lark/CalpA/CASK/Rho1/Fer2LCH/Nf1/Pka-R2/tyf/Adar/Eaat1/Eb1/beta4GalNAcTA/Fmr1/CG6123/lid/ITP/Ktl/Atx2/shep/Mid1/shakB/nAChRalpha7/brp/tay/Cul3/nej/Shab/norpA/SERCA/cac/Ih/dysc/ebo/unc-104/slmb/InR	1.128023401601231
Biological process	L2_Imp	GO:0032868	response to insulin	34/1343	81/9160	2.5187967044956144e-8	Lar/fkh/ImpL2/sgg/sl/mts/drk/Akt1/dock/Cdc37/Pi3K92E/Rab10/Pi3K21B/wdb/Fmr1/Mkrn1/srl/CycG/Rheb/wrd/RabX4/Mob4/Pp2A-29B/Tl/Rab8/Myc/tgo/Lst8/sima/Ptp61F/PRAS40/slmb/S6k/InR	1.5175011319225788
Biological process	L2_Imp	GO:0030334	regulation of cell migration	35/1343	85/9160	2.7025250703317267e-8	bsk/ena/kay/Catsup/sl/sqh/ttk/vn/mys/Hrb27C/ple/hep/Rac1/Akt1/msn/Sema1a/Sema2a/Rho1/Tie/bnl/Pi3K92E/Cbl/Sin3A/PlexA/Dscam1/Uev1A/Pvf3/par-1/Evi5/sli/sima/kis/slmb/InR/Rab1	1.4897803743641285
Biological process	L2_Imp	GO:1990138	neuron projection extension	27/1343	56/9160	2.866737304883925e-8	bsk/chic/Lar/dnc/rut/Sh/hep/Rac1/Cdc42/Sema1a/Sema2a/shot/Rab5/bif/CadN/Vang/fz2/Abi/stan/Fmr1/Dscam1/RhoGAP100F/Liprin-alpha/Atg1/Ank2/Nrg/Frl	1.7174208736627283
Biological process	L2_Imp	GO:0051129	negative regulation of cellular component organization	51/1343	151/9160	2.866737304883925e-8	chic/ena/Galphao/sesB/sgg/trc/pros/Rac1/Akt1/Sema1a/Sema2a/cpb/shot/bif/Nf1/CadN/14-3-3epsilon/Dad/ArfGAP1/WASp/tacc/Kank/Fmr1/GMF/Tao/obst-A/cpa/Liprin-gamma/Cip4/CG17816/Syp/Octbeta1R/plum/Fsn/mask/Efa6/4E-T/CG32039/mim/tmod/beta-Spec/alpha-Spec/gish/Mob4/Mi-2/Src64B/nwk/spoon/Patr-1/unc-104/Dsp1	1.2039088962032807
Biological process	L2_Imp	GO:0045466	R7 cell differentiation	29/1343	63/9160	2.866737304883925e-8	csw/Dl/Lar/emc/pnt/Ras85D/sl/ttk/mts/Ten-m/pros/Rap1/drk/tutl/eff/CadN/Past1/Cbl/seq/RhoGAP100F/mask/Liprin-alpha/alph/nej/Src64B/tgo/spg/PDZ-GEF/lola	1.6505893651845198
Biological process	L2_Imp	GO:1903311	regulation of mRNA metabolic process	50/1343	147/9160	3.106871907147957e-8	Hrb98DE/eIF4A/pum/Rm62/Hrb87F/Pep/B52/Hrb27C/Pabp2/bol/Rsf1/twin/Tis11/Psi/dom/qkr58E-2/qkr58E-1/Srp54/Srpk79D/nito/Ythdc1/Fmr1/Upf1/Rbp1-like/CG10384/CG13928/PAN3/DCP2/roq/CG9705/CG11360/Rbfox1/CG34354/trv/Not1/fne/elav/ps/mbf1/mub/AGO1/sqd/bru3/Sxl/how/mbl/Patr-1/HnRNP-K/SF2/CG46385	1.2140721384952242
Biological process	L2_Imp	GO:0000165	MAPK cascade	49/1343	143/9160	3.3678493459481745e-8	ben/bsk/crc/flw/PpV/Ras85D/sgg/sl/Btk29A/vn/Ubc6/Rap1/drk/hep/Rac1/Cdc42/msn/cpb/Cdc37/MAPk-Ak2/sty/Rala/Cbl/Spred/Mkk4/HUWE1/Tao/Mnn1/sNPF/cpa/DopEcR/Uev1A/fmt/Ccm3/XNP/Mtl/Aplip1/Alk/Cka/alph/jeb/cno/spg/rdx/smt3/PDZ-GEF/Ptp61F/Pak/InR	1.2247268008936827
Biological process	L2_Imp	GO:0009891	positive regulation of biosynthetic process	116/1343	470/9160	3.3979393859606866e-8	arm/crc/Hr3/E(bx)/EcR/Eip74EF/Eip75B/exd/fkh/ftz-f1/His2Av/Hrb98DE/hth/kay/kn/mam/Myb/pnt/pum/sd/sesB/Su(var)205/tsh/ttk/CrebA/pros/fs(1)h/Hrb27C/ci/Pabp2/hep/Cds/bol/Iswi/lark/E2f1/Trl/Deaf1/Su(Tpl)/Pi3K92E/chn/apt/Pdp1/CtBP/lolal/Sin3A/drm/CycT/PlexA/Smox/tyf/mei-P26/bip2/Nipped-B/Dp1/Fmr1/onecut/Mkrn1/CG2962/CG1764/CG1368/CG8944/Ncoa6/lid/Eaf/CG12769/tou/maf-S/RYBP/PIP5K59B/CNBP/CG4612/Larp4B/…	0.7513523421194364
Biological process	L2_Imp	GO:0046552	photoreceptor cell fate commitment	34/1343	82/9160	3.576189122587544e-8	csw/emc/hth/kay/l(2)gl/pnt/put/Ras85D/S/sl/ttk/mts/pros/Rap1/drk/dac/noc/babo/msi/Rala/rin/Cbl/Smox/myo/mask/alph/grh/nej/Src64B/scrib/spg/PDZ-GEF/br/lola	1.4997991301891196
Biological process	L2_Imp	GO:0051961	negative regulation of nervous system development	35/1343	86/9160	3.771542240033077e-8	Dl/ed/ena/Galphao/l(2)gl/numb/sd/sgg/mts/pros/tws/hdc/brat/Akt1/Sema1a/Sema2a/bif/Nf1/CadN/Dad/WASp/Fmr1/Tao/Liprin-gamma/Cip4/Syp/Octbeta1R/plum/Fsn/Mob4/Src64B/nwk/Patr-1/unc-104/slmb	1.4729065557997323
Biological process	L2_Imp	GO:1903530	regulation of secretion by cell	35/1343	86/9160	3.771542240033077e-8	BicD/l(2)gl/S/Syt1/Rap1/Rab3/Cdc42/Akt1/Sep1/Syx1A/CASK/Rab10/Syt4/Tomosyn/NFAT/Frq1/twit/sky/sona/cmpy/KaiR1D/AdipoR/cpx/RabX4/Frq2/Hip14/Sep4/Dys/Rab8/cac/Ih/Flo2/unc-104/InR/Rab1	1.4729065557997323
Biological process	L2_Imp	GO:0006887	exocytosis	37/1343	94/9160	4.028319430099884e-8	BicD/Chc/g/Csp/Syt1/Rop/Syn/Rap1/Rab3/Snap25/Sep1/nSyb/Syx1A/CASK/Rab10/Rab11/Rab7/unc-13/X11L/Syt4/Vap33/Tomosyn/NFAT/Rab35/Syngr/unc-13-4A/jagn/Scamp/cpx/RabX4/Rim/alphaSnap/Hip14/Sep4/Rab8/cac/Snap24	1.4247528075081763
Biological process	L2_Imp	GO:0009890	negative regulation of biosynthetic process	98/1343	378/9160	4.070444670919501e-8	arm/bi/Hr3/E(bx)/EcR/Eip75B/emc/fkh/gro/H/pum/sd/Su(var)205/tsh/ttk/ct/pros/zfh1/fs(1)h/Hrb27C/ci/scrt/Pabp2/noc/brat/Cds/simj/Gug/heph/Iswi/msi/twin/E2f1/Tis11/Trl/chn/Rbf/apt/Cbl/crol/CtBP/lolal/Sin3A/Mnt/drm/Fmr1/seq/CG3546/CG14441/Pdcd4/Rcd-1/CG3662/CG12299/casp/CG13928/MEP-1/PAN3/Larp4B/CG12605/Phs/DCP2/roq/CG16779/Paip2/CG4360/CG12071/4E-T/Rbfox1/Usp10/CG32767/eIF4EHP/Kdm4B/CG33995/pan/Not1…	0.8223557134509994
Biological process	L2_Imp	GO:0048588	developmental cell growth	32/1343	75/9160	4.344033602390824e-8	bsk/Pka-C1/chic/Lar/dnc/kay/rut/Sh/hep/Rac1/Cdc42/Sema1a/Sema2a/shot/Rab5/bif/Nf1/CadN/Vang/fz2/Abi/stan/Fmr1/Dscam1/jagn/RhoGAP100F/Liprin-alpha/Atg1/Ank2/Nrg/Frl/InR	1.5410696030609832
Biological process	L2_Imp	GO:0030010	establishment of cell polarity	27/1343	57/9160	4.47503857679478e-8	Gbeta13F/dlg1/l(2)gl/sgg/mts/Ggamma1/Rac1/Cdc42/ctp/Lis-1/Khc-73/Ran/par-6/msps/Klp10A/Dg/Slik/nudE/sff/pins/smog/cno/Dys/Dhc64C/aPKC/scrib/slmb	1.6918857815555908
Biological process	L2_Imp	GO:0032869	cellular response to insulin stimulus	33/1343	79/9160	4.7231200766389507e-08	Lar/fkh/ImpL2/sgg/mts/drk/Akt1/dock/Cdc37/Pi3K92E/Rab10/Pi3K21B/wdb/Fmr1/Mkrn1/srl/CycG/Rheb/wrd/RabX4/Mob4/Pp2A-29B/Tl/Rab8/Myc/tgo/Lst8/sima/Ptp61F/PRAS40/slmb/S6k/InR	1.5105016647382146
Biological process	L2_Imp	GO:0048732	gland development	57/1343	180/9160	4.820607269841769e-8	Cam/chic/EcR/Eip74EF/exd/fkh/fog/hth/kn/l(2)gl/pnt/put/Ras85D/shi/Btk29A/tsh/CrebA/zfh1/mys/hdc/Rac1/Wnt4/dia/ctp/E2f1/Rho1/cher/sty/Pi3K92E/drl/NetB/fz2/lolal/caps/Tnpo/heix/He/HUWE1/pyr/Drl-2/BI-1/Atg17/Idh3b/Mtl/pan/jeb/Antp/Trf2/Src64B/bel/sli/LanB2/Pak/br/InR/lola/AdamTS-A	1.1109252113919308
Biological process	L2_Imp	GO:0043434	response to peptide hormone	34/1343	83/9160	4.9986864879982826e-8	Lar/fkh/ImpL2/sgg/sl/mts/drk/Akt1/dock/Cdc37/Pi3K92E/Rab10/Pi3K21B/wdb/Fmr1/Mkrn1/srl/CycG/Rheb/wrd/RabX4/Mob4/Pp2A-29B/Tl/Rab8/Myc/tgo/Lst8/sima/Ptp61F/PRAS40/slmb/S6k/InR	1.4823117034602789
Biological process	L2_Imp	GO:1901652	response to peptide	34/1343	83/9160	4.9986864879982826e-8	Lar/fkh/ImpL2/sgg/sl/mts/drk/Akt1/dock/Cdc37/Pi3K92E/Rab10/Pi3K21B/wdb/Fmr1/Mkrn1/srl/CycG/Rheb/wrd/RabX4/Mob4/Pp2A-29B/Tl/Rab8/Myc/tgo/Lst8/sima/Ptp61F/PRAS40/slmb/S6k/InR	1.4823117034602789
Biological process	L2_Imp	GO:0009628	response to abiotic stimulus	98/1343	380/9160	5.3238524016925576e-8	Appl/bsk/Cam/Pka-C1/dnc/dlg1/Atpalpha/rdgB/rut/Sh/slgA/Tm1/Pp1-87B/mts/nonA/Hrb87F/Rdl/porin/Galphaq/Gad1/Rop/Syn/Plc21C/14-3-3zeta/ple/hep/Cds/Nmdar1/tutl/Sema2a/babo/msi/nmo/MAPk-Ak2/Tie/Hsp60A/Nf1/Tom40/Dyrk2/14-3-3epsilon/emb/CG2918/CycT/Adar/hang/Inx2/Kap-alpha3/jbug/Fmr1/CHES-1-like/Upf1/NFAT/Clic/Mnn1/nrv3/Dscam1/CG13510/PIP5K59B/ITP/Hipk/eIF1/M6/Arl8/Tctp/CG6330/Gp93/jus/Gat/Cka/Mrtf/shep…	0.8147425293411245
Biological process	L2_Imp	GO:0042127	regulation of cell population proliferation	64/1343	213/9160	5.62187868893244e-8	Dl/EcR/hth/l(2)gl/Lam/Myb/numb/Pkc53E/Pkc98E/pnt/Ras85D/sd/stg/tsh/vn/mts/ex/pros/ci/tws/brat/Akt1/CycE/Wnt4/babo/Cdc37/Moe/E2f1/mtd/Rab5/bnl/Pi3K92E/Rbf/fz2/Cbl/dom/Pi3K21B/Sin3A/Smox/heix/Fmr1/Mnn1/pyr/Mlf/Slik/conu/Rheb/Cka/vsg/pan/sls/bun/grh/Mob4/zld/Cul3/aPKC/Tl/scrib/cpo/Ptp61F/slmb/InR/trol	1.0351786733310255
Biological process	L2_Imp	GO:0031328	positive regulation of cellular biosynthetic process	115/1343	469/9160	5.643492506428786e-8	arm/crc/Hr3/E(bx)/EcR/Eip74EF/Eip75B/exd/fkh/ftz-f1/His2Av/Hrb98DE/hth/kay/kn/mam/Myb/pnt/pum/sd/sesB/Su(var)205/tsh/ttk/CrebA/pros/fs(1)h/Hrb27C/ci/Pabp2/hep/Cds/bol/Iswi/lark/E2f1/Trl/Deaf1/Su(Tpl)/Pi3K92E/chn/apt/Pdp1/CtBP/lolal/Sin3A/drm/CycT/PlexA/Smox/tyf/mei-P26/bip2/Nipped-B/Dp1/Fmr1/onecut/Mkrn1/CG2962/CG1764/CG1368/CG8944/Ncoa6/lid/Eaf/CG12769/tou/maf-S/RYBP/PIP5K59B/CNBP/CG4612/Larp4B/…	0.7419342319858627
Biological process	L2_Imp	GO:1901701	cellular response to oxygen-containing compound	57/1343	181/9160	5.906419142145479e-8	mAChR-A/bsk/Cam/Pka-C1/Lar/E(bx)/EcR/fkh/ImpL2/put/sgg/Sh/mts/Galphaq/Rap1/drk/Akt1/dock/babo/Cdc37/Iswi/Pi3K92E/Rab10/Pi3K21B/Pka-R2/PRL-1/Smox/wdb/Akap200/Fmr1/Mkrn1/DopEcR/Crtc/srl/CycG/Rheb/wrd/RabX4/Mob4/pzg/Pp2A-29B/uex/Tl/Rab8/Myc/tgo/Hr4/Lst8/GlyS/sima/Ggamma30A/Ptp61F/PRAS40/br/slmb/S6k/InR	1.1029324206384004
Biological process	L2_Imp	GO:0019725	cellular homeostasis	62/1343	205/9160	7.316998195347224e-8	Cam/Hex-A/Catsup/Atpalpha/put/sesB/Csp/Galphaq/Cbp53E/zfh1/Plc21C/Vha55/Fkbp14/babo/Fer2LCH/Fer1HCH/Cnx99A/Lis-1/nrv1/nrv2/Trxr-1/vimar/foi/Smox/Vha100-2/Nckx30C/snz/SelG/VGlut/SelT/nAChRalpha6/CG10413/nrv3/SP2353/Dg/Ae2/srl/KaiR1D/Gyf/Trx-2/anne/SPoCk/Mid1/CG33672/Ctr1A/EMRE/Ndae1/PMCA/Dys/fwe/Ank2/uex/VhaAC45/Vha16-1/norpA/SERCA/cac/Vha68-2/dysc/mbl/wupA/TER94	1.044604504438293
Biological process	L2_Imp	GO:2000145	regulation of cell motility	35/1343	88/9160	7.325257615619548e-8	bsk/ena/kay/Catsup/sl/sqh/ttk/vn/mys/Hrb27C/ple/hep/Rac1/Akt1/msn/Sema1a/Sema2a/Rho1/Tie/bnl/Pi3K92E/Cbl/Sin3A/PlexA/Dscam1/Uev1A/Pvf3/par-1/Evi5/sli/sima/kis/slmb/InR/Rab1	1.439739691864533
Biological process	L2_Imp	GO:0007623	circadian rhythm	50/1343	151/9160	7.98354022726454e-8	CkIIbeta/Pka-C1/dnc/EcR/emc/Fas2/kay/dlg1/na/rut/S/sgg/Sh/slo/Rdl/Plc21C/Rac1/Akt1/Iswi/lark/Rho1/Fer2LCH/Nf1/Pdp1/Pka-R2/inc/tyf/Adar/Nipped-B/Akap200/Fmr1/CG6123/lid/sNPF/ITP/CG5273/Atx2/Mid1/mnb/qvr/ctrip/Cul3/nej/nocte/Shab/norpA/Ih/dysc/slmb/InR	1.1753397440065094
Biological process	L2_Imp	GO:0031327	negative regulation of cellular biosynthetic process	96/1343	373/9160	8.353422832977505e-8	arm/bi/Hr3/E(bx)/EcR/Eip75B/emc/fkh/gro/H/pum/sd/Su(var)205/tsh/ttk/ct/pros/zfh1/fs(1)h/Hrb27C/ci/scrt/Pabp2/noc/brat/Cds/simj/Gug/heph/Iswi/msi/twin/E2f1/Tis11/Trl/chn/Rbf/apt/Cbl/crol/CtBP/lolal/Sin3A/Mnt/drm/Fmr1/seq/CG3546/CG14441/Pdcd4/Rcd-1/CG3662/CG12299/casp/CG13928/MEP-1/PAN3/Larp4B/CG12605/Phs/DCP2/roq/CG16779/Paip2/CG4360/CG12071/4E-T/Rbfox1/Usp10/CG32767/eIF4EHP/Kdm4B/pan/Not1/kra/wec…	0.8118189740227821
Biological process	L2_Imp	GO:0051650	establishment of vesicle localization	28/1343	62/9160	8.353422832977505e-8	ck/g/sesB/shi/Rop/Snap25/CASK/Lis-1/Rab11/Rab7/stnB/stnA/Khc-73/unc-13/X11L/Fmr1/Rab35/Syngr/nudE/ArfGAP3/Sar1/Aplip1/Liprin-alpha/Sec16/lap/Dhc64C/AP-2alpha/unc-104	1.6230469052275929
Biological process	L2_Imp	GO:0050767	regulation of neurogenesis	45/1343	130/9160	9.448816617671963e-8	chic/Dl/ed/l(2)gl/numb/pnt/sd/mts/unk/pros/tws/hdc/brat/Rac1/Sema1a/Sema2a/babo/Cdc37/shot/bif/CadN/Lis-1/Vang/ari-1/stan/PlexA/Smox/Fmr1/pyr/nudE/Sar1/Rheb/Cka/sif/bun/grh/Mob4/zld/Antp/aPKC/Myc/slmb/InR/trol/Rab1	1.2393735768580845
Biological process	L2_Imp	GO:0071375	cellular response to peptide hormone stimulus	33/1343	81/9160	9.448816617671963e-8	Lar/fkh/ImpL2/sgg/mts/drk/Akt1/dock/Cdc37/Pi3K92E/Rab10/Pi3K21B/wdb/Fmr1/Mkrn1/srl/CycG/Rheb/wrd/RabX4/Mob4/Pp2A-29B/Tl/Rab8/Myc/tgo/Lst8/sima/Ptp61F/PRAS40/slmb/S6k/InR	1.4744324100306927
Biological process	L2_Imp	GO:1901653	cellular response to peptide	33/1343	81/9160	9.448816617671963e-8	Lar/fkh/ImpL2/sgg/mts/drk/Akt1/dock/Cdc37/Pi3K92E/Rab10/Pi3K21B/wdb/Fmr1/Mkrn1/srl/CycG/Rheb/wrd/RabX4/Mob4/Pp2A-29B/Tl/Rab8/Myc/tgo/Lst8/sima/Ptp61F/PRAS40/slmb/S6k/InR	1.4744324100306927
Biological process	L2_Imp	GO:0036465	synaptic vesicle recycling	23/1343	45/9160	9.448816617671963e-8	BicD/g/shi/Syt1/brat/Arf79F/Arf51F/CASK/Rab5/Rab11/stnB/stnA/sky/Synj/Eps-15/EndoA/Nrx-1/Synd/lap/mnb/lqfR/fwe/AP-2alpha	1.8015971532842021
Biological process	L2_Imp	GO:0048511	rhythmic process	50/1343	152/9160	9.940230137879e-8	CkIIbeta/Pka-C1/dnc/EcR/emc/Fas2/kay/dlg1/na/rut/S/sgg/Sh/slo/Rdl/Plc21C/Rac1/Akt1/Iswi/lark/Rho1/Fer2LCH/Nf1/Pdp1/Pka-R2/inc/tyf/Adar/Nipped-B/Akap200/Fmr1/CG6123/lid/sNPF/ITP/CG5273/Atx2/Mid1/mnb/qvr/ctrip/Cul3/nej/nocte/Shab/norpA/Ih/dysc/slmb/InR	1.1658169698880032
Biological process	L2_Imp	GO:0010558	negative regulation of macromolecule biosynthetic process	93/1343	359/9160	9.940230137879e-8	arm/bi/Hr3/E(bx)/EcR/Eip75B/emc/fkh/gro/H/pum/sd/Su(var)205/tsh/ttk/ct/pros/zfh1/fs(1)h/Hrb27C/ci/scrt/Pabp2/noc/brat/simj/Gug/heph/Iswi/msi/twin/E2f1/Tis11/Trl/chn/Rbf/apt/crol/CtBP/lolal/Sin3A/Mnt/drm/Fmr1/seq/CG3546/CG14441/Pdcd4/Rcd-1/CG3662/CG12299/CG13928/MEP-1/PAN3/Larp4B/CG12605/Phs/DCP2/roq/CG16779/Paip2/CG4360/CG12071/4E-T/Rbfox1/Usp10/CG32767/eIF4EHP/Kdm4B/pan/Not1/kra/wech/pzg/elav/rh…	0.821207070841844
Biological process	L2_Imp	GO:0048639	positive regulation of developmental growth	38/1343	101/9160	9.940230137879e-8	chic/dlg1/stau/Rac1/Akt1/Sdc/simj/babo/cpb/Zyx/nmo/pnut/shot/Nf1/Pi3K92E/Vang/trio/stan/Smox/sNPF/Hipk/Wbp2/Tctp/Rheb/bchs/Synd/Desat1/mnb/Ank2/pico/Myc/Arp3/cac/Hr4/kis/wap/Pak/InR	1.3596043242486546
Biological process	L2_Imp	GO:1904580	regulation of intracellular mRNA localization	16/1343	24/9160	1.0094519946377608e-7	bic/Pka-C1/klar/l(2)gl/mago/stau/Syt1/Rop/enc/Syx1A/Rab11/mira/Lasp/par-1/aPKC/TER94	2.184925792835708
Biological process	L2_Imp	GO:0051248	negative regulation of protein metabolic process	54/1343	170/9160	1.0094519946377608e-7	l(2)gl/pum/sgg/shi/mts/svr/Hrb27C/Pabp2/brat/CycE/heph/msi/twin/Tis11/sty/apt/Cbl/Dad/eIF3h/Pka-R2/par-6/wdb/Fmr1/Rcd-1/CG3662/casp/CG13928/PAN3/Larp4B/DCP2/roq/SCCRO4/Paip2/4E-T/CG32039/Rbfox1/eIF4EHP/endos/Not1/chinmo/kra/Pka-R1/wech/elav/ctrip/AGO1/bin3/Unr/sqd/bru3/Sxl/orb2/Patr-1/PRAS40	1.1153848595826306
Biological process	L2_Imp	GO:0009894	regulation of catabolic process	77/1343	279/9160	1.0279858365029639e-7	bsk/ca/Pka-C1/Chc/EcR/eIF4A/pum/put/Ras85D/sesB/sgg/shi/Su(dx)/Ubc6/ex/Pabp2/hep/Akt1/bol/babo/twin/Tis11/Oda/CkIalpha/Pi3K92E/ari-1/eIF3h/AMPKalpha/EloB/Smox/Fmr1/REG/CG1677/UbcE2H/Upf1/HUWE1/CG8974/wcy/Dg/Toll-7/Synj/CG13928/PAN3/BI-1/DCP2/roq/CG9705/Gyf/schlank/Rheb/Pax/Fsn/mask/CG32039/Atg8a/CG34401/Not1/Desat1/ctrip/Atg1/RanBPM/Myc/mbf1/AGO1/Acn/rdx/vih/AP-2alpha/Patr-1/GlyS/sima/Bruce/slmb/…	0.9125535224225777
Biological process	L2_Imp	GO:0009798	axis specification	57/1343	184/9160	1.0822629415153202e-7	bic/BicD/CkIIbeta/Pka-C1/chic/Chc/csw/flw/klar/dlg1/l(2)gl/mago/Pkc98E/pum/Ras85D/stau/Tm1/tud/Syt1/Rop/fs(1)h/Hrb27C/enc/14-3-3zeta/heph/Moe/Syx1A/sty/Lis-1/rin/Rab11/Cbl/14-3-3epsilon/lig/mira/msps/Fmr1/Mkrn1/Rab35/Dg/DCP2/Syp/Lasp/Pka-R1/Antp/par-1/Dhc64C/aPKC/Tl/cic/scrib/sqd/lost/jvl/spoon/slmb/TER94	1.0792163516645927
Biological process	L2_Imp	GO:0007431	salivary gland development	42/1343	118/9160	1.115262260479491e-7	Cam/chic/EcR/Eip74EF/exd/fkh/fog/hth/l(2)gl/put/shi/Btk29A/tsh/CrebA/mys/hdc/Rac1/Wnt4/dia/ctp/Rho1/drl/NetB/fz2/lolal/caps/HUWE1/Drl-2/BI-1/Atg17/Idh3b/Mtl/pan/jeb/Trf2/Src64B/bel/sli/LanB2/Pak/br/AdamTS-A	1.2795626669737832
Biological process	L2_Imp	GO:0035272	exocrine system development	42/1343	118/9160	1.115262260479491e-7	Cam/chic/EcR/Eip74EF/exd/fkh/fog/hth/l(2)gl/put/shi/Btk29A/tsh/CrebA/mys/hdc/Rac1/Wnt4/dia/ctp/Rho1/drl/NetB/fz2/lolal/caps/HUWE1/Drl-2/BI-1/Atg17/Idh3b/Mtl/pan/jeb/Trf2/Src64B/bel/sli/LanB2/Pak/br/AdamTS-A	1.2795626669737832
Biological process	L2_Imp	GO:0010927	cellular component assembly involved in morphogenesis	45/1343	131/9160	1.185559796661233e-7	bsk/ed/emc/Actn/Mlc2/Myb/S/shi/ttk/mys/hep/Rac1/Cdc42/CycE/dia/E2f1/bnl/cher/CanB2/Lis-1/Rbf/Scgdelta/Cdc7/Dg/Zasp66/Syp/Pax/mask/Lasp/sls/bun/C3G/rhea/Ppcs/Bsg/RanBPM/cic/hts/jvl/spoon/how/smt3/br/slmb/wupA	1.2283183883490887
Biological process	L2_Imp	GO:0048488	synaptic vesicle endocytosis	21/1343	39/9160	1.1937143256920685e-7	BicD/shi/Syt1/brat/Arf79F/Arf51F/CASK/Rab5/Rab11/stnB/stnA/Synj/Eps-15/EndoA/Nrx-1/Synd/lap/mnb/lqfR/fwe/AP-2alpha	1.8768034974733758
Biological process	L2_Imp	GO:0140238	presynaptic endocytosis	21/1343	39/9160	1.1937143256920685e-7	BicD/shi/Syt1/brat/Arf79F/Arf51F/CASK/Rab5/Rab11/stnB/stnA/Synj/Eps-15/EndoA/Nrx-1/Synd/lap/mnb/lqfR/fwe/AP-2alpha	1.8768034974733758
Biological process	L2_Imp	GO:0000278	mitotic cell cycle	110/1343	449/9160	1.1962027865726116e-7	Act5C/Act87E/ben/chic/csw/CycA/Dl/kay/dlg1/eIF4A/l(2)gl/Lam/RpS3/Map205/Myb/PpV/pum/sgg/shi/sqh/stg/Su(var)205/alphaTub84B/alphaTub85E/Pp1-87B/mts/Hrb87F/ex/B52/ci/tws/14-3-3zeta/Eip63E/PpD3/corto/Arf79F/CycE/dia/eff/lark/Moe/PhKgamma/ctp/E2f1/Trl/Syx1A/pnut/Rho1/cher/Pi3K92E/Lis-1/Rbf/14-3-3epsilon/Ran/crol/Abi/Pkn/Sin3A/AMPKalpha/eIF4G1/Dlc90F/Nipped-B/tacc/Eb1/CCT6/msps/Cdc7/Fmr1/REG/CHES-1-li…	0.7406763723403765
Biological process	L2_Imp	GO:0007635	chemosensory behavior	32/1343	78/9160	1.2239480061557378e-7	Pka-C1/dnc/Fas2/rut/sgg/Sh/shi/vn/Pp1-87B/Rdl/Gad1/Syn/drk/Ggamma1/Nmdar1/Nf1/drl/Dyrk2/Fmr1/Prps/Alk/Atx2/NaCP60E/gish/futsch/mnb/Pka-R1/AGO1/scrib/Ih/rad/rg	1.4844860746946156
Biological process	L2_Imp	GO:0060491	regulation of cell projection assembly	23/1343	46/9160	1.5314385685785815e-7	chic/Lar/ena/Tm1/hep/Rac1/Cdc42/dia/cpb/shot/Rho1/Abi/Mipp1/par-6/Rab35/cpa/sif/kra/pico/aPKC/Arp3/Flo2/CaMKII	1.7698882935568638
Biological process	L2_Imp	GO:0120032	regulation of plasma membrane bounded cell projection assembly	23/1343	46/9160	1.5314385685785815e-7	chic/Lar/ena/Tm1/hep/Rac1/Cdc42/dia/cpb/shot/Rho1/Abi/Mipp1/par-6/Rab35/cpa/sif/kra/pico/aPKC/Arp3/Flo2/CaMKII	1.7698882935568638
Biological process	L2_Imp	GO:1902903	regulation of supramolecular fiber organization	41/1343	115/9160	1.5314385685785815e-7	chic/fog/Gbeta13F/Lam/shi/Btk29A/svr/mys/Ggamma1/hep/Cdc42/dia/cpb/shot/Abi/WASp/Cortactin/tacc/Kank/msps/GMF/seq/Arpc2/CG15236/cpa/Cip4/conu/Atx2/Efa6/Jupiter/smog/tmod/chinmo/beta-Spec/alpha-Spec/gish/futsch/Src64B/nwk/CG43658/spoon	1.2819502472305724
Biological process	L2_Imp	GO:0007043	cell-cell junction assembly	27/1343	60/9160	1.5636799239053985e-7	arm/Galphao/dlg1/l(2)gl/Atpalpha/Rap1/Lac/sinu/pck/nrv2/moody/par-6/cold/CG13704/crim/M6/Cont/pasi1/mesh/shakB/p120ctn/aPKC/Src64B/scrib/Nrg/PDZ-GEF/Pak	1.617885200111814
Biological process	L2_Imp	GO:0001752	compound eye photoreceptor fate commitment	31/1343	75/9160	1.636308674355691e-7	csw/hth/kay/l(2)gl/pnt/put/Ras85D/sl/ttk/mts/pros/Rap1/drk/noc/babo/msi/Rala/rin/Cbl/Smox/myo/mask/alph/grh/nej/Src64B/scrib/spg/PDZ-GEF/br/lola	1.4952659134478583
Biological process	L2_Imp	GO:0042706	eye photoreceptor cell fate commitment	31/1343	75/9160	1.636308674355691e-7	csw/hth/kay/l(2)gl/pnt/put/Ras85D/sl/ttk/mts/pros/Rap1/drk/noc/babo/msi/Rala/rin/Cbl/Smox/myo/mask/alph/grh/nej/Src64B/scrib/spg/PDZ-GEF/br/lola	1.4952659134478583
Biological process	L2_Imp	GO:0009880	embryonic pattern specification	59/1343	196/9160	1.8432095291205152e-07	arm/bic/Pka-C1/chic/Chc/csw/hth/klar/kn/dlg1/l(2)gl/mago/pum/Ras85D/sgg/stau/Tm1/tsh/tud/Syt1/Rop/fs(1)h/Hrb27C/ci/enc/Gug/Ssdp/Moe/Syx1A/Rab11/apt/fz2/mira/drm/stan/msps/Mkrn1/SelG/Dg/DCP2/Cow/Ptip/Lasp/pan/AGO2/Antp/par-1/aPKC/Tl/cic/Myc/AGO1/scrib/sqd/lost/dally/rdx/kis/TER94	1.0378214988034968
Biological process	L2_Imp	GO:0008298	intracellular mRNA localization	30/1343	72/9160	2.2139187816716418e-7	bic/BicD/CkIIbeta/Pka-C1/chic/Chc/klar/l(2)gl/mago/stau/Tm1/tud/Syt1/Rop/Hrb27C/enc/Syx1A/Lis-1/Rab11/mira/msps/DCP2/Lasp/par-1/Dhc64C/aPKC/sqd/lost/jvl/TER94	1.5068538877230702
Biological process	L2_Imp	GO:0045880	positive regulation of smoothened signaling pathway	23/1343	47/9160	2.522022235774763e-7	Pka-C1/mts/Rap1/tws/CkIalpha/Ubc4/Tnpo/par-6/wdb/Hipk/gish/cno/C3G/Pka-R1/Ubr3/nej/aPKC/Gprk2/dally/Sxl/smt3/ttv/trol	1.7388613979362393
Biological process	L2_Imp	GO:1900073	regulation of neuromuscular synaptic transmission	17/1343	28/9160	2.55436891929624e-7	slo/Csp/Syt1/Galphaq/Plc21C/CASK/Fmr1/Tomosyn/Nadsyn/VGlut/Syp/KaiR1D/Nrx-1/Alk/jeb/Ank2/dysc	2.0499962127495994
Biological process	L2_Imp	GO:0016331	morphogenesis of embryonic epithelium	41/1343	117/9160	2.6203153264512996e-7	arm/bsk/Col4a1/chic/ed/emc/ena/fog/kay/dlg1/l(2)gl/put/Ras85D/Btk29A/Rap1/mys/Ggamma1/Lac/hep/Rac1/Cdc42/cora/sinu/msn/shot/Rab5/Rho1/Rab11/Pkn/par-6/Inx2/scaf/Mtl/Cka/alph/cno/aPKC/scrib/smash/PDZ-GEF/Pak	1.257075578591543
Biological process	L2_Imp	GO:0120034	positive regulation of plasma membrane bounded cell projection assembly	18/1343	31/9160	2.6203153264512996e-7	chic/Lar/ena/hep/Rac1/Cdc42/shot/Abi/Mipp1/par-6/Rab35/cpa/sif/kra/pico/aPKC/Arp3/Flo2	1.9856169846123009
Biological process	L2_Imp	GO:0010557	positive regulation of macromolecule biosynthetic process	105/1343	429/9160	2.627437684025378e-7	arm/crc/Hr3/E(bx)/EcR/Eip74EF/Eip75B/exd/fkh/ftz-f1/His2Av/Hrb98DE/hth/kay/kn/mam/Myb/pnt/pum/sd/Su(var)205/tsh/ttk/CrebA/pros/fs(1)h/Hrb27C/ci/Pabp2/hep/bol/Iswi/lark/E2f1/Trl/Deaf1/Su(Tpl)/Pi3K92E/chn/apt/Pdp1/CtBP/lolal/Sin3A/drm/CycT/Smox/tyf/mei-P26/bip2/Nipped-B/Dp1/Fmr1/onecut/Mkrn1/CG2962/CG1368/CG8944/Ncoa6/lid/Eaf/CG12769/tou/maf-S/RYBP/CNBP/CG4612/Larp4B/Jarid2/Wbp2/Crtc/srl/CG12054/Rh…	0.7392999737234411
Biological process	L2_Imp	GO:0019220	regulation of phosphate metabolic process	52/1343	166/9160	2.926816852238759e-7	CkIIbeta/CycA/l(2)gl/sesB/sgg/shi/mts/svr/Rac1/Cdc42/Cds/CycE/Trl/Rho1/Tie/bnl/sty/Pi3K92E/drl/Lk6/Cbl/Dad/Abi/Pi3K21B/Pka-R2/PlexA/Eph/par-6/myo/wdb/CG9098/CG17124/CycY/Drl-2/Dg/PIP5K59B/Slik/fmt/elm/Atg17/Tctp/Ccm3/CycG/mav/Alk/endos/chinmo/Pka-R1/par-1/smt3/PRAS40/InR	1.0952885803510315
Biological process	L2_Imp	GO:0051174	regulation of phosphorus metabolic process	52/1343	166/9160	2.926816852238759e-7	CkIIbeta/CycA/l(2)gl/sesB/sgg/shi/mts/svr/Rac1/Cdc42/Cds/CycE/Trl/Rho1/Tie/bnl/sty/Pi3K92E/drl/Lk6/Cbl/Dad/Abi/Pi3K21B/Pka-R2/PlexA/Eph/par-6/myo/wdb/CG9098/CG17124/CycY/Drl-2/Dg/PIP5K59B/Slik/fmt/elm/Atg17/Tctp/Ccm3/CycG/mav/Alk/endos/chinmo/Pka-R1/par-1/smt3/PRAS40/InR	1.0952885803510315
Biological process	L2_Imp	GO:0007028	cytoplasm organization	30/1343	73/9160	3.1351284016445037e-7	bic/Pka-C1/chic/Chc/klar/dlg1/mago/shi/stau/Tm1/tud/Syt1/Rop/Hrb27C/enc/Moe/Syx1A/Rab5/Lis-1/Rab11/Rab7/mira/DCP2/jagn/Lasp/par-1/scrib/sqd/lost/TER94	1.4869543302853652
Biological process	L2_Imp	GO:0008286	insulin receptor signaling pathway	30/1343	73/9160	3.1351284016445037e-7	Lar/fkh/ImpL2/sgg/mts/drk/Akt1/dock/Cdc37/Pi3K92E/Pi3K21B/wdb/Fmr1/Mkrn1/srl/CycG/Rheb/wrd/Mob4/Pp2A-29B/Tl/Myc/tgo/Lst8/sima/Ptp61F/PRAS40/slmb/S6k/InR	1.4869543302853652
Biological process	L2_Imp	GO:0007017	microtubule-based process	100/1343	405/9160	3.5124603803497314e-7	BicD/Cam/Pka-C1/Chc/cos/g/klar/egh/dlg1/l(2)gl/Lam/Map205/mago/Myb/sgg/stg/sw/trc/alphaTub84B/alphaTub85E/Pp1-87B/mts/fwd/Ubc6/Ten-m/tws/14-3-3zeta/dia/heph/cpb/Moe/ctp/shot/Lis-1/Rab11/Lk6/Khc-73/14-3-3epsilon/Ran/emb/CLIP-190/WASp/Dlc90F/par-6/tacc/Eb1/CCT6/wdb/msps/Fmr1/Vap33/pigs/Klp10A/Dlic/Nop17l/Slik/nudE/ssp2/CG17816/Arl8/pins/Aplip1/Unc-76/bchs/Liprin-alpha/CG30069/Efa6/Jupiter/Synd/beta…	0.7519663855596015
Biological process	L2_Imp	GO:0060627	regulation of vesicle-mediated transport	40/1343	114/9160	3.6148629792679746e-7	BicD/Chc/numb/Pkc53E/Syt1/Rap1/drk/Rab3/brat/Arf79F/Moe/Sep1/Syx1A/CASK/Rab5/Rab10/Rab11/stnB/Cbl/ArfGAP1/Cortactin/Syt4/Tomosyn/NFAT/Tao/Sar1/Nrx-1/RabX4/Sec16/mim/lap/gish/mnb/Sep4/mgl/Gprk2/Rab8/norpA/scrib/AP-2alpha	1.2589263742794847
Biological process	L2_Imp	GO:0045935	positive regulation of nucleobase-containing compound metabolic process	109/1343	453/9160	3.652420491488193e-7	arm/crc/Hr3/E(bx)/EcR/Eip74EF/Eip75B/exd/fkh/ftz-f1/His2Av/Hrb98DE/hth/kay/kn/mam/Myb/pnt/pum/sd/sesB/Su(var)205/tsh/ttk/Hrb87F/CrebA/pros/fs(1)h/Hrb27C/ci/Pabp2/hep/Iswi/twin/E2f1/Tis11/Trl/Deaf1/Su(Tpl)/chn/apt/Pdp1/CtBP/lolal/Sin3A/drm/CycT/PlexA/Smox/mei-P26/bip2/Nipped-B/Cdc7/onecut/CG1677/CG2962/Upf1/CG1368/CG8944/Ncoa6/lid/Eaf/CG12769/tou/maf-S/RYBP/CG13928/PAN3/Jarid2/Wbp2/DCP2/roq/Crtc/s…	0.7147053782875551
Biological process	L2_Imp	GO:0043408	regulation of MAPK cascade	43/1343	127/9160	3.7076389150098293e-7	ben/crc/flw/PpV/Ras85D/sgg/sl/vn/Ubc6/Rap1/drk/Rac1/Cdc42/msn/cpb/Cdc37/MAPk-Ak2/sty/Rala/Cbl/Spred/HUWE1/Tao/Mnn1/sNPF/cpa/DopEcR/Uev1A/fmt/Ccm3/XNP/Aplip1/Alk/Cka/alph/jeb/cno/spg/rdx/smt3/Ptp61F/Pak/InR	1.2074683614867958
Biological process	L2_Imp	GO:0051254	positive regulation of RNA metabolic process	104/1343	427/9160	3.90009677657311e-7	arm/crc/Hr3/E(bx)/EcR/Eip74EF/Eip75B/exd/fkh/ftz-f1/His2Av/Hrb98DE/hth/kay/kn/mam/Myb/pnt/pum/sd/Su(var)205/tsh/ttk/Hrb87F/CrebA/pros/fs(1)h/Hrb27C/ci/Pabp2/hep/Iswi/twin/E2f1/Tis11/Trl/Deaf1/Su(Tpl)/chn/apt/Pdp1/CtBP/lolal/Sin3A/drm/CycT/Smox/mei-P26/bip2/Nipped-B/onecut/CG1677/CG2962/Upf1/CG1368/CG8944/Ncoa6/lid/Eaf/CG12769/tou/maf-S/RYBP/CG13928/PAN3/Jarid2/Wbp2/DCP2/roq/Crtc/srl/CG12054/Ndf/m…	0.7322357520774656
Biological process	L2_Imp	GO:0008361	regulation of cell size	37/1343	102/9160	4.2454996972658943e-7	chic/Lar/Myb/Ras85D/stg/drk/Rac1/Akt1/Sema1a/Sema2a/shot/MAPk-Ak2/bif/Pi3K92E/CadN/Rbf/Vang/Pi3K21B/AMPKalpha/stan/RhoGAP1A/RhoGAPp190/Nipped-B/Fmr1/CG10413/sNPF/Tctp/Alk/Rheb/Liprin-alpha/Pvf3/Desat1/pico/Myc/Lst8/S6k/InR	1.3069163172143181
Biological process	L2_Imp	GO:0010975	regulation of neuron projection development	36/1343	98/9160	4.413977062458069e-7	chic/kn/trc/Rop/pros/Rac1/Cdc42/Akt1/tutl/Sema1a/Sema2a/shot/Rho1/bif/Pi3K92E/CadN/Lis-1/Vang/fz2/trio/stan/PlexA/RhoGAPp190/Fmr1/Dlic/HUWE1/Dscam1/nudE/Sar1/mav/sif/vvl/unc-104/Pak/Imp/Rab1	1.325103450883968
Biological process	L2_Imp	GO:0007155	cell adhesion	62/1343	215/9160	4.4824355961142215e-7	arm/Lar/EcR/ed/CG17716/Fas2/Fas3/Gbeta13F/Galphao/egh/dlg1/Nrt/Ten-m/Rap1/mys/Ggamma1/Con/Lac/Rac1/cora/tutl/sinu/Zyx/Tig/glec/CadN/nrv2/crol/Abi/caps/stan/PlexA/seq/CG9095/CG5758/CG13506/zye/Cont/plum/Cals/Pax/mesh/wech/rhea/p120ctn/par-1/Bsg/RanBPM/Src64B/tx/Dscam4/scrib/Flo2/sli/how/Nrg/Dscam2/Ten-a/LanB2/Pak/tyn/Fas1	0.975891754354279
Biological process	L2_Imp	GO:0045664	regulation of neuron differentiation	31/1343	78/9160	4.5713881189600977e-7	bsk/csw/EcR/ed/Fas2/hth/pnt/Ras85D/sl/ttk/pros/Rap1/hdc/Arf79F/eff/ctp/sty/Pi3K92E/Alk/mask/alph/mnb/Vmat/Dhc64C/Src64B/tgo/spg/pAbp/PDZ-GEF/slmb/InR	1.438682385081491
Biological process	L2_Imp	GO:0035282	segmentation	63/1343	220/9160	4.62434331027033e-7	arm/bic/Pka-C1/chic/Chc/csw/Dl/hth/klar/kn/dlg1/l(2)gl/mago/pum/Ras85D/sgg/skd/stau/Su(dx)/Tm1/tsh/tud/Syt1/Rop/fs(1)h/Hrb27C/ci/enc/brat/Gug/Moe/Syx1A/Rab11/apt/fz2/spen/mira/drm/stan/msps/Mkrn1/SelG/Dg/DCP2/Cow/Lasp/pan/vvl/AGO2/Antp/par-1/aPKC/cic/AGO1/scrib/sqd/lost/dally/tgo/rdx/kis/Dsp1/TER94	0.9658085035321208
Biological process	L2_Imp	GO:2000241	regulation of reproductive process	39/1343	111/9160	4.965658883395458e-7	bic/bsk/Pka-C1/kay/klar/egh/Catsup/mago/sqh/stau/stg/ttk/vn/Syt1/Rop/Hrb27C/enc/hep/Rac1/Akt1/msn/E2f1/Syx1A/Tie/Pi3K92E/Rab11/Cbl/mira/Mkrn1/endos/Lasp/par-1/Atg1/CaMKII/kis/Bruce/slmb/InR/TER94	1.2608746460690063
Biological process	L2_Imp	GO:1905114	cell surface receptor signaling pathway involved in cell-cell signaling	41/1343	120/9160	5.559583449597e-7	arm/flw/Galphao/gro/Pp1alpha-96A/sgg/skd/tsh/Pp1-87B/mts/tws/Eip63E/Wnt4/Ssdp/nmo/Rho1/Vps26/CkIalpha/fz2/Dyrk2/spen/crol/CtBP/Sin3A/Eaat1/nito/HUWE1/CycY/sona/Hipk/Cow/pan/nAChRalpha7/gish/qvr/nej/dally/Flo2/ttv/slmb/TER94	1.2205497025664291
Biological process	L2_Imp	GO:0031346	positive regulation of cell projection organization	28/1343	67/9160	5.559583449597e-7	chic/Lar/ena/Rop/hep/Rac1/Cdc42/Akt1/shot/Lis-1/Vang/Abi/stan/PlexA/Mipp1/par-6/Rab35/cpa/nudE/Sar1/sif/kra/pico/aPKC/Arp3/Flo2/Imp/Rab1	1.5111540251566957
Biological process	L2_Imp	GO:0040017	positive regulation of locomotion	28/1343	67/9160	5.559583449597e-7	bsk/chic/ena/kay/Catsup/sl/sqh/ttk/vn/Ten-m/Hrb27C/hep/Rac1/Akt1/Sema1a/Sema2a/Tie/Pi3K92E/Cbl/Dscam1/Uev1A/Pvf3/par-1/sli/kis/Ten-a/slmb/InR	1.5111540251566957
Biological process	L2_Imp	GO:0042048	olfactory behavior	29/1343	71/9160	5.925691705398359e-7	Pka-C1/dnc/Fas2/rut/sgg/shi/vn/Pp1-87B/Rdl/Gad1/Syn/drk/Nmdar1/Nf1/drl/Dyrk2/Fmr1/Prps/Alk/Atx2/NaCP60E/gish/futsch/mnb/Pka-R1/AGO1/scrib/rad/rg	1.478122169179754
Biological process	L2_Imp	GO:0035152	regulation of tube architecture, open tracheal system	34/1343	91/9160	6.219460205614815e-7	Chc/Fas2/klar/Atpalpha/shi/sqh/ttk/mys/Lac/cora/sinu/Moe/pck/shot/Rho1/CCT3/nrv2/stan/Gasp/Dlic/Rab35/obst-A/cold/sano/crim/M6/pasi1/grh/rhea/Dhc64C/Vha68-2/Nrg/ich/flz	1.349556494608507
Biological process	L2_Imp	GO:0016079	synaptic vesicle exocytosis	26/1343	60/9160	6.719186987702918e-7	BicD/Chc/Csp/Syt1/Rop/Syn/Rap1/Rab3/Snap25/nSyb/Syx1A/CASK/unc-13/X11L/Syt4/Vap33/Tomosyn/NFAT/Syngr/unc-13-4A/Scamp/cpx/Rim/alphaSnap/Hip14/Snap24	1.5634374160894375
Biological process	L2_Imp	GO:0007413	axonal fasciculation	14/1343	21/9160	7.538362955349698e-7	Fas2/Fas3/uzip/Nrt/zfh1/Con/Rac1/CadN/WASp/Fmr1/Dscam1/bchs/Arp3/Hsc70-4	2.184925792835708
Biological process	L2_Imp	GO:0048149	behavioral response to ethanol	24/1343	53/9160	7.598326730827732e-7	dnc/Fas2/dlg1/pum/rut/S/Syn/Nmdar1/AcCoAS/Arf51F/CASK/cher/apt/Pka-R2/moody/hang/Akap200/Bacc/DopEcR/Tat/mura/dpr9/vsg/kra	1.626930339714821
Biological process	L2_Imp	GO:0030865	cortical cytoskeleton organization	28/1343	68/9160	7.983351659305874e-7	chic/flw/Galphao/l(2)gl/Lam/shi/fwd/Rab3/Rac1/Cdc42/dia/Moe/shot/Rho1/Rab11/Abi/moody/Srpk79D/Arpc2/Slik/DCP2/RhoGAP100F/brp/brun/Rbp/sau/Frl/vib	1.489780374364129
Biological process	L2_Imp	GO:0007293	germarium-derived egg chamber formation	34/1343	92/9160	8.356855009006009e-7	BicD/Dl/flw/egh/Btk29A/enc/14-3-3zeta/cher/Lis-1/Rab11/14-3-3epsilon/Cortactin/Inx2/Fmr1/Pdcd4/rngo/Dg/cpa/Cip4/nudE/Rbfox1/alpha-Spec/Nost/par-1/Ppcs/Dhc64C/aPKC/Src64B/AGO1/hts/sqd/jvl/Sxl/slmb	1.3337891787501903
Biological process	L2_Imp	GO:0007435	salivary gland morphogenesis	33/1343	88/9160	8.537279562346586e-7	Cam/chic/EcR/Eip74EF/fkh/fog/l(2)gl/shi/Btk29A/hdc/Rac1/Wnt4/dia/ctp/Rho1/drl/fz2/lolal/caps/Drl-2/BI-1/Atg17/Idh3b/Mtl/pan/jeb/Trf2/Src64B/bel/LanB2/Pak/br/AdamTS-A	1.35485079427802
Biological process	L2_Imp	GO:0022612	gland morphogenesis	33/1343	88/9160	8.537279562346586e-7	Cam/chic/EcR/Eip74EF/fkh/fog/l(2)gl/shi/Btk29A/hdc/Rac1/Wnt4/dia/ctp/Rho1/drl/fz2/lolal/caps/Drl-2/BI-1/Atg17/Idh3b/Mtl/pan/jeb/Trf2/Src64B/bel/LanB2/Pak/br/AdamTS-A	1.35485079427802
Biological process	L2_Imp	GO:0065009	regulation of molecular function	95/1343	386/9160	8.537279562346586e-7	Cam/CkIIbeta/cos/CycA/emc/l(2)gl/Mlc1/pnt/sgg/ttk/Galphaq/pros/14-3-3zeta/Rac1/Cdc42/CycE/Rho1/Tie/sty/Nf1/Pi3K92E/drl/nrv1/nrv2/Rbf/Cbl/14-3-3epsilon/drongo/Abi/Pi3K21B/ArfGAP1/Pka-R2/vimar/PlexA/RhoGAP1A/Eph/par-6/CenG1A/Dhit/CG4587/REG/CtsB1/RhoGAP16F/RhoGAP19D/CG9135/CG7781/CycY/CG6583/sky/CG1416/CG8726/Drl-2/CG6329/CG5522/fmt/BI-1/crim/Crtc/SCCRO4/ArfGAP3/srl/Atg17/ScsbetaA/CG6966/Ccm3/CycG/…	0.7472868646197312
Biological process	L2_Imp	GO:0048878	chemical homeostasis	72/1343	268/9160	8.587346238246564e-7	Ald1/Sap-r/EcR/Eno/ftz-f1/Gapdh2/Hex-A/Catsup/MtnA/Atpalpha/Pfk/put/sesB/Cbp53E/Vha55/hep/Akt1/Nmdar1/babo/CkIalpha/Fer2LCH/Fer1HCH/Pi3K92E/Cnx99A/nrv1/nrv2/Uba1/foi/Smox/Atf3/Vha100-2/Nckx30C/Men-b/snz/SelG/VGlut/CG10413/nrv3/ITP/Ae2/Aps/KaiR1D/AdipoR/mfrn/Rheb/wrd/anne/SPoCk/Mid1/CG33672/endos/Ctr1A/EMRE/Tpi/Desat1/Ndae1/PMCA/Ppcs/fwe/uex/VhaAC45/Myc/Vha16-1/norpA/SERCA/cac/Vha68-2/smt3/PyK/S6k…	0.8737241045414038
Biological process	L2_Imp	GO:0001558	regulation of cell growth	32/1343	84/9160	8.587346238246564e-7	chic/Lar/fkh/sl/Rac1/Akt1/Sema1a/Sema2a/shot/bif/Pi3K92E/CadN/Vang/AMPKalpha/Mnt/stan/Fmr1/Larp4B/cmpy/srl/Paip2/Rheb/Liprin-alpha/pix/bun/Atg1/Tl/cic/Myc/sima/S6k/InR	1.3775708707781038
Biological process	L2_Imp	GO:0051146	striated muscle cell differentiation	31/1343	80/9160	8.587346238246564e-7	Col4a1/Actn/Mlc2/Mp20/sd/mys/Rac1/dock/dia/CalpA/Arf51F/Rho1/cher/CanB2/WASp/Scgdelta/siz/Dg/Zasp66/Pax/mask/Pak3/Lasp/sls/C3G/rhea/Bsg/Arp3/hts/how/wupA	1.402156509056377
Biological process	L2_Imp	GO:0008219	cell death	87/1343	345/9160	9.36125050754228e-7	Appl/arm/ben/bsk/Cam/Pka-C1/Chc/cos/Dl/EcR/Eip74EF/fkh/ftz-f1/l(2)gl/RpS3/pnt/Ras85D/S/sesB/shi/Su(var)205/porin/Galphaq/Ubc6/ex/hdc/hep/Akt1/CycE/msn/Sep1/ctp/E2f1/Aldh/pnut/Tie/Hsp60A/Rbf/Cbl/vimar/Uba1/CG2918/Mkk4/Drep2/Fmr1/CG14441/HUWE1/Tao/RYBP/Hipk/Uev1A/CG7546/BI-1/chrb/CG14120/CG5059/aux/Atg17/Idh3b/XNP/scyl/Atx2/Rheb/wrd/Atg8a/pix/futsch/bun/Atg1/Ubr3/fwe/Trf2/aPKC/Sarm/Myc/norpA/bel/rd…	0.7823792377400609
Biological process	L2_Imp	GO:0097479	synaptic vesicle localization	16/1343	27/9160	9.509138035004523e-7	g/sesB/shi/Rop/Snap25/stnB/stnA/Fmr1/Syngr/RhoGAP100F/Aplip1/wrd/Liprin-alpha/lap/AP-2alpha/unc-104	2.0150007913933954
Biological process	L2_Imp	GO:0055001	muscle cell development	26/1343	61/9160	9.675846769941193e-7	Col4a1/Actn/Mlc2/pnt/sd/mys/Rac1/dia/cher/sty/CanB2/Scgdelta/Dg/Zasp66/mask/Lasp/sls/C3G/Dys/rhea/Bsg/hts/how/wap/br/wupA	1.5395906741350698
Biological process	L2_Imp	GO:0031329	regulation of cellular catabolic process	69/1343	254/9160	9.838677266295054e-7	bsk/ca/Pka-C1/Chc/EcR/eIF4A/pum/put/Ras85D/sesB/sgg/shi/Ubc6/ex/Pabp2/hep/Akt1/bol/babo/twin/Tis11/CkIalpha/Pi3K92E/ari-1/eIF3h/AMPKalpha/EloB/Smox/Fmr1/REG/CG1677/UbcE2H/Upf1/CG8974/wcy/Toll-7/Synj/CG13928/PAN3/BI-1/DCP2/roq/CG9705/Gyf/Rheb/Pax/mask/CG32039/Atg8a/CG34401/Not1/Desat1/Atg1/RanBPM/Myc/mbf1/AGO1/Acn/vih/AP-2alpha/Patr-1/GlyS/sima/Bruce/slmb/S6k/InR/CG46385/TER94	0.8897280635628672
Biological process	L2_Imp	GO:0031032	actomyosin structure organization	35/1343	97/9160	1.0457507090421958e-6	chic/Actn/flw/Lam/Mlc2/shi/Tm1/fwd/mys/cora/dia/Rho1/cher/CanB2/Rab11/Abi/Scgdelta/seq/Dg/Zasp66/mask/Lasp/sls/C3G/rhea/brun/Bsg/Msp300/Src64B/hts/CG43658/how/sau/vib/wupA	1.2992584683147026
Biological process	L2_Imp	GO:0051247	positive regulation of protein metabolic process	64/1343	230/9160	1.0873173056856926e-6	Pka-C1/Hrb98DE/eIF4A/pum/sgg/Su(dx)/Su(var)205/Ubc6/ex/Hrb27C/Pabp2/Rac1/Cdc42/bol/lark/Trl/Rho1/bnl/Oda/CkIalpha/Pi3K92E/ari-1/Lk6/Abi/EloB/tyf/myo/Dp1/Fmr1/REG/Mkrn1/UbcE2H/HUWE1/CG8974/Ncoa6/CG9098/CNBP/Slik/CG4612/Larp4B/CG4911/SCCRO4/Atg17/ScsbetaA/Tctp/Ccm3/mav/Rheb/Fsn/Ndf/ctrip/Cul3/larp/RanBPM/eIF2gamma/spoon/orb2/rdx/vih/smt3/pAbp/slmb/Cyt-c-p/TER94	0.9243982426124888
Biological process	L2_Imp	GO:0002164	larval development	51/1343	168/9160	1.0883362278658507e-6	arm/chic/ck/EcR/klar/kn/dlg1/crp/l(2)gl/pnt/Ras85D/sgg/skd/unk/CrebA/mys/Top1/Eip63E/Gug/Moe/E2f1/cher/sty/Pi3K92E/chn/fz2/Dad/Lcp65Ag2/lolal/Sin3A/caps/EloB/Tnpo/heix/He/obst-A/lid/pyr/Mes2/Sar1/akirin/pan/wech/rhea/Msp300/Tl/bel/scrib/ens/lola/AdamTS-A	1.0499962127495992
Biological process	L2_Imp	GO:0042551	neuron maturation	25/1343	58/9160	1.2810124351896583e-6	bsk/chic/EcR/Fas2/ftz-f1/hdc/Arf79F/eff/ctp/CalpA/Pi3K92E/Uba1/CalpB/Fmr1/ced-6/plum/shep/Rim/shrb/Dhc64C/cac/kis/slmb/InR/Imp	1.5557634882040166
Biological process	L2_Imp	GO:0042325	regulation of phosphorylation	44/1343	137/9160	1.3359412882239045e-6	CycA/l(2)gl/sgg/shi/mts/svr/Rac1/Cdc42/CycE/Trl/Rho1/Tie/bnl/sty/Pi3K92E/drl/Lk6/Cbl/Dad/Abi/Pi3K21B/Pka-R2/Eph/par-6/myo/wdb/CG9098/CG17124/CycY/Drl-2/Dg/Slik/Atg17/Tctp/Ccm3/CycG/mav/Alk/chinmo/Pka-R1/par-1/smt3/PRAS40/InR	1.1312878292336346
Biological process	L2_Imp	GO:0061024	membrane organization	68/1343	251/9160	1.3361904338478384e-6	bsk/csw/EcR/g/klar/Lam/sesB/shi/Syt1/Ten-m/Fur1/Rab3/hep/Rac1/Arf79F/dia/Snap25/nSyb/Syx1A/Rab5/Rab11/Rab7/Mitofilin/WASp/Syt4/Fmr1/Vap33/pod1/Rab35/CG13784/CG1902/oys/CG12964/Cip4/QIL1/CG5059/ArfGAP3/CG2663/Arl8/Arl6IP1/EndoA/Sar1/Nrx-1/CG31729/CG32039/Sec16/Synd/Rtnl1/Rim/mim/lap/shrb/beta-Spec/alpha-Spec/alphaSnap/grh/Nost/Rab8/Arp3/nwk/AP-2alpha/Kr-h2/Hsc70-4/Snap24/Ten-a/sau/vib/TER94	0.8858075808564314
Biological process	L2_Imp	GO:0050769	positive regulation of neurogenesis	27/1343	66/9160	1.5011964630142127e-6	chic/pros/Rac1/babo/Cdc37/shot/Lis-1/Vang/ari-1/stan/PlexA/Smox/Fmr1/pyr/nudE/Sar1/Rheb/Cka/sif/bun/Mob4/zld/aPKC/Myc/InR/trol/Rab1	1.480381676361879
Biological process	L2_Imp	GO:0045451	pole plasm oskar mRNA localization	21/1343	44/9160	1.5102518033371781e-6	bic/Pka-C1/chic/Chc/klar/mago/stau/Tm1/Syt1/Rop/Hrb27C/enc/Syx1A/Rab11/mira/DCP2/Lasp/par-1/sqd/lost/TER94	1.7027740976983268
Biological process	L2_Imp	GO:0001709	cell fate determination	40/1343	120/9160	1.579243501165131e-6	arm/BicD/Dl/H/dlg1/l(2)gl/mam/numb/Ras85D/S/stau/pros/enc/14-3-3zeta/brat/CycE/msi/nuf/shot/Lis-1/Rab11/spen/14-3-3epsilon/CtBP/mira/Fmr1/Klp10A/cpa/nudE/pins/pan/alpha-Spec/grh/par-1/Cul3/Dhc64C/aPKC/AGO1/hts/how	1.184925792835708
Biological process	L2_Imp	GO:0007317	regulation of pole plasm oskar mRNA localization	14/1343	22/9160	1.6611413697986052e-6	bic/Pka-C1/klar/mago/stau/Syt1/Rop/enc/Syx1A/Rab11/mira/Lasp/par-1/TER94	2.1178115969771705
Biological process	L2_Imp	GO:0106030	neuron projection fasciculation	14/1343	22/9160	1.6611413697986052e-6	Fas2/Fas3/uzip/Nrt/zfh1/Con/Rac1/CadN/WASp/Fmr1/Dscam1/bchs/Arp3/Hsc70-4	2.1178115969771705
Biological process	L2_Imp	GO:0008356	asymmetric cell division	35/1343	99/9160	1.8034554618750442e-6	CycA/Dl/Gbeta13F/Galphao/eIF4A/l(2)gl/mam/numb/mts/pros/enc/tws/Ggamma1/brat/Cdc42/CycE/eff/twin/Lis-1/mira/WASp/flfl/par-6/msps/clu/pins/shrb/Dhc64C/aPKC/hts/dally/Sxl/orb2/AP-2alpha/InR	1.269814690422221
Biological process	L2_Imp	GO:0007350	blastoderm segmentation	53/1343	180/9160	1.8050327065726778e-6	arm/bic/Pka-C1/chic/Chc/csw/hth/klar/kn/dlg1/l(2)gl/mago/pum/Ras85D/sgg/stau/Tm1/tsh/tud/Syt1/Rop/fs(1)h/Hrb27C/ci/enc/Moe/Syx1A/Rab11/apt/fz2/mira/stan/msps/Mkrn1/SelG/Dg/DCP2/Cow/Lasp/pan/AGO2/Antp/par-1/aPKC/cic/AGO1/scrib/sqd/lost/dally/rdx/kis/TER94	1.0059556517903885
Biological process	L2_Imp	GO:0010629	negative regulation of gene expression	80/1343	315/9160	2.1284171090152e-6	ca/g/Hrb98DE/Lam/numb/pum/Ras85D/Su(var)3-7/Su(var)205/pros/Hrb27C/Pabp2/dac/noc/brat/corto/bol/heph/msi/twin/Tis11/Trl/Psi/Rbf/apt/dom/lolal/ssx/Hmt4-20/Adar/Smyd4-4/Dp1/Fmr1/Upf2/Upf1/Rcd-1/Ars2/casp/Dg/Tudor-SN/CG13928/PAN3/Larp4B/BI-1/upSET/Helz/DCP2/roq/CG9705/Edc3/CG9636/Paip2/XNP/Atx2/Fsn/4E-T/Rbfox1/Hers/eIF4EHP/Not1/pix/AGO2/kra/wech/elav/east/mbf1/AGO1/bin3/Unr/sqd/bru3/Sxl/orb2/gpp/CaM…	0.7926083700569476
Biological process	L2_Imp	GO:0045926	negative regulation of growth	36/1343	104/9160	2.2000722418068204e-6	ena/fkh/Galphao/dlg1/l(2)gl/sgg/ex/Akt1/Sema1a/Sema2a/bif/Nf1/lig/Dad/Mnt/WASp/Fmr1/Tao/Liprin-gamma/Larp4B/Cip4/chrb/Syp/Octbeta1R/plum/scyl/Fsn/Mob4/Tl/cic/Src64B/scrib/nwk/Patr-1/sima/unc-104	1.239373576858084
Biological process	L2_Imp	GO:0030952	establishment or maintenance of cytoskeleton polarity	21/1343	45/9160	2.384208337675877e-6	BicD/Pka-C1/Chc/Gbeta13F/egh/l(2)gl/mago/14-3-3zeta/Ggamma1/heph/Rho1/Rab11/14-3-3epsilon/Eb1/msps/nudE/smog/Pka-R1/par-1/sqd/jvl	1.6703526200059495
Biological process	L2_Imp	GO:0016322	neuron remodeling	24/1343	56/9160	2.484519047181189e-6	bsk/chic/EcR/Fas2/ftz-f1/hdc/Arf79F/eff/ctp/CalpA/Pi3K92E/Uba1/CalpB/Fmr1/ced-6/plum/shep/shrb/Dhc64C/cac/kis/slmb/InR/Imp	1.547495872220416
Biological process	L2_Imp	GO:0007405	neuroblast proliferation	33/1343	92/9160	2.651753162765243e-6	CycA/Gbeta13F/l(2)gl/numb/pnt/sd/mts/pros/tws/Ggamma1/brat/Cdc42/babo/Cdc37/Rho1/Lis-1/mira/flfl/Smox/par-6/msps/Fmr1/clu/pins/Rheb/Cka/bun/Mob4/zld/Dhc64C/aPKC/InR/trol	1.2907204568583044
Biological process	L2_Imp	GO:0045596	negative regulation of cell differentiation	33/1343	92/9160	2.651753162765243e-6	Dl/ed/Fas2/l(2)gl/numb/pnt/sd/sl/ttk/mts/pros/zfh1/tws/hdc/brat/Sema1a/Sema2a/bif/bnl/cher/sty/chn/CadN/nito/heix/He/lqf/Fmr1/lid/mask/alph/bun/slmb	1.2907204568583044
Biological process	L2_Imp	GO:0030335	positive regulation of cell migration	25/1343	60/9160	2.6971806911875154e-6	bsk/ena/kay/Catsup/sl/sqh/ttk/vn/Hrb27C/hep/Rac1/Akt1/Sema1a/Sema2a/Tie/Pi3K92E/Cbl/Dscam1/Uev1A/Pvf3/par-1/sli/kis/slmb/InR	1.5068538877230702
Biological process	L2_Imp	GO:0010243	response to organonitrogen compound	51/1343	173/9160	2.8585504385335406e-6	Lar/EcR/fkh/Hsc70-3/ImpL2/sgg/Sh/sl/mts/Galphaq/Rap1/drk/Akt1/dock/Cdc37/Pi3K92E/Cnx99A/Rab10/Pi3K21B/Pka-R2/moody/wdb/Fmr1/Mkrn1/CG8974/Tao/Sgt/casp/CG7546/Crtc/srl/CG5823/Gp93/CycG/Rheb/wrd/RabX4/CG32039/Mob4/Pp2A-29B/Tl/Rab8/Myc/tgo/Lst8/sima/Ptp61F/PRAS40/slmb/S6k/InR	1.0076854078916349
Biological process	L2_Imp	GO:0045886	negative regulation of synaptic assembly at neuromuscular junction	20/1343	42/9160	2.971056816428931e-6	ena/Galphao/sgg/Akt1/Nf1/Dad/WASp/Fmr1/Tao/Liprin-gamma/Cip4/Syp/Octbeta1R/plum/Fsn/Mob4/Src64B/nwk/Patr-1/unc-104	1.6994989656654662
Biological process	L2_Imp	GO:1904397	negative regulation of neuromuscular junction development	20/1343	42/9160	2.971056816428931e-6	ena/Galphao/sgg/Akt1/Nf1/Dad/WASp/Fmr1/Tao/Liprin-gamma/Cip4/Syp/Octbeta1R/plum/Fsn/Mob4/Src64B/nwk/Patr-1/unc-104	1.6994989656654662
Biological process	L2_Imp	GO:0007616	long-term memory	28/1343	72/9160	2.992171270519914e-6	Appl/arm/bsk/EcR/Pkc98E/pum/stau/Ptp10D/svr/Nmdar1/CASK/cher/Nf1/CG1910/Tob/Fmr1/Tomosyn/CG4612/mura/fabp/Scamp/Atx2/vsg/kra/Src64B/spoon/orb2/CaMKII	1.4073182141721559
Biological process	L2_Imp	GO:0060341	regulation of cellular localization	38/1343	114/9160	3.034260279218271e-6	bic/Pka-C1/klar/l(2)gl/Lam/mago/sgg/stau/Syt1/Rop/pros/enc/Moe/Syx1A/Rab2/Cnx99A/Rab11/Rbf/mira/par-6/Akap200/Sar1/tamo/Haspin/CG32039/Sec16/Lasp/gish/par-1/aPKC/east/Mi-2/Fs(2)Ket/cac/dally/rdx/smt3/TER94	1.1849257928357075
Biological process	L2_Imp	GO:0009953	dorsal/ventral pattern formation	44/1343	141/9160	3.1345998865120698e-6	AnxB9/BicD/CkIIbeta/csw/Dl/flw/H/Pkc98E/pnt/put/S/skd/Su(dx)/tsh/mts/CrebA/enc/nmo/CalpA/nuf/Su(Tpl)/sty/Lis-1/rin/Rab7/Cbl/14-3-3epsilon/lig/lolal/Mpcp2/Fmr1/CG1943/Syp/Cow/CG5890/Dhc64C/Tl/cic/sqd/jvl/dally/spoon/pAbp/sno	1.0897685597953675
Biological process	L2_Imp	GO:0009896	positive regulation of catabolic process	50/1343	169/9160	3.2379562780279726e-6	bsk/Pka-C1/Chc/eIF4A/pum/put/sgg/shi/Su(dx)/Ubc6/ex/Pabp2/hep/babo/twin/Tis11/Oda/CkIalpha/ari-1/AMPKalpha/EloB/Smox/CG1677/UbcE2H/Upf1/HUWE1/CG8974/Toll-7/Synj/CG13928/PAN3/DCP2/roq/Fsn/CG32039/CG34401/Not1/ctrip/Atg1/RanBPM/AGO1/rdx/vih/AP-2alpha/Patr-1/GlyS/sima/slmb/S6k/TER94	1.012865047049404
Biological process	L2_Imp	GO:0043254	regulation of protein-containing complex assembly	33/1343	93/9160	3.4475390519110592e-6	chic/Lam/shi/Btk29A/svr/Cdc42/dia/cpb/Dad/WASp/Cortactin/Kank/msps/Tob/GMF/Arpc2/CG15236/cpa/Cip4/Sar1/conu/Atx2/Efa6/Jupiter/4E-T/CG32039/Sec16/tmod/Snoo/chinmo/nwk/spoon/Dsp1	1.275123601807286
Biological process	L2_Imp	GO:1901698	response to nitrogen compound	52/1343	179/9160	3.5682413811238774e-6	mAChR-A/Lar/EcR/fkh/Hsc70-3/ImpL2/sgg/Sh/sl/mts/Galphaq/Rap1/drk/Akt1/dock/Cdc37/Pi3K92E/Cnx99A/Rab10/Pi3K21B/Pka-R2/moody/wdb/Fmr1/Mkrn1/CG8974/Tao/Sgt/casp/CG7546/Crtc/srl/CG5823/Gp93/CycG/Rheb/wrd/RabX4/CG32039/Mob4/Pp2A-29B/Tl/Rab8/Myc/tgo/Lst8/sima/Ptp61F/PRAS40/slmb/S6k/InR	0.9865122344336996
Biological process	L2_Imp	GO:0045727	positive regulation of translation	19/1343	39/9160	3.645459544673768e-6	Hrb98DE/pum/Hrb27C/bol/lark/Pi3K92E/tyf/Dp1/Fmr1/Mkrn1/CNBP/CG4612/Larp4B/Rheb/larp/eIF2gamma/spoon/orb2/pAbp	1.7324135881382012
Biological process	L2_Imp	GO:0016055	Wnt signaling pathway	38/1343	115/9160	3.8344959147888575e-6	arm/flw/Galphao/gro/Pp1alpha-96A/sgg/skd/tsh/Pp1-87B/mts/tws/Eip63E/Wnt4/Ssdp/nmo/Rho1/Vps26/CkIalpha/fz2/Dyrk2/spen/crol/CtBP/Sin3A/nito/HUWE1/CycY/sona/Hipk/Cow/pan/gish/nej/dally/Flo2/ttv/slmb/TER94	1.172325756056074
Biological process	L2_Imp	GO:0007391	dorsal closure	35/1343	102/9160	3.891123369338625e-6	arm/bsk/Col4a1/chic/ed/emc/ena/kay/dlg1/l(2)gl/put/Ras85D/Btk29A/Rap1/mys/Ggamma1/hep/Rac1/Cdc42/cora/sinu/msn/shot/Rab5/Rho1/Rab11/Pkn/scaf/Mtl/Cka/alph/cno/scrib/PDZ-GEF/Pak	1.226745968530335
Biological process	L2_Imp	GO:0060249	anatomical structure homeostasis	42/1343	133/9160	3.927641196961403e-6	arm/Cam/Col4a1/Atpalpha/sesB/sqh/Csp/Galphaq/Cbp53E/zfh1/Plc21C/mys/Lac/Wnt4/Fkbp14/Moe/Lis-1/fz2/vimar/Tao/cold/nAChRalpha6/SP2353/Dg/M6/srl/Atg17/Gyf/Dys/rhea/Atg1/rdgA/fwe/Ank2/RanBPM/norpA/cac/dysc/mbl/wupA/InR/TER94	1.106923280834435
[truncated: 2,208 more rows]
